# Supplementary material for: Atomic-level Ru-Ir mixing in rutile-type (RuIr)O2 for efficient and durable oxygen evolution catalysis
Source: Nat Commun. 2025 Jan 10;16:579. doi: 10.1038/s41467-025-55910-1 (PMC11723980; doi:10.1038/s41467-025-55910-1)
Supplement: Supplementary file 3 — Supplementary Data 1 [file 41467_2025_55910_MOESM3_ESM.zip]

Archive with 45 entries (41 files):
- Supplementary Data 1/
- Supplementary Data 1/Ir_location_bader/
- Supplementary Data 1/Ir_location_bader/1Ir_AS.cif
- Supplementary Data 1/Ir_location_bader/1Ir_M6c.cif
- Supplementary Data 1/Ir_location_bader/1Ir_sub-AS.cif
- Supplementary Data 1/Ir_location_bader/1Ir_sub-M6c.cif
- Supplementary Data 1/Ir_location_bader/2Ir_AS.cif
- Supplementary Data 1/Ir_location_bader/2Ir_M6c-1.cif
- Supplementary Data 1/Ir_location_bader/2Ir_M6c-2.cif
- Supplementary Data 1/Ir_location_bader/2Ir_sub-AS-1.cif
- Supplementary Data 1/Ir_location_bader/2Ir_sub-AS-2.cif
- Supplementary Data 1/Ir_location_bader/2Ir_sub-M6c-1.cif
- Supplementary Data 1/Ir_location_bader/2Ir_sub-M6c-2.cif
- Supplementary Data 1/Ir_location_bader/3Ir_AS.cif
- Supplementary Data 1/Ir_location_bader/3Ir_M6c-1.cif
- Supplementary Data 1/Ir_location_bader/3Ir_M6c-2.cif
- Supplementary Data 1/Ir_location_bader/3Ir_sub-AS-1.cif
- Supplementary Data 1/Ir_location_bader/3Ir_sub-AS-2.cif
- Supplementary Data 1/Ir_location_bader/3Ir_sub-M6c-1.cif
- Supplementary Data 1/Ir_location_bader/3Ir_sub-M6c-2.cif
- Supplementary Data 1/Ir_location_coverage/
- Supplementary Data 1/Ir_location_coverage/0IrAS_OH_coverage.cif
- Supplementary Data 1/Ir_location_coverage/0IrAS_O_coverage.cif
- Supplementary Data 1/Ir_location_coverage/1IrAS-1_OH_coverage.cif
- Supplementary Data 1/Ir_location_coverage/1IrAS-1_O_coverage.cif
- Supplementary Data 1/Ir_location_coverage/1IrAS-2_OH_coverage.cif
- Supplementary Data 1/Ir_location_coverage/1IrAS-2_O_coverage.cif
- Supplementary Data 1/Ir_location_coverage/2IrAS-1_OH_coverage.cif
- Supplementary Data 1/Ir_location_coverage/2IrAS-1_O_coverage.cif
- Supplementary Data 1/Ir_location_coverage/2IrAS-2_OH_coverage.cif
- Supplementary Data 1/Ir_location_coverage/2IrAS-2_O_coverage.cif
- Supplementary Data 1/Ir_location_coverage/3IrAS_OH_coverage.cif
- Supplementary Data 1/Ir_location_coverage/3IrAS_O_coverage.cif
- Supplementary Data 1/Legend for Supplementary Data 1.docx
- Supplementary Data 1/M_on_Ni3S4_AIMD/
- Supplementary Data 1/M_on_Ni3S4_AIMD/Bulk_Ru.cif
- Supplementary Data 1/M_on_Ni3S4_AIMD/Bulk_RuIr.cif
- Supplementary Data 1/M_on_Ni3S4_AIMD/RuIr_on_e-Ni3S4_fs.cif
- Supplementary Data 1/M_on_Ni3S4_AIMD/RuIr_on_e-Ni3S4_is_optimized.cif
- Supplementary Data 1/M_on_Ni3S4_AIMD/RuIr_on_Ni3S4_fs.cif
- Supplementary Data 1/M_on_Ni3S4_AIMD/RuIr_on_Ni3S4_is_optimized.cif
- Supplementary Data 1/M_on_Ni3S4_AIMD/Ru_on_e-Ni3S4_fs.cif
- Supplementary Data 1/M_on_Ni3S4_AIMD/Ru_on_e-Ni3S4_is_optimized.cif
- Supplementary Data 1/M_on_Ni3S4_AIMD/Ru_on_Ni3S4_fs.cif
- Supplementary Data 1/M_on_Ni3S4_AIMD/Ru_on_Ni3S4_is_optimized.cif
