# Supplementary material for: Atomic-level Ru-Ir mixing in rutile-type (RuIr)O2 for efficient and durable oxygen evolution catalysis
Source: Nat Commun. 2025 Jan 10;16:579. doi: 10.1038/s41467-025-55910-1 (PMC11723980; doi:10.1038/s41467-025-55910-1)
Supplement: Supplementary file 3 — Supplementary Data 1 [file 41467_2025_55910_MOESM3_ESM.zip › Supplementary Data 1/M_on_Ni3S4_AIMD/Bulk_RuIr.cif]

data_image0
_chemical_formula_structural       Ir16Ru16
_chemical_formula_sum              "Ir16 Ru16"
_cell_length_a       7.60638
_cell_length_b       7.61481
_cell_length_c       7.60637
_cell_angle_alpha    90
_cell_angle_beta     90.0035
_cell_angle_gamma    89.9998

_space_group_name_H-M_alt    "P 1"
_space_group_IT_number       1

loop_
  _space_group_symop_operation_xyz
  'x, y, z'

loop_
  _atom_site_type_symbol
  _atom_site_label
  _atom_site_symmetry_multiplicity
  _atom_site_fract_x
  _atom_site_fract_y
  _atom_site_fract_z
  _atom_site_occupancy
  Ir  Ir1       1.0  0.12527  0.12391  0.12398  1.0000
  Ir  Ir2       1.0  0.12684  0.37391  0.37227  1.0000
  Ir  Ir3       1.0  0.12663  0.12256  0.62390  1.0000
  Ir  Ir4       1.0  0.37521  0.12526  0.87248  1.0000
  Ir  Ir5       1.0  0.37513  0.62391  0.37384  1.0000
  Ir  Ir6       1.0  0.37357  0.87391  0.12554  1.0000
  Ir  Ir7       1.0  0.12519  0.62526  0.62534  1.0000
  Ir  Ir8       1.0  0.37377  0.62256  0.87392  1.0000
  Ir  Ir9       1.0  0.62520  0.12526  0.12534  1.0000
  Ir  Ir10      1.0  0.87377  0.12256  0.37392  1.0000
  Ir  Ir11      1.0  0.87513  0.12391  0.87384  1.0000
  Ir  Ir12      1.0  0.87357  0.37391  0.62555  1.0000
  Ir  Ir13      1.0  0.62664  0.62256  0.12390  1.0000
  Ir  Ir14      1.0  0.87521  0.62526  0.37248  1.0000
  Ir  Ir15      1.0  0.62528  0.62391  0.62398  1.0000
  Ir  Ir16      1.0  0.62684  0.87391  0.87228  1.0000
  Ru  Ru1       1.0  0.37625  0.12391  0.37496  1.0000
  Ru  Ru2       1.0  0.37526  0.37391  0.12385  1.0000
  Ru  Ru3       1.0  0.12524  0.37537  0.87537  1.0000
  Ru  Ru4       1.0  0.37666  0.37245  0.62395  1.0000
  Ru  Ru5       1.0  0.12416  0.62392  0.12287  1.0000
  Ru  Ru6       1.0  0.12514  0.87391  0.37397  1.0000
  Ru  Ru7       1.0  0.12375  0.87245  0.87387  1.0000
  Ru  Ru8       1.0  0.37516  0.87537  0.62246  1.0000
  Ru  Ru9       1.0  0.62375  0.37245  0.37388  1.0000
  Ru  Ru10      1.0  0.87516  0.37537  0.12245  1.0000
  Ru  Ru11      1.0  0.62416  0.12391  0.62287  1.0000
  Ru  Ru12      1.0  0.62515  0.37391  0.87397  1.0000
  Ru  Ru13      1.0  0.62524  0.87537  0.37537  1.0000
  Ru  Ru14      1.0  0.87666  0.87245  0.12395  1.0000
  Ru  Ru15      1.0  0.87625  0.62392  0.87495  1.0000
  Ru  Ru16      1.0  0.87526  0.87391  0.62386  1.0000
