# Supplementary material for: Atomic-level Ru-Ir mixing in rutile-type (RuIr)O2 for efficient and durable oxygen evolution catalysis
Source: Nat Commun. 2025 Jan 10;16:579. doi: 10.1038/s41467-025-55910-1 (PMC11723980; doi:10.1038/s41467-025-55910-1)
Supplement: Supplementary file 3 — Supplementary Data 1 [file 41467_2025_55910_MOESM3_ESM.zip › Supplementary Data 1/M_on_Ni3S4_AIMD/Ru_on_e-Ni3S4_is_optimized.cif]

data_image0
_chemical_formula_structural       Ni24Ru28S48
_chemical_formula_sum              "Ni24 Ru28 S48"
_cell_length_a       14.0409
_cell_length_b       14.0409
_cell_length_c       30
_cell_angle_alpha    90
_cell_angle_beta     90
_cell_angle_gamma    90

_space_group_name_H-M_alt    "P 1"
_space_group_IT_number       1

loop_
  _space_group_symop_operation_xyz
  'x, y, z'

loop_
  _atom_site_type_symbol
  _atom_site_label
  _atom_site_symmetry_multiplicity
  _atom_site_fract_x
  _atom_site_fract_y
  _atom_site_fract_z
  _atom_site_occupancy
  Ni  Ni1       1.0  0.05839  0.05839  0.50128  1.0000
  Ni  Ni2       1.0  0.29857  0.17242  0.53559  1.0000
  Ni  Ni3       1.0  0.31232  0.43149  0.53771  1.0000
  Ni  Ni4       1.0  0.30839  0.05839  0.42323  1.0000
  Ni  Ni5       1.0  0.18339  0.30838  0.46226  1.0000
  Ni  Ni6       1.0  0.43339  0.30838  0.46226  1.0000
  Ni  Ni7       1.0  0.05839  0.55838  0.50128  1.0000
  Ni  Ni8       1.0  0.30511  0.67444  0.53576  1.0000
  Ni  Ni9       1.0  0.31073  0.93405  0.53776  1.0000
  Ni  Ni10      1.0  0.30839  0.55838  0.42323  1.0000
  Ni  Ni11      1.0  0.18339  0.80838  0.46226  1.0000
  Ni  Ni12      1.0  0.43339  0.80838  0.46226  1.0000
  Ni  Ni13      1.0  0.55839  0.05839  0.50128  1.0000
  Ni  Ni14      1.0  0.81139  0.18371  0.53716  1.0000
  Ni  Ni15      1.0  0.80343  0.44171  0.53637  1.0000
  Ni  Ni16      1.0  0.80839  0.05839  0.42323  1.0000
  Ni  Ni17      1.0  0.68339  0.30838  0.46226  1.0000
  Ni  Ni18      1.0  0.93339  0.30838  0.46226  1.0000
  Ni  Ni19      1.0  0.55839  0.55838  0.50128  1.0000
  Ni  Ni20      1.0  0.80733  0.68052  0.53717  1.0000
  Ni  Ni21      1.0  0.80738  0.93950  0.53616  1.0000
  Ni  Ni22      1.0  0.80839  0.55838  0.42323  1.0000
  Ni  Ni23      1.0  0.68339  0.80838  0.46226  1.0000
  Ni  Ni24      1.0  0.93339  0.80838  0.46226  1.0000
  Ru  Ru1       1.0  0.06011  0.30535  0.57445  1.0000
  Ru  Ru2       1.0  0.44683  0.07057  0.61403  1.0000
  Ru  Ru3       1.0  0.19950  0.06025  0.59959  1.0000
  Ru  Ru4       1.0  0.08201  0.17118  0.61944  1.0000
  Ru  Ru5       1.0  0.33687  0.45074  0.62366  1.0000
  Ru  Ru6       1.0  0.32905  0.18919  0.61759  1.0000
  Ru  Ru7       1.0  0.07742  0.43933  0.62030  1.0000
  Ru  Ru8       1.0  0.06863  0.80544  0.57693  1.0000
  Ru  Ru9       1.0  0.45371  0.56875  0.61259  1.0000
  Ru  Ru10      1.0  0.19511  0.55274  0.60374  1.0000
  Ru  Ru11      1.0  0.08145  0.67033  0.62253  1.0000
  Ru  Ru12      1.0  0.33325  0.94795  0.62294  1.0000
  Ru  Ru13      1.0  0.34217  0.69271  0.61737  1.0000
  Ru  Ru14      1.0  0.08692  0.94060  0.62153  1.0000
  Ru  Ru15      1.0  0.56165  0.31809  0.57369  1.0000
  Ru  Ru16      1.0  0.95330  0.05190  0.61255  1.0000
  Ru  Ru17      1.0  0.69510  0.06885  0.60424  1.0000
  Ru  Ru18      1.0  0.57778  0.18414  0.61970  1.0000
  Ru  Ru19      1.0  0.82786  0.43870  0.62025  1.0000
  Ru  Ru20      1.0  0.83819  0.17173  0.62286  1.0000
  Ru  Ru21      1.0  0.58258  0.45107  0.61970  1.0000
  Ru  Ru22      1.0  0.56753  0.81799  0.57759  1.0000
  Ru  Ru23      1.0  0.94708  0.55514  0.61444  1.0000
  Ru  Ru24      1.0  0.69941  0.56436  0.60006  1.0000
  Ru  Ru25      1.0  0.58652  0.68199  0.62169  1.0000
  Ru  Ru26      1.0  0.84015  0.93039  0.61932  1.0000
  Ru  Ru27      1.0  0.83402  0.67888  0.62165  1.0000
  Ru  Ru28      1.0  0.58057  0.95306  0.62329  1.0000
  S   S1        1.0  0.20232  0.30379  0.53667  1.0000
  S   S2        1.0  0.39502  0.32272  0.58776  1.0000
  S   S3        1.0  0.42021  0.06118  0.53925  1.0000
  S   S4        1.0  0.19808  0.05194  0.52658  1.0000
  S   S5        1.0  0.44161  0.05838  0.38163  1.0000
  S   S6        1.0  0.17516  0.05838  0.38164  1.0000
  S   S7        1.0  0.17516  0.30839  0.38677  1.0000
  S   S8        1.0  0.44162  0.30839  0.38677  1.0000
  S   S9        1.0  0.30838  0.42515  0.46483  1.0000
  S   S10       1.0  0.05839  0.19162  0.45969  1.0000
  S   S11       1.0  0.05839  0.42515  0.45969  1.0000
  S   S12       1.0  0.30838  0.19161  0.46483  1.0000
  S   S13       1.0  0.20712  0.80418  0.53700  1.0000
  S   S14       1.0  0.40128  0.82491  0.58693  1.0000
  S   S15       1.0  0.42137  0.56040  0.53862  1.0000
  S   S16       1.0  0.19890  0.55368  0.53040  1.0000
  S   S17       1.0  0.44161  0.55838  0.38163  1.0000
  S   S18       1.0  0.17516  0.55838  0.38164  1.0000
  S   S19       1.0  0.17516  0.80839  0.38677  1.0000
  S   S20       1.0  0.44162  0.80839  0.38677  1.0000
  S   S21       1.0  0.30838  0.92516  0.46483  1.0000
  S   S22       1.0  0.05839  0.69162  0.45969  1.0000
  S   S23       1.0  0.05839  0.92515  0.45969  1.0000
  S   S24       1.0  0.30838  0.69161  0.46483  1.0000
  S   S25       1.0  0.70398  0.31217  0.53629  1.0000
  S   S26       1.0  0.89384  0.30512  0.59036  1.0000
  S   S27       1.0  0.92170  0.05844  0.53849  1.0000
  S   S28       1.0  0.69930  0.06112  0.53099  1.0000
  S   S29       1.0  0.94161  0.05838  0.38163  1.0000
  S   S30       1.0  0.67516  0.05838  0.38164  1.0000
  S   S31       1.0  0.67516  0.30839  0.38677  1.0000
  S   S32       1.0  0.94162  0.30839  0.38677  1.0000
  S   S33       1.0  0.80838  0.42515  0.46483  1.0000
  S   S34       1.0  0.55839  0.19162  0.45969  1.0000
  S   S35       1.0  0.55839  0.42515  0.45969  1.0000
  S   S36       1.0  0.80838  0.19161  0.46483  1.0000
  S   S37       1.0  0.70555  0.81189  0.53720  1.0000
  S   S38       1.0  0.90201  0.80262  0.58588  1.0000
  S   S39       1.0  0.92104  0.55828  0.53954  1.0000
  S   S40       1.0  0.69861  0.56164  0.52701  1.0000
  S   S41       1.0  0.94161  0.55838  0.38163  1.0000
  S   S42       1.0  0.67516  0.55838  0.38164  1.0000
  S   S43       1.0  0.67516  0.80839  0.38677  1.0000
  S   S44       1.0  0.94162  0.80839  0.38677  1.0000
  S   S45       1.0  0.80838  0.92516  0.46483  1.0000
  S   S46       1.0  0.55839  0.69162  0.45969  1.0000
  S   S47       1.0  0.55839  0.92515  0.45969  1.0000
  S   S48       1.0  0.80838  0.69161  0.46483  1.0000
