# Supplementary material for: Atomic-level Ru-Ir mixing in rutile-type (RuIr)O2 for efficient and durable oxygen evolution catalysis
Source: Nat Commun. 2025 Jan 10;16:579. doi: 10.1038/s41467-025-55910-1 (PMC11723980; doi:10.1038/s41467-025-55910-1)
Supplement: Supplementary file 5 — Source Data [file 41467_2025_55910_MOESM5_ESM.xlsx]

## Sheet: Fig. 2a
Ni3S4		e-Ni3S4
2 theta (degree)	Normalized intensity (a.u.)	2 theta (degree)	Normalized intensity (a.u.)
20	0.05702	20	0.05617
20.02	0.05524	20.02	0.0582
20.04	0.05365	20.04	0.06007
20.06	0.05223	20.06	0.06178
20.08	0.05098	20.08	0.06333
20.1	0.04992	20.1	0.06471
20.12	0.04903	20.12	0.06594
20.14	0.04832	20.14	0.067
20.16	0.04779	20.16	0.0679
20.18	0.04744	20.18	0.06864
20.2	0.04726	20.2	0.06921
20.22	0.04726	20.22	0.06963
20.24	0.04744	20.24	0.06988
20.26	0.04762	20.26	0.06997
20.28	0.05038	20.28	0.0699
20.3	0.05322	20.3	0.06967
20.32	0.0532	20.32	0.06944
20.34	0.05243	20.34	0.0685
20.36	0.05144	20.36	0.06499
20.38	0.0499	20.38	0.06361
20.4	0.05047	20.4	0.06342
20.42	0.05254	20.42	0.06003
20.44	0.04796	20.44	0.05899
20.46	0.04998	20.46	0.0579
20.48	0.051	20.48	0.05655
20.5	0.04765	20.5	0.05754
20.52	0.04683	20.52	0.06054
20.54	0.0441	20.54	0.06087
20.56	0.04625	20.56	0.06399
20.58	0.04719	20.58	0.06663
20.6	0.0458	20.6	0.06885
20.62	0.04525	20.62	0.06984
20.64	0.04809	20.64	0.0688
20.66	0.04929	20.66	0.07063
20.68	0.04632	20.68	0.07362
20.7	0.04687	20.7	0.07632
20.72	0.04647	20.72	0.07502
20.74	0.05185	20.74	0.07786
20.76	0.05299	20.76	0.07551
20.78	0.05543	20.78	0.07394
20.8	0.05618	20.8	0.07493
20.82	0.05687	20.82	0.07925
20.84	0.05412	20.84	0.08256
20.86	0.05325	20.86	0.08333
20.88	0.05357	20.88	0.08401
20.9	0.05734	20.9	0.08426
20.92	0.05545	20.92	0.08087
20.94	0.05877	20.94	0.08081
20.96	0.05927	20.96	0.07866
20.98	0.0611	20.98	0.08074
21	0.06145	21	0.07995
21.02	0.06315	21.02	0.08042
21.04	0.06839	21.04	0.08038
21.06	0.07177	21.06	0.08294
21.08	0.07428	21.08	0.08351
21.1	0.07757	21.1	0.08348
21.12	0.077	21.12	0.08617
21.14	0.07631	21.14	0.08962
21.16	0.07668	21.16	0.09083
21.18	0.07716	21.18	0.09115
21.2	0.0768	21.2	0.091
21.22	0.07507	21.22	0.08949
21.24	0.07288	21.24	0.08678
21.26	0.07044	21.26	0.08548
21.28	0.0641	21.28	0.08545
21.3	0.05999	21.3	0.08463
21.32	0.05494	21.32	0.08288
21.34	0.05435	21.34	0.08554
21.36	0.05402	21.36	0.08526
21.38	0.05667	21.38	0.08527
21.4	0.05483	21.4	0.08837
21.42	0.05712	21.42	0.08772
21.44	0.0575	21.44	0.08587
21.46	0.05832	21.46	0.08427
21.48	0.05879	21.48	0.08081
21.5	0.06302	21.5	0.08213
21.52	0.06501	21.52	0.08382
21.54	0.06779	21.54	0.08453
21.56	0.07109	21.56	0.08307
21.58	0.07154	21.58	0.08503
21.6	0.0668	21.6	0.08371
21.62	0.06861	21.62	0.08422
21.64	0.06822	21.64	0.084
21.66	0.06695	21.66	0.08515
21.68	0.06556	21.68	0.08228
21.7	0.06291	21.7	0.084
21.72	0.06287	21.72	0.08408
21.74	0.06002	21.74	0.07872
21.76	0.05703	21.76	0.07841
21.78	0.05756	21.78	0.07662
21.8	0.05739	21.8	0.07734
21.82	0.05562	21.82	0.07493
21.84	0.05583	21.84	0.07469
21.86	0.05423	21.86	0.0753
21.88	0.05249	21.88	0.0788
21.9	0.05215	21.9	0.07962
21.92	0.05223	21.92	0.07736
21.94	0.05245	21.94	0.07977
21.96	0.05427	21.96	0.07988
21.98	0.05489	21.98	0.08096
22	0.05267	22	0.08346
22.02	0.05159	22.02	0.08172
22.04	0.05018	22.04	0.08069
22.06	0.04663	22.06	0.08022
22.08	0.04531	22.08	0.0777
22.1	0.04939	22.1	0.08063
22.12	0.04898	22.12	0.07885
22.14	0.05183	22.14	0.07629
22.16	0.05144	22.16	0.07882
22.18	0.05577	22.18	0.07517
22.2	0.05481	22.2	0.0731
22.22	0.05474	22.22	0.07253
22.24	0.05261	22.24	0.07418
22.26	0.05521	22.26	0.07383
22.28	0.0553	22.28	0.07111
22.3	0.05257	22.3	0.07183
22.32	0.05374	22.32	0.06917
22.34	0.05508	22.34	0.06784
22.36	0.05939	22.36	0.07065
22.38	0.06311	22.38	0.06647
22.4	0.06645	22.4	0.06612
22.42	0.07037	22.42	0.06423
22.44	0.07187	22.44	0.0683
22.46	0.07367	22.46	0.07322
22.48	0.07663	22.48	0.07634
22.5	0.0769	22.5	0.07918
22.52	0.07715	22.52	0.07924
22.54	0.07639	22.54	0.08334
22.56	0.07729	22.56	0.08564
22.58	0.07377	22.58	0.086
22.6	0.07351	22.6	0.08314
22.62	0.07581	22.62	0.08304
22.64	0.07531	22.64	0.08058
22.66	0.0727	22.66	0.07886
22.68	0.06653	22.68	0.07571
22.7	0.0665	22.7	0.07814
22.72	0.06296	22.72	0.07509
22.74	0.06176	22.74	0.07721
22.76	0.05668	22.76	0.07699
22.78	0.0543	22.78	0.073
22.8	0.05516	22.8	0.07484
22.82	0.05367	22.82	0.07344
22.84	0.05128	22.84	0.07302
22.86	0.0506	22.86	0.06815
22.88	0.04741	22.88	0.06487
22.9	0.04905	22.9	0.06135
22.92	0.04453	22.92	0.05737
22.94	0.0454	22.94	0.05415
22.96	0.0433	22.96	0.05345
22.98	0.04171	22.98	0.05307
23	0.03867	23	0.05448
23.02	0.03564	23.02	0.05943
23.04	0.03343	23.04	0.06033
23.06	0.03155	23.06	0.06302
23.08	0.03303	23.08	0.06165
23.1	0.03295	23.1	0.06047
23.12	0.03186	23.12	0.05957
23.14	0.03393	23.14	0.05821
23.16	0.03695	23.16	0.05971
23.18	0.03821	23.18	0.05903
23.2	0.03827	23.2	0.05772
23.22	0.03821	23.22	0.05949
23.24	0.03922	23.24	0.05895
23.26	0.04119	23.26	0.06013
23.28	0.04303	23.28	0.06064
23.3	0.04231	23.3	0.06283
23.32	0.04323	23.32	0.062
23.34	0.04326	23.34	0.06389
23.36	0.04353	23.36	0.05955
23.38	0.04442	23.38	0.05758
23.4	0.04138	23.4	0.05862
23.42	0.04238	23.42	0.05727
23.44	0.0402	23.44	0.0567
23.46	0.04003	23.46	0.05795
23.48	0.03796	23.48	0.05865
23.5	0.03818	23.5	0.05419
23.52	0.0376	23.52	0.0534
23.54	0.03629	23.54	0.05592
23.56	0.03428	23.56	0.05987
23.58	0.03496	23.58	0.05824
23.6	0.0329	23.6	0.05707
23.62	0.03198	23.62	0.05725
23.64	0.02956	23.64	0.05288
23.66	0.02912	23.66	0.05449
23.68	0.03099	23.68	0.05443
23.7	0.02811	23.7	0.05308
23.72	0.03084	23.72	0.05458
23.74	0.03292	23.74	0.0564
23.76	0.03563	23.76	0.05714
23.78	0.03358	23.78	0.057
23.8	0.03283	23.8	0.05548
23.82	0.03302	23.82	0.05521
23.84	0.0327	23.84	0.0559
23.86	0.03299	23.86	0.05523
23.88	0.03303	23.88	0.05331
23.9	0.03151	23.9	0.04984
23.92	0.03062	23.92	0.04737
23.94	0.0339	23.94	0.04668
23.96	0.03533	23.96	0.04384
23.98	0.03616	23.98	0.0433
24	0.03461	24	0.04429
24.02	0.03414	24.02	0.04374
24.04	0.03228	24.04	0.04281
24.06	0.02986	24.06	0.04293
24.08	0.027	24.08	0.03879
24.1	0.02697	24.1	0.03642
24.12	0.02996	24.12	0.03974
24.14	0.03203	24.14	0.04337
24.16	0.03104	24.16	0.04287
24.18	0.03433	24.18	0.04278
24.2	0.03943	24.2	0.04577
24.22	0.04072	24.22	0.04583
24.24	0.04176	24.24	0.04837
24.26	0.04212	24.26	0.05075
24.28	0.04746	24.28	0.05625
24.3	0.05004	24.3	0.05966
24.32	0.0508	24.32	0.06318
24.34	0.05219	24.34	0.06244
24.36	0.05454	24.36	0.06088
24.38	0.05613	24.38	0.06346
24.4	0.05799	24.4	0.06427
24.42	0.06219	24.42	0.06542
24.44	0.06274	24.44	0.06767
24.46	0.06325	24.46	0.06813
24.48	0.06411	24.48	0.06896
24.5	0.06419	24.5	0.06841
24.52	0.06367	24.52	0.06799
24.54	0.06198	24.54	0.07013
24.56	0.06238	24.56	0.06448
24.58	0.0639	24.58	0.06218
24.6	0.06083	24.6	0.0619
24.62	0.05766	24.62	0.06221
24.64	0.05809	24.64	0.06159
24.66	0.06048	24.66	0.06144
24.68	0.05733	24.68	0.06158
24.7	0.05646	24.7	0.0622
24.72	0.05648	24.72	0.06178
24.74	0.05886	24.74	0.06176
24.76	0.06101	24.76	0.06095
24.78	0.05743	24.78	0.06213
24.8	0.05742	24.8	0.0603
24.82	0.05732	24.82	0.06067
24.84	0.0606	24.84	0.06343
24.86	0.05951	24.86	0.06481
24.88	0.05779	24.88	0.06605
24.9	0.05819	24.9	0.06658
24.92	0.0565	24.92	0.06435
24.94	0.05708	24.94	0.06442
24.96	0.05918	24.96	0.06723
24.98	0.06007	24.98	0.071
25	0.0597	25	0.07312
25.02	0.05756	25.02	0.07602
25.04	0.05684	25.04	0.07765
25.06	0.05591	25.06	0.08082
25.08	0.0509	25.08	0.07618
25.1	0.05262	25.1	0.07412
25.12	0.05475	25.12	0.07246
25.14	0.05277	25.14	0.07114
25.16	0.05128	25.16	0.06776
25.18	0.05076	25.18	0.07067
25.2	0.0474	25.2	0.0682
25.22	0.04616	25.22	0.06745
25.24	0.04379	25.24	0.06692
25.26	0.04347	25.26	0.06505
25.28	0.04398	25.28	0.06342
25.3	0.04406	25.3	0.06251
25.32	0.04285	25.32	0.06094
25.34	0.04224	25.34	0.06054
25.36	0.04138	25.36	0.0573
25.38	0.04219	25.38	0.05605
25.4	0.04231	25.4	0.05269
25.42	0.04522	25.42	0.05299
25.44	0.04525	25.44	0.0539
25.46	0.04542	25.46	0.05181
25.48	0.04396	25.48	0.0503
25.5	0.04108	25.5	0.05104
25.52	0.04165	25.52	0.05121
25.54	0.04092	25.54	0.05247
25.56	0.0409	25.56	0.05282
25.58	0.04183	25.58	0.05242
25.6	0.04207	25.6	0.05075
25.62	0.03942	25.62	0.05151
25.64	0.03508	25.64	0.05097
25.66	0.03451	25.66	0.04751
25.68	0.03096	25.68	0.04298
25.7	0.0334	25.7	0.04648
25.72	0.03558	25.72	0.04648
25.74	0.03748	25.74	0.04781
25.76	0.03702	25.76	0.04924
25.78	0.03742	25.78	0.04941
25.8	0.03621	25.8	0.04779
25.82	0.03756	25.82	0.04882
25.84	0.03691	25.84	0.05043
25.86	0.03706	25.86	0.04929
25.88	0.03786	25.88	0.05134
25.9	0.03937	25.9	0.05302
25.92	0.04009	25.92	0.04778
25.94	0.04184	25.94	0.04637
25.96	0.04245	25.96	0.04458
25.98	0.0426	25.98	0.04461
26	0.04862	26	0.04504
26.02	0.05057	26.02	0.0454
26.04	0.05295	26.04	0.0472
26.06	0.05595	26.06	0.04508
26.08	0.05685	26.08	0.04601
26.1	0.05822	26.1	0.04602
26.12	0.05821	26.12	0.04599
26.14	0.06271	26.14	0.0451
26.16	0.06453	26.16	0.04429
26.18	0.0646	26.18	0.04506
26.2	0.06373	26.2	0.04542
26.22	0.06598	26.22	0.04772
26.24	0.06607	26.24	0.04664
26.26	0.06645	26.26	0.04768
26.28	0.06723	26.28	0.05064
26.3	0.06878	26.3	0.05504
26.32	0.07083	26.32	0.05842
26.34	0.07332	26.34	0.06394
26.36	0.07036	26.36	0.06629
26.38	0.07441	26.38	0.06616
26.4	0.07502	26.4	0.06599
26.42	0.07876	26.42	0.06899
26.44	0.08306	26.44	0.07204
26.46	0.08402	26.46	0.07075
26.48	0.08832	26.48	0.0739
26.5	0.0904	26.5	0.07653
26.52	0.09122	26.52	0.07642
26.54	0.09138	26.54	0.08363
26.56	0.09158	26.56	0.08691
26.58	0.09175	26.58	0.09219
26.6	0.08958	26.6	0.09477
26.62	0.08979	26.62	0.0937
26.64	0.08723	26.64	0.09766
26.66	0.08657	26.66	0.09981
26.68	0.08936	26.68	0.10593
26.7	0.09469	26.7	0.11127
26.72	0.09568	26.72	0.11376
26.74	0.10207	26.74	0.12269
26.76	0.10905	26.76	0.12945
26.78	0.11438	26.78	0.13526
26.8	0.12009	26.8	0.13849
26.82	0.12609	26.82	0.14263
26.84	0.13207	26.84	0.14876
26.86	0.14718	26.86	0.15608
26.88	0.15241	26.88	0.15864
26.9	0.15748	26.9	0.16484
26.92	0.16219	26.92	0.17125
26.94	0.16671	26.94	0.17702
26.96	0.17206	26.96	0.17643
26.98	0.17622	26.98	0.1778
27	0.17761	27	0.18207
27.02	0.17538	27.02	0.1837
27.04	0.17473	27.04	0.18481
27.06	0.17271	27.06	0.1871
27.08	0.17237	27.08	0.1915
27.1	0.17193	27.1	0.19789
27.12	0.17042	27.12	0.19951
27.14	0.17452	27.14	0.20538
27.16	0.17462	27.16	0.21067
27.18	0.17591	27.18	0.2145
27.2	0.17662	27.2	0.21507
27.22	0.17785	27.22	0.21921
27.24	0.1786	27.24	0.22345
27.26	0.17954	27.26	0.2281
27.28	0.18108	27.28	0.23189
27.3	0.18293	27.3	0.23424
27.32	0.18567	27.32	0.23658
27.34	0.186	27.34	0.24084
27.36	0.18182	27.36	0.24164
27.38	0.17813	27.38	0.24191
27.4	0.18051	27.4	0.2431
27.42	0.18087	27.42	0.2366
27.44	0.17873	27.44	0.23366
27.46	0.17843	27.46	0.22754
27.48	0.17749	27.48	0.22811
27.5	0.171	27.5	0.22892
27.52	0.16957	27.52	0.22483
27.54	0.16874	27.54	0.2198
27.56	0.16995	27.56	0.21083
27.58	0.16783	27.58	0.20442
27.6	0.16493	27.6	0.19614
27.62	0.1659	27.62	0.18607
27.64	0.16184	27.64	0.18403
27.66	0.15884	27.66	0.17831
27.68	0.15348	27.68	0.17249
27.7	0.1465	27.7	0.16882
27.72	0.14393	27.72	0.16477
27.74	0.1418	27.74	0.16279
27.76	0.13756	27.76	0.15734
27.78	0.13309	27.78	0.15135
27.8	0.13254	27.8	0.14635
27.82	0.12864	27.82	0.14091
27.84	0.12757	27.84	0.13482
27.86	0.12915	27.86	0.13051
27.88	0.12788	27.88	0.12511
27.9	0.12247	27.9	0.12066
27.92	0.12053	27.92	0.11632
27.94	0.11687	27.94	0.11599
27.96	0.11468	27.96	0.11447
27.98	0.1066	27.98	0.11189
28	0.10901	28	0.1095
28.02	0.10962	28.02	0.10326
28.04	0.10979	28.04	0.10817
28.06	0.10615	28.06	0.10958
28.08	0.10665	28.08	0.11403
28.1	0.10784	28.1	0.11149
28.12	0.10459	28.12	0.10705
28.14	0.10367	28.14	0.10641
28.16	0.1015	28.16	0.10254
28.18	0.10022	28.18	0.10012
28.2	0.1015	28.2	0.09976
28.22	0.1015	28.22	0.09803
28.24	0.09967	28.24	0.09828
28.26	0.09854	28.26	0.09486
28.28	0.09885	28.28	0.0957
28.3	0.09661	28.3	0.09319
28.32	0.09807	28.32	0.09504
28.34	0.09602	28.34	0.09226
28.36	0.08718	28.36	0.08854
28.38	0.08408	28.38	0.08898
28.4	0.08487	28.4	0.08465
28.42	0.07971	28.42	0.08052
28.44	0.07741	28.44	0.07912
28.46	0.07339	28.46	0.07465
28.48	0.07392	28.48	0.07144
28.5	0.07226	28.5	0.06736
28.52	0.0699	28.52	0.06707
28.54	0.06775	28.54	0.07115
28.56	0.07124	28.56	0.07034
28.58	0.07018	28.58	0.07186
28.6	0.07068	28.6	0.0723
28.62	0.07309	28.62	0.07052
28.64	0.07416	28.64	0.07147
28.66	0.07327	28.66	0.06825
28.68	0.07564	28.68	0.07044
28.7	0.07636	28.7	0.06698
28.72	0.07283	28.72	0.06508
28.74	0.07345	28.74	0.06637
28.76	0.0732	28.76	0.06612
28.78	0.07081	28.78	0.06737
28.8	0.07141	28.8	0.06542
28.82	0.06641	28.82	0.06497
28.84	0.06498	28.84	0.06523
28.86	0.06572	28.86	0.0652
28.88	0.06437	28.88	0.06541
28.9	0.06129	28.9	0.06449
28.92	0.06023	28.92	0.0666
28.94	0.05815	28.94	0.06669
28.96	0.05474	28.96	0.06707
28.98	0.05525	28.98	0.06723
29	0.0512	29	0.06548
29.02	0.04923	29.02	0.06641
29.04	0.05412	29.04	0.0655
29.06	0.05337	29.06	0.06538
29.08	0.05445	29.08	0.06481
29.1	0.05609	29.1	0.06544
29.12	0.05557	29.12	0.06517
29.14	0.05401	29.14	0.06813
29.16	0.05472	29.16	0.06744
29.18	0.05604	29.18	0.06424
29.2	0.05479	29.2	0.06595
29.22	0.05395	29.22	0.06368
29.24	0.05329	29.24	0.06707
29.26	0.05101	29.26	0.06821
29.28	0.05398	29.28	0.06946
29.3	0.05228	29.3	0.0696
29.32	0.05315	29.32	0.07108
29.34	0.04885	29.34	0.0733
29.36	0.04961	29.36	0.07153
29.38	0.051	29.38	0.07188
29.4	0.05215	29.4	0.07182
29.42	0.04929	29.42	0.07351
29.44	0.0464	29.44	0.07316
29.46	0.0477	29.46	0.07321
29.48	0.04813	29.48	0.0766
29.5	0.05205	29.5	0.07932
29.52	0.05937	29.52	0.07895
29.54	0.06117	29.54	0.08443
29.56	0.06117	29.56	0.08636
29.58	0.06238	29.58	0.08768
29.6	0.06237	29.6	0.09009
29.62	0.06479	29.62	0.09038
29.64	0.06957	29.64	0.09078
29.66	0.07215	29.66	0.09214
29.68	0.07077	29.68	0.09233
29.7	0.07356	29.7	0.09276
29.72	0.08074	29.72	0.09495
29.74	0.08369	29.74	0.09742
29.76	0.08702	29.76	0.09918
29.78	0.0841	29.78	0.09822
29.8	0.0835	29.8	0.10003
29.82	0.08561	29.82	0.09689
29.84	0.09194	29.84	0.09947
29.86	0.09302	29.86	0.09816
29.88	0.09091	29.88	0.09837
29.9	0.09047	29.9	0.09756
29.92	0.09051	29.92	0.09709
29.94	0.0922	29.94	0.09953
29.96	0.09374	29.96	0.09903
29.98	0.09963	29.98	0.10162
30	0.10194	30	0.10035
30.02	0.10066	30.02	0.10001
30.04	0.0993	30.04	0.10059
30.06	0.09703	30.06	0.1014
30.08	0.09548	30.08	0.10682
30.1	0.09427	30.1	0.11063
30.12	0.091	30.12	0.11284
30.14	0.09123	30.14	0.11521
30.16	0.09401	30.16	0.11317
30.18	0.09782	30.18	0.11599
30.2	0.09714	30.2	0.119
30.22	0.09698	30.22	0.11702
30.24	0.0969	30.24	0.12019
30.26	0.09901	30.26	0.12393
30.28	0.10261	30.28	0.13318
30.3	0.10414	30.3	0.13691
30.32	0.10314	30.32	0.13993
30.34	0.10137	30.34	0.13838
30.36	0.10709	30.36	0.1395
30.38	0.10816	30.38	0.13977
30.4	0.11377	30.4	0.14234
30.42	0.12272	30.42	0.14651
30.44	0.13333	30.44	0.15065
30.46	0.14164	30.46	0.15541
30.48	0.14513	30.48	0.15536
30.5	0.15044	30.5	0.1592
30.52	0.15505	30.52	0.16653
30.54	0.15907	30.54	0.17135
30.56	0.16347	30.56	0.17235
30.58	0.16988	30.58	0.17904
30.6	0.1804	30.6	0.1833
30.62	0.18976	30.62	0.1897
30.64	0.1986	30.64	0.19718
30.66	0.20688	30.66	0.20414
30.68	0.21606	30.68	0.21245
30.7	0.22573	30.7	0.22463
30.72	0.22937	30.72	0.23686
30.74	0.2436	30.74	0.24826
30.76	0.24393	30.76	0.26456
30.78	0.25093	30.78	0.27977
30.8	0.26242	30.8	0.29639
30.82	0.27205	30.82	0.30945
30.84	0.29083	30.84	0.32939
30.86	0.30591	30.86	0.34883
30.88	0.32824	30.88	0.37297
30.9	0.34381	30.9	0.38888
30.92	0.35892	30.92	0.40643
30.94	0.37085	30.94	0.42821
30.96	0.38842	30.96	0.44838
30.98	0.40548	30.98	0.47794
31	0.42755	31	0.50343
31.02	0.43971	31.02	0.5291
31.04	0.45401	31.04	0.56448
31.06	0.47161	31.06	0.59824
31.08	0.49654	31.08	0.62447
31.1	0.51361	31.1	0.64978
31.12	0.53435	31.12	0.67582
31.14	0.55087	31.14	0.70568
31.16	0.56044	31.16	0.72642
31.18	0.56764	31.18	0.75197
31.2	0.57956	31.2	0.76798
31.22	0.59402	31.22	0.78475
31.24	0.59785	31.24	0.79428
31.26	0.61489	31.26	0.79972
31.28	0.62559	31.28	0.80705
31.3	0.63388	31.3	0.81149
31.32	0.65848	31.32	0.80727
31.34	0.66261	31.34	0.7981
31.36	0.66606	31.36	0.78766
31.38	0.66891	31.38	0.77163
31.4	0.66934	31.4	0.75596
31.42	0.67283	31.42	0.72827
31.44	0.67473	31.44	0.704
31.46	0.67013	31.46	0.67513
31.48	0.66575	31.48	0.64497
31.5	0.65231	31.5	0.61078
31.52	0.6471	31.52	0.57963
31.54	0.64023	31.54	0.55132
31.56	0.63099	31.56	0.52305
31.58	0.61281	31.58	0.50354
31.6	0.59534	31.6	0.4756
31.62	0.56849	31.62	0.4565
31.64	0.53478	31.64	0.44088
31.66	0.51254	31.66	0.41196
31.68	0.49308	31.68	0.38368
31.7	0.46795	31.7	0.36507
31.72	0.45066	31.72	0.35118
31.74	0.42793	31.74	0.33347
31.76	0.40553	31.76	0.31917
31.78	0.38776	31.78	0.30691
31.8	0.37433	31.8	0.29292
31.82	0.34655	31.82	0.28293
31.84	0.33309	31.84	0.26812
31.86	0.31996	31.86	0.25744
31.88	0.30301	31.88	0.25077
31.9	0.29655	31.9	0.24246
31.92	0.28662	31.92	0.23966
31.94	0.27746	31.94	0.23593
31.96	0.27236	31.96	0.23253
31.98	0.27065	31.98	0.22467
32	0.26471	32	0.22028
32.02	0.25806	32.02	0.213
32.04	0.25204	32.04	0.21087
32.06	0.24985	32.06	0.20695
32.08	0.24378	32.08	0.20455
32.1	0.23389	32.1	0.20269
32.12	0.22563	32.12	0.2028
32.14	0.22749	32.14	0.19978
32.16	0.22085	32.16	0.20074
32.18	0.21562	32.18	0.19987
32.2	0.21038	32.2	0.19804
32.22	0.20123	32.22	0.19803
32.24	0.19975	32.24	0.1979
32.26	0.19047	32.26	0.19731
32.28	0.18661	32.28	0.19887
32.3	0.17991	32.3	0.20117
32.32	0.18006	32.32	0.19632
32.34	0.17302	32.34	0.19295
32.36	0.16991	32.36	0.19549
32.38	0.1696	32.38	0.19149
32.4	0.16579	32.4	0.19112
32.42	0.16192	32.42	0.18833
32.44	0.16177	32.44	0.18292
32.46	0.16151	32.46	0.17966
32.48	0.15775	32.48	0.18119
32.5	0.15546	32.5	0.17672
32.52	0.15776	32.52	0.17358
32.54	0.15878	32.54	0.1691
32.56	0.15258	32.56	0.16582
32.58	0.15034	32.58	0.15966
32.6	0.1486	32.6	0.15775
32.62	0.14588	32.62	0.15131
32.64	0.14371	32.64	0.14929
32.66	0.14309	32.66	0.14618
32.68	0.13994	32.68	0.13912
32.7	0.13814	32.7	0.13469
32.72	0.1318	32.72	0.13216
32.74	0.127	32.74	0.13
32.76	0.12821	32.76	0.13047
32.78	0.12667	32.78	0.12959
32.8	0.12576	32.8	0.12984
32.82	0.12351	32.82	0.13132
32.84	0.12716	32.84	0.13594
32.86	0.1243	32.86	0.13651
32.88	0.12575	32.88	0.13863
32.9	0.12431	32.9	0.13595
32.92	0.12748	32.92	0.13583
32.94	0.12679	32.94	0.13602
32.96	0.12497	32.96	0.13869
32.98	0.12164	32.98	0.14131
33	0.12182	33	0.14058
33.02	0.11817	33.02	0.1382
33.04	0.11236	33.04	0.13818
33.06	0.11544	33.06	0.1362
33.08	0.11539	33.08	0.1334
33.1	0.11265	33.1	0.13117
33.12	0.10891	33.12	0.13046
33.14	0.1044	33.14	0.12857
33.16	0.10016	33.16	0.12272
33.18	0.09861	33.18	0.11806
33.2	0.09766	33.2	0.11593
33.22	0.10084	33.22	0.11313
33.24	0.09978	33.24	0.11265
33.26	0.10069	33.26	0.1055
33.28	0.10013	33.28	0.10077
33.3	0.10106	33.3	0.09889
33.32	0.10155	33.32	0.09598
33.34	0.10033	33.34	0.09382
33.36	0.0996	33.36	0.08849
33.38	0.09859	33.38	0.08778
33.4	0.10044	33.4	0.08796
33.42	0.09734	33.42	0.08985
33.44	0.09549	33.44	0.09287
33.46	0.09644	33.46	0.09355
33.48	0.0952	33.48	0.09522
33.5	0.09228	33.5	0.09227
33.52	0.09016	33.52	0.09646
33.54	0.09223	33.54	0.09492
33.56	0.08653	33.56	0.09488
33.58	0.08255	33.58	0.09353
33.6	0.07595	33.6	0.09468
33.62	0.07896	33.62	0.09494
33.64	0.07827	33.64	0.09735
33.66	0.08224	33.66	0.09884
33.68	0.08043	33.68	0.09983
33.7	0.08131	33.7	0.10263
33.72	0.07997	33.72	0.10118
33.74	0.08198	33.74	0.10058
33.76	0.08102	33.76	0.10101
33.78	0.08336	33.78	0.10358
33.8	0.0867	33.8	0.1031
33.82	0.08753	33.82	0.10481
33.84	0.08938	33.84	0.10487
33.86	0.09079	33.86	0.10333
33.88	0.09183	33.88	0.10726
33.9	0.0961	33.9	0.10972
33.92	0.09941	33.92	0.10622
33.94	0.10233	33.94	0.10411
33.96	0.10054	33.96	0.10299
33.98	0.10129	33.98	0.10476
34	0.09834	34	0.10824
34.02	0.09749	34.02	0.11047
34.04	0.09236	34.04	0.11151
34.06	0.09292	34.06	0.10875
34.08	0.09103	34.08	0.11117
34.1	0.09297	34.1	0.11468
34.12	0.09218	34.12	0.11686
34.14	0.09337	34.14	0.11541
34.16	0.09471	34.16	0.12108
34.18	0.09875	34.18	0.12355
34.2	0.10188	34.2	0.12809
34.22	0.10334	34.22	0.13185
34.24	0.1029	34.24	0.13581
34.26	0.1057	34.26	0.1381
34.28	0.1052	34.28	0.13815
34.3	0.10419	34.3	0.1415
34.32	0.10557	34.32	0.14281
34.34	0.10529	34.34	0.14613
34.36	0.10779	34.36	0.1493
34.38	0.11267	34.38	0.15146
34.4	0.11583	34.4	0.15111
34.42	0.12054	34.42	0.15221
34.44	0.11762	34.44	0.1494
34.46	0.11926	34.46	0.14813
34.48	0.11667	34.48	0.1446
34.5	0.12043	34.5	0.14071
34.52	0.11854	34.52	0.13698
34.54	0.11809	34.54	0.13516
34.56	0.11785	34.56	0.13048
34.58	0.11975	34.58	0.12911
34.6	0.11673	34.6	0.13055
34.62	0.1172	34.62	0.13014
34.64	0.11727	34.64	0.12969
34.66	0.1165	34.66	0.12817
34.68	0.11686	34.68	0.13077
34.7	0.11381	34.7	0.13306
34.72	0.115	34.72	0.12963
34.74	0.11275	34.74	0.1277
34.76	0.10945	34.76	0.12775
34.78	0.1077	34.78	0.12326
34.8	0.10534	34.8	0.12126
34.82	0.10246	34.82	0.11885
34.84	0.10491	34.84	0.11652
34.86	0.10441	34.86	0.11376
34.88	0.10296	34.88	0.11417
34.9	0.10049	34.9	0.1159
34.92	0.09687	34.92	0.11324
34.94	0.09964	34.94	0.11039
34.96	0.09688	34.96	0.10876
34.98	0.09562	34.98	0.10477
35	0.0888	35	0.09835
35.02	0.08668	35.02	0.09452
35.04	0.08651	35.04	0.093
35.06	0.0866	35.06	0.09119
35.08	0.08104	35.08	0.08839
35.1	0.08334	35.1	0.08949
35.12	0.08363	35.12	0.09056
35.14	0.08644	35.14	0.08814
35.16	0.08758	35.16	0.08777
35.18	0.08823	35.18	0.09103
35.2	0.08804	35.2	0.09496
35.22	0.0847	35.22	0.09527
35.24	0.08399	35.24	0.09512
35.26	0.08217	35.26	0.09591
35.28	0.07781	35.28	0.09744
35.3	0.07799	35.3	0.09964
35.32	0.07788	35.32	0.09676
35.34	0.07343	35.34	0.09555
35.36	0.07147	35.36	0.09559
35.38	0.06942	35.38	0.09422
35.4	0.07111	35.4	0.0935
35.42	0.07056	35.42	0.09414
35.44	0.06868	35.44	0.09436
35.46	0.07123	35.46	0.09401
35.48	0.0742	35.48	0.09554
35.5	0.07427	35.5	0.09652
35.52	0.08077	35.52	0.09432
35.54	0.08475	35.54	0.09346
35.56	0.08686	35.56	0.09299
35.58	0.09471	35.58	0.0923
35.6	0.10029	35.6	0.08949
35.62	0.10335	35.62	0.08864
35.64	0.10515	35.64	0.08938
35.66	0.1035	35.66	0.08859
35.68	0.10214	35.68	0.08655
35.7	0.09994	35.7	0.0853
35.72	0.09669	35.72	0.08305
35.74	0.09225	35.74	0.08355
35.76	0.08936	35.76	0.08141
35.78	0.08503	35.78	0.08257
35.8	0.08102	35.8	0.0835
35.82	0.07744	35.82	0.082
35.84	0.07308	35.84	0.08238
35.86	0.07198	35.86	0.08678
35.88	0.07049	35.88	0.08883
35.9	0.06673	35.9	0.08968
35.92	0.06528	35.92	0.08991
35.94	0.06575	35.94	0.08834
35.96	0.06446	35.96	0.08707
35.98	0.06264	35.98	0.08808
36	0.07074	36	0.08746
36.02	0.07088	36.02	0.08739
36.04	0.07432	36.04	0.08713
36.06	0.07737	36.06	0.0905
36.08	0.0768	36.08	0.09248
36.1	0.07324	36.1	0.09482
36.12	0.07295	36.12	0.09389
36.14	0.06961	36.14	0.09267
36.16	0.06864	36.16	0.09292
36.18	0.06638	36.18	0.09
36.2	0.06371	36.2	0.08911
36.22	0.06275	36.22	0.08835
36.24	0.06093	36.24	0.08693
36.26	0.0597	36.26	0.08566
36.28	0.06291	36.28	0.08458
36.3	0.06277	36.3	0.08192
36.32	0.06223	36.32	0.08201
36.34	0.06214	36.34	0.08325
36.36	0.06266	36.36	0.08443
36.38	0.06387	36.38	0.08607
36.4	0.06479	36.4	0.08748
36.42	0.06728	36.42	0.08703
36.44	0.06849	36.44	0.09054
36.46	0.07125	36.46	0.09409
36.48	0.07745	36.48	0.09412
36.5	0.07481	36.5	0.09363
36.52	0.07807	36.52	0.09341
36.54	0.07853	36.54	0.09307
36.56	0.08022	36.56	0.09332
36.58	0.08124	36.58	0.09407
36.6	0.08177	36.6	0.09062
36.62	0.08032	36.62	0.09259
36.64	0.08003	36.64	0.09484
36.66	0.07983	36.66	0.09661
36.68	0.08145	36.68	0.09816
36.7	0.08165	36.7	0.09894
36.72	0.08188	36.72	0.09849
36.74	0.08055	36.74	0.09799
36.76	0.08014	36.76	0.0984
36.78	0.08035	36.78	0.09757
36.8	0.08321	36.8	0.10063
36.82	0.08673	36.82	0.09813
36.84	0.08905	36.84	0.09801
36.86	0.08828	36.86	0.09749
36.88	0.08842	36.88	0.09972
36.9	0.08974	36.9	0.0997
36.92	0.09178	36.92	0.10364
36.94	0.09476	36.94	0.10591
36.96	0.09716	36.96	0.10927
36.98	0.09412	36.98	0.10466
37	0.09711	37	0.10856
37.02	0.09718	37.02	0.10672
37.04	0.09677	37.04	0.11101
37.06	0.09462	37.06	0.11266
37.08	0.09266	37.08	0.11546
37.1	0.09162	37.1	0.11738
37.12	0.09145	37.12	0.11825
37.14	0.09316	37.14	0.12195
37.16	0.09322	37.16	0.12177
37.18	0.09028	37.18	0.12433
37.2	0.09016	37.2	0.12609
37.22	0.08905	37.22	0.13101
37.24	0.09241	37.24	0.13148
37.26	0.0938	37.26	0.13384
37.28	0.09172	37.28	0.13759
37.3	0.09187	37.3	0.14083
37.32	0.09154	37.32	0.14038
37.34	0.09124	37.34	0.13972
37.36	0.09235	37.36	0.14364
37.38	0.09548	37.38	0.14595
37.4	0.10011	37.4	0.14607
37.42	0.09837	37.42	0.14471
37.44	0.10093	37.44	0.14716
37.46	0.09876	37.46	0.14694
37.48	0.10005	37.48	0.15265
37.5	0.10241	37.5	0.15282
37.52	0.10138	37.52	0.15116
37.54	0.10294	37.54	0.15283
37.56	0.10605	37.56	0.15253
37.58	0.10914	37.58	0.14921
37.6	0.11021	37.6	0.15353
37.62	0.11354	37.62	0.15514
37.64	0.1149	37.64	0.15852
37.66	0.11768	37.66	0.16281
37.68	0.11823	37.68	0.16462
37.7	0.11692	37.7	0.168
37.72	0.11405	37.72	0.16898
37.74	0.11253	37.74	0.17215
37.76	0.11308	37.76	0.17177
37.78	0.1156	37.78	0.17201
37.8	0.1161	37.8	0.17411
37.82	0.11666	37.82	0.17392
37.84	0.12083	37.84	0.17129
37.86	0.1277	37.86	0.17677
37.88	0.13519	37.88	0.18008
37.9	0.14136	37.9	0.18282
37.92	0.1444	37.92	0.18342
37.94	0.14563	37.94	0.1888
37.96	0.15153	37.96	0.19511
37.98	0.15438	37.98	0.19612
38	0.15834	38	0.19844
38.02	0.16419	38.02	0.20219
38.04	0.16483	38.04	0.208
38.06	0.16746	38.06	0.21002
38.08	0.16794	38.08	0.21854
38.1	0.17398	38.1	0.22092
38.12	0.17898	38.12	0.22583
38.14	0.18146	38.14	0.2364
38.16	0.18342	38.16	0.24305
38.18	0.18668	38.18	0.24407
38.2	0.19017	38.2	0.24816
38.22	0.19313	38.22	0.25419
38.24	0.19194	38.24	0.25709
38.26	0.19727	38.26	0.26229
38.28	0.19843	38.28	0.26216
38.3	0.20242	38.3	0.26678
38.32	0.20718	38.32	0.26905
38.34	0.21446	38.34	0.27126
38.36	0.2205	38.36	0.26938
38.38	0.22108	38.38	0.26818
38.4	0.21442	38.4	0.27127
38.42	0.21469	38.42	0.26461
38.44	0.21476	38.44	0.26431
38.46	0.21492	38.46	0.26673
38.48	0.2131	38.48	0.26084
38.5	0.21228	38.5	0.25789
38.52	0.20698	38.52	0.2535
38.54	0.2084	38.54	0.25068
38.56	0.20808	38.56	0.24569
38.58	0.20872	38.58	0.24208
38.6	0.2052	38.6	0.23977
38.62	0.2008	38.62	0.23396
38.64	0.19699	38.64	0.228
38.66	0.19293	38.66	0.22142
38.68	0.18756	38.68	0.21597
38.7	0.1809	38.7	0.20764
38.72	0.17893	38.72	0.20273
38.74	0.18178	38.74	0.19753
38.76	0.17513	38.76	0.18986
38.78	0.17612	38.78	0.17765
38.8	0.17404	38.8	0.17042
38.82	0.17571	38.82	0.1639
38.84	0.17469	38.84	0.15718
38.86	0.16937	38.86	0.15314
38.88	0.16492	38.88	0.14711
38.9	0.16679	38.9	0.14394
38.92	0.16605	38.92	0.13977
38.94	0.16394	38.94	0.13279
38.96	0.15889	38.96	0.12758
38.98	0.15646	38.98	0.12127
39	0.14942	39	0.11948
39.02	0.14641	39.02	0.11474
39.04	0.13575	39.04	0.11471
39.06	0.12775	39.06	0.11329
39.08	0.1219	39.08	0.1095
39.1	0.11678	39.1	0.10927
39.12	0.11206	39.12	0.10906
39.14	0.11002	39.14	0.11248
39.16	0.10627	39.16	0.1118
39.18	0.10372	39.18	0.11306
39.2	0.10396	39.2	0.10906
39.22	0.10426	39.22	0.10727
39.24	0.10166	39.24	0.10514
39.26	0.10601	39.26	0.09959
39.28	0.10575	39.28	0.0988
39.3	0.10667	39.3	0.09739
39.32	0.10458	39.32	0.09649
39.34	0.10265	39.34	0.09716
39.36	0.10316	39.36	0.0967
39.38	0.10433	39.38	0.09342
39.4	0.09895	39.4	0.08877
39.42	0.09575	39.42	0.08977
39.44	0.09138	39.44	0.09027
39.46	0.08847	39.46	0.0882
39.48	0.09001	39.48	0.08598
39.5	0.08712	39.5	0.08566
39.52	0.08082	39.52	0.0842
39.54	0.08259	39.54	0.08218
39.56	0.08456	39.56	0.08349
39.58	0.08383	39.58	0.08399
39.6	0.08355	39.6	0.08693
39.62	0.08599	39.62	0.0871
39.64	0.0827	39.64	0.08737
39.66	0.08307	39.66	0.08511
39.68	0.08591	39.68	0.08592
39.7	0.08663	39.7	0.08593
39.72	0.08748	39.72	0.0898
39.74	0.09126	39.74	0.08914
39.76	0.08852	39.76	0.08937
39.78	0.08761	39.78	0.0903
39.8	0.08865	39.8	0.09027
39.82	0.08592	39.82	0.09267
39.84	0.08464	39.84	0.09116
39.86	0.08272	39.86	0.09141
39.88	0.07695	39.88	0.0926
39.9	0.07601	39.9	0.09366
39.92	0.07582	39.92	0.09643
39.94	0.07519	39.94	0.09921
39.96	0.07723	39.96	0.09771
39.98	0.07219	39.98	0.09694
40	0.07344	40	0.09573
40.02	0.07819	40.02	0.09788
40.04	0.07942	40.04	0.09454
40.06	0.08321	40.06	0.09485
40.08	0.08215	40.08	0.09642
40.1	0.08215	40.1	0.09566
40.12	0.0829	40.12	0.09649
40.14	0.08689	40.14	0.09497
40.16	0.09136	40.16	0.09386
40.18	0.09178	40.18	0.09325
40.2	0.09462	40.2	0.09129
40.22	0.09964	40.22	0.0892
40.24	0.09585	40.24	0.09028
40.26	0.0992	40.26	0.08825
40.28	0.09974	40.28	0.09084
40.3	0.09851	40.3	0.08917
40.32	0.10136	40.32	0.0912
40.34	0.10185	40.34	0.0926
40.36	0.09951	40.36	0.09722
40.38	0.1028	40.38	0.09872
40.4	0.10111	40.4	0.10089
40.42	0.09925	40.42	0.10185
40.44	0.10002	40.44	0.10325
40.46	0.10184	40.46	0.10409
40.48	0.10405	40.48	0.10526
40.5	0.10575	40.5	0.10664
40.52	0.10557	40.52	0.10872
40.54	0.11189	40.54	0.10735
40.56	0.10728	40.56	0.1072
40.58	0.10816	40.58	0.1068
40.6	0.11121	40.6	0.10531
40.62	0.11285	40.62	0.10511
40.64	0.11103	40.64	0.10552
40.66	0.10704	40.66	0.10599
40.68	0.10567	40.68	0.10724
40.7	0.10609	40.7	0.10773
40.72	0.09995	40.72	0.10626
40.74	0.10343	40.74	0.10424
40.76	0.10547	40.76	0.10441
40.78	0.11	40.78	0.10277
40.8	0.11092	40.8	0.10197
40.82	0.10767	40.82	0.097
40.84	0.10584	40.84	0.0986
40.86	0.10682	40.86	0.0968
40.88	0.10461	40.88	0.09874
40.9	0.10348	40.9	0.10271
40.92	0.10361	40.92	0.10621
40.94	0.10617	40.94	0.10712
40.96	0.10816	40.96	0.10659
40.98	0.11099	40.98	0.10431
41	0.11742	41	0.10961
41.02	0.11652	41.02	0.11229
41.04	0.11482	41.04	0.11378
41.06	0.11646	41.06	0.1181
41.08	0.11981	41.08	0.11803
41.1	0.12137	41.1	0.12195
41.12	0.12029	41.12	0.12722
41.14	0.12221	41.14	0.1272
41.16	0.12666	41.16	0.12974
41.18	0.12933	41.18	0.13103
41.2	0.13122	41.2	0.13312
41.22	0.13498	41.22	0.14187
41.24	0.13817	41.24	0.14401
41.26	0.13857	41.26	0.14593
41.28	0.13663	41.28	0.15042
41.3	0.13681	41.3	0.15062
41.32	0.13507	41.32	0.14967
41.34	0.13378	41.34	0.15464
41.36	0.13289	41.36	0.15264
41.38	0.13089	41.38	0.15151
41.4	0.12891	41.4	0.15171
41.42	0.13232	41.42	0.15115
41.44	0.13211	41.44	0.15703
41.46	0.136	41.46	0.16011
41.48	0.14013	41.48	0.16205
41.5	0.13646	41.5	0.16399
41.52	0.14189	41.52	0.1608
41.54	0.14204	41.54	0.15792
41.56	0.1406	41.56	0.15727
41.58	0.14142	41.58	0.15724
41.6	0.14017	41.6	0.15989
41.62	0.14089	41.62	0.15543
41.64	0.13989	41.64	0.15456
41.66	0.14121	41.66	0.153
41.68	0.14229	41.68	0.15117
41.7	0.14178	41.7	0.15247
41.72	0.141	41.72	0.14904
41.74	0.14146	41.74	0.14634
41.76	0.14039	41.76	0.14741
41.78	0.13941	41.78	0.14448
41.8	0.13749	41.8	0.14476
41.82	0.13858	41.82	0.14452
41.84	0.14254	41.84	0.1394
41.86	0.13952	41.86	0.13749
41.88	0.13649	41.88	0.13633
41.9	0.13931	41.9	0.13687
41.92	0.13846	41.92	0.13769
41.94	0.14446	41.94	0.13875
41.96	0.14216	41.96	0.13703
41.98	0.14287	41.98	0.13614
42	0.14174	42	0.13828
42.02	0.13943	42.02	0.14016
42.04	0.13771	42.04	0.1416
42.06	0.14193	42.06	0.14089
42.08	0.1428	42.08	0.13435
42.1	0.14811	42.1	0.13385
42.12	0.14894	42.12	0.13297
42.14	0.1522	42.14	0.1309
42.16	0.15158	42.16	0.13216
42.18	0.15347	42.18	0.12902
42.2	0.15312	42.2	0.12955
42.22	0.1537	42.22	0.13039
42.24	0.15076	42.24	0.13448
42.26	0.15506	42.26	0.13619
42.28	0.15756	42.28	0.13878
42.3	0.15562	42.3	0.13981
42.32	0.15649	42.32	0.14251
42.34	0.15174	42.34	0.14515
42.36	0.14871	42.36	0.14459
42.38	0.14768	42.38	0.14649
42.4	0.14502	42.4	0.15095
42.42	0.14823	42.42	0.14921
42.44	0.14697	42.44	0.15281
42.46	0.14835	42.46	0.15437
42.48	0.14485	42.48	0.15958
42.5	0.14616	42.5	0.16216
42.52	0.14773	42.52	0.16449
42.54	0.14811	42.54	0.16552
42.56	0.15155	42.56	0.17013
42.58	0.15596	42.58	0.16919
42.6	0.15635	42.6	0.17158
42.62	0.15691	42.62	0.17127
42.64	0.15839	42.64	0.17128
42.66	0.15858	42.66	0.17048
42.68	0.15421	42.68	0.16687
42.7	0.15602	42.7	0.17374
42.72	0.15588	42.72	0.17329
42.74	0.16094	42.74	0.17259
42.76	0.16192	42.76	0.17502
42.78	0.1631	42.78	0.17234
42.8	0.1652	42.8	0.17882
42.82	0.16755	42.82	0.1739
42.84	0.1645	42.84	0.17412
42.86	0.16504	42.86	0.17364
42.88	0.16761	42.88	0.17572
42.9	0.16873	42.9	0.18062
42.92	0.16173	42.92	0.18323
42.94	0.16418	42.94	0.18266
42.96	0.16299	42.96	0.18417
42.98	0.16667	42.98	0.18968
43	0.16803	43	0.1926
43.02	0.16722	43.02	0.1943
43.04	0.17016	43.04	0.20044
43.06	0.17172	43.06	0.20582
43.08	0.16963	43.08	0.20848
43.1	0.16633	43.1	0.21005
43.12	0.16246	43.12	0.21539
43.14	0.15923	43.14	0.21989
43.16	0.15542	43.16	0.21918
43.18	0.1555	43.18	0.21815
43.2	0.15199	43.2	0.21586
43.22	0.15175	43.22	0.21318
43.24	0.15249	43.24	0.21083
43.26	0.15526	43.26	0.20455
43.28	0.15573	43.28	0.1961
43.3	0.15344	43.3	0.19486
43.32	0.14938	43.32	0.18392
43.34	0.14882	43.34	0.17854
43.36	0.15183	43.36	0.17016
43.38	0.14778	43.38	0.16017
43.4	0.14633	43.4	0.15479
43.42	0.15277	43.42	0.14168
43.44	0.15293	43.44	0.1384
43.46	0.15137	43.46	0.1331
43.48	0.14804	43.48	0.12617
43.5	0.1454	43.5	0.11909
43.52	0.14253	43.52	0.10821
43.54	0.14036	43.54	0.1036
43.56	0.13588	43.56	0.09932
43.58	0.13165	43.58	0.09915
43.6	0.12851	43.6	0.09865
43.62	0.12476	43.62	0.09559
43.64	0.12149	43.64	0.09671
43.66	0.11924	43.66	0.09691
43.68	0.11727	43.68	0.09669
43.7	0.11392	43.7	0.09859
43.72	0.1144	43.72	0.09948
43.74	0.11764	43.74	0.0982
43.76	0.11444	43.76	0.09376
43.78	0.10957	43.78	0.09397
43.8	0.10642	43.8	0.09066
43.82	0.10568	43.82	0.0902
43.84	0.1063	43.84	0.08958
43.86	0.10012	43.86	0.08581
43.88	0.09759	43.88	0.08595
43.9	0.09581	43.9	0.08714
43.92	0.09154	43.92	0.0848
43.94	0.08625	43.94	0.08308
43.96	0.0847	43.96	0.08283
43.98	0.07975	43.98	0.08145
44	0.07871	44	0.07943
44.02	0.0803	44.02	0.07444
44.04	0.08055	44.04	0.07238
44.06	0.08201	44.06	0.06889
44.08	0.08181	44.08	0.0668
44.1	0.07993	44.1	0.06375
44.12	0.08319	44.12	0.06269
44.14	0.0811	44.14	0.06588
44.16	0.08036	44.16	0.06245
44.18	0.07882	44.18	0.0678
44.2	0.0811	44.2	0.06424
44.22	0.08065	44.22	0.06471
44.24	0.07662	44.24	0.06532
44.26	0.07262	44.26	0.06313
44.28	0.06993	44.28	0.06562
44.3	0.07109	44.3	0.06317
44.32	0.06957	44.32	0.06587
44.34	0.06684	44.34	0.06563
44.36	0.06216	44.36	0.06529
44.38	0.0597	44.38	0.06664
44.4	0.05925	44.4	0.06757
44.42	0.05807	44.42	0.06764
44.44	0.0594	44.44	0.06558
44.46	0.06054	44.46	0.06794
44.48	0.06443	44.48	0.06868
44.5	0.0644	44.5	0.06759
44.52	0.06464	44.52	0.06695
44.54	0.06532	44.54	0.06716
44.56	0.06582	44.56	0.07022
44.58	0.06785	44.58	0.0678
44.6	0.06939	44.6	0.06834
44.62	0.07038	44.62	0.069
44.64	0.07301	44.64	0.06743
44.66	0.07461	44.66	0.06603
44.68	0.07719	44.68	0.06603
44.7	0.07748	44.7	0.06509
44.72	0.07873	44.72	0.06919
44.74	0.07756	44.74	0.06664
44.76	0.07664	44.76	0.06768
44.78	0.07685	44.78	0.07011
44.8	0.07436	44.8	0.06865
44.82	0.07234	44.82	0.07332
44.84	0.06546	44.84	0.07212
44.86	0.06693	44.86	0.06993
44.88	0.06829	44.88	0.0706
44.9	0.06519	44.9	0.06919
44.92	0.06373	44.92	0.07154
44.94	0.06258	44.94	0.07042
44.96	0.05831	44.96	0.07037
44.98	0.05451	44.98	0.07351
45	0.0558	45	0.0733
45.02	0.05801	45.02	0.07365
45.04	0.05834	45.04	0.07326
45.06	0.06091	45.06	0.07588
45.08	0.06267	45.08	0.07097
45.1	0.06599	45.1	0.07027
45.12	0.06693	45.12	0.07384
45.14	0.06946	45.14	0.07386
45.16	0.06826	45.16	0.0727
45.18	0.06844	45.18	0.07369
45.2	0.06851	45.2	0.07229
45.22	0.06886	45.22	0.06821
45.24	0.06701	45.24	0.06558
45.26	0.06822	45.26	0.0674
45.28	0.0687	45.28	0.06918
45.3	0.06972	45.3	0.07093
45.32	0.07029	45.32	0.07235
45.34	0.0735	45.34	0.07112
45.36	0.07462	45.36	0.0744
45.38	0.07435	45.38	0.0746
45.4	0.07276	45.4	0.07724
45.42	0.07195	45.42	0.07789
45.44	0.07133	45.44	0.07421
45.46	0.07065	45.46	0.07485
45.48	0.07448	45.48	0.07517
45.5	0.07332	45.5	0.07636
45.52	0.07237	45.52	0.07696
45.54	0.07558	45.54	0.08005
45.56	0.07548	45.56	0.0806
45.58	0.07186	45.58	0.08163
45.6	0.07143	45.6	0.08124
45.62	0.07064	45.62	0.07819
45.64	0.06806	45.64	0.07535
45.66	0.06798	45.66	0.07345
45.68	0.06739	45.68	0.07459
45.7	0.0684	45.7	0.07862
45.72	0.0666	45.72	0.07865
45.74	0.06938	45.74	0.07702
45.76	0.07217	45.76	0.07578
45.78	0.07262	45.78	0.07704
45.8	0.07263	45.8	0.07656
45.82	0.06908	45.82	0.07993
45.84	0.06908	45.84	0.08477
45.86	0.06993	45.86	0.08694
45.88	0.06538	45.88	0.08821
45.9	0.06905	45.9	0.08708
45.92	0.07288	45.92	0.08874
45.94	0.07152	45.94	0.08817
45.96	0.07301	45.96	0.0897
45.98	0.07232	45.98	0.08962
46	0.07526	46	0.09197
46.02	0.0785	46.02	0.09209
46.04	0.07861	46.04	0.09191
46.06	0.07707	46.06	0.09161
46.08	0.08158	46.08	0.09078
46.1	0.08112	46.1	0.0913
46.12	0.07921	46.12	0.08878
46.14	0.07921	46.14	0.08722
46.16	0.08196	46.16	0.08455
46.18	0.08371	46.18	0.08463
46.2	0.08386	46.2	0.08736
46.22	0.08436	46.22	0.08857
46.24	0.08625	46.24	0.09312
46.26	0.08431	46.26	0.09511
46.28	0.08365	46.28	0.09876
46.3	0.08445	46.3	0.09863
46.32	0.08428	46.32	0.09769
46.34	0.08636	46.34	0.10007
46.36	0.08326	46.36	0.10271
46.38	0.08797	46.38	0.10671
46.4	0.08866	46.4	0.11071
46.42	0.08639	46.42	0.11156
46.44	0.08882	46.44	0.11029
46.46	0.09076	46.46	0.1113
46.48	0.09277	46.48	0.1095
46.5	0.09309	46.5	0.10964
46.52	0.09231	46.52	0.11112
46.54	0.09278	46.54	0.11001
46.56	0.09676	46.56	0.10941
46.58	0.09495	46.58	0.11001
46.6	0.09458	46.6	0.11397
46.62	0.09628	46.62	0.1118
46.64	0.09819	46.64	0.11314
46.66	0.0991	46.66	0.11289
46.68	0.10068	46.68	0.11406
46.7	0.09962	46.7	0.11297
46.72	0.09941	46.72	0.10953
46.74	0.09868	46.74	0.11178
46.76	0.0999	46.76	0.11219
46.78	0.10241	46.78	0.11475
46.8	0.09657	46.8	0.11699
46.82	0.09585	46.82	0.11565
46.84	0.09718	46.84	0.11125
46.86	0.10078	46.86	0.11065
46.88	0.10178	46.88	0.1084
46.9	0.10201	46.9	0.10681
46.92	0.10497	46.92	0.10796
46.94	0.10442	46.94	0.10974
46.96	0.10606	46.96	0.10834
46.98	0.10661	46.98	0.10686
47	0.10771	47	0.1052
47.02	0.10971	47.02	0.1059
47.04	0.11636	47.04	0.10535
47.06	0.11704	47.06	0.10886
47.08	0.11697	47.08	0.10598
47.1	0.12138	47.1	0.11277
47.12	0.12384	47.12	0.11064
47.14	0.12156	47.14	0.11093
47.16	0.12283	47.16	0.11396
47.18	0.12148	47.18	0.11945
47.2	0.12207	47.2	0.11745
47.22	0.12544	47.22	0.11626
47.24	0.12696	47.24	0.12042
47.26	0.12761	47.26	0.11707
47.28	0.12425	47.28	0.11717
47.3	0.12791	47.3	0.12302
47.32	0.12889	47.32	0.12191
47.34	0.12444	47.34	0.12619
47.36	0.12464	47.36	0.12873
47.38	0.12575	47.38	0.13544
47.4	0.12444	47.4	0.14027
47.42	0.12682	47.42	0.13758
47.44	0.12546	47.44	0.13938
47.46	0.12368	47.46	0.14683
47.48	0.12436	47.48	0.14891
47.5	0.12784	47.5	0.15943
47.52	0.13433	47.52	0.1681
47.54	0.13353	47.54	0.1695
47.56	0.13773	47.56	0.17159
47.58	0.13979	47.58	0.1769
47.6	0.14328	47.6	0.18168
47.62	0.14405	47.62	0.18585
47.64	0.147	47.64	0.19098
47.66	0.15052	47.66	0.1957
47.68	0.15355	47.68	0.1972
47.7	0.15905	47.7	0.20305
47.72	0.15936	47.72	0.20087
47.74	0.16125	47.74	0.2057
47.76	0.16343	47.76	0.20786
47.78	0.16555	47.78	0.2045
47.8	0.15938	47.8	0.20367
47.82	0.15942	47.82	0.20087
47.84	0.16089	47.84	0.19693
47.86	0.15952	47.86	0.18754
47.88	0.15562	47.88	0.18582
47.9	0.15698	47.9	0.18245
47.92	0.15376	47.92	0.17536
47.94	0.15282	47.94	0.17394
47.96	0.15328	47.96	0.17289
47.98	0.15364	47.98	0.16678
48	0.1535	48	0.16091
48.02	0.14886	48.02	0.15157
48.04	0.15473	48.04	0.1514
48.06	0.15251	48.06	0.15552
48.08	0.15452	48.08	0.15462
48.1	0.15276	48.1	0.15515
48.12	0.15045	48.12	0.14883
48.14	0.14938	48.14	0.14094
48.16	0.14867	48.16	0.13956
48.18	0.14954	48.18	0.13665
48.2	0.14981	48.2	0.13945
48.22	0.15029	48.22	0.13871
48.24	0.1508	48.24	0.14227
48.26	0.14847	48.26	0.13845
48.28	0.14514	48.28	0.13705
48.3	0.14663	48.3	0.13687
48.32	0.14389	48.32	0.1371
48.34	0.14296	48.34	0.13657
48.36	0.14517	48.36	0.13224
48.38	0.14991	48.38	0.12849
48.4	0.14791	48.4	0.12514
48.42	0.14648	48.42	0.11671
48.44	0.14772	48.44	0.11267
48.46	0.1456	48.46	0.10945
48.48	0.14252	48.48	0.10768
48.5	0.14126	48.5	0.10498
48.52	0.14842	48.52	0.10579
48.54	0.14579	48.54	0.10488
48.56	0.14778	48.56	0.10465
48.58	0.15097	48.58	0.10077
48.6	0.14765	48.6	0.10077
48.62	0.14739	48.62	0.10124
48.64	0.14966	48.64	0.10302
48.66	0.15107	48.66	0.10436
48.68	0.15133	48.68	0.10113
48.7	0.15134	48.7	0.10243
48.72	0.15236	48.72	0.10357
48.74	0.14912	48.74	0.10151
48.76	0.1495	48.76	0.10457
48.78	0.14679	48.78	0.10628
48.8	0.14463	48.8	0.11411
48.82	0.14323	48.82	0.11727
48.84	0.14733	48.84	0.11853
48.86	0.14261	48.86	0.11818
48.88	0.13769	48.88	0.1212
48.9	0.13842	48.9	0.12527
48.92	0.13746	48.92	0.12698
48.94	0.13725	48.94	0.1286
48.96	0.13812	48.96	0.13216
48.98	0.13947	48.98	0.13035
49	0.14277	49	0.13385
49.02	0.14386	49.02	0.13828
49.04	0.14444	49.04	0.14002
49.06	0.14976	49.06	0.14631
49.08	0.1495	49.08	0.14704
49.1	0.14854	49.1	0.14624
49.12	0.15304	49.12	0.14713
49.14	0.15564	49.14	0.15352
49.16	0.16091	49.16	0.15959
49.18	0.16303	49.18	0.15924
49.2	0.16376	49.2	0.16372
49.22	0.16158	49.22	0.17158
49.24	0.16257	49.24	0.17221
49.26	0.16798	49.26	0.17424
49.28	0.16705	49.28	0.17862
49.3	0.17243	49.3	0.18077
49.32	0.18156	49.32	0.18136
49.34	0.18232	49.34	0.17884
49.36	0.18903	49.36	0.1872
49.38	0.19749	49.38	0.19274
49.4	0.20244	49.4	0.19776
49.42	0.20351	49.42	0.20069
49.44	0.20577	49.44	0.19717
49.46	0.20461	49.46	0.20076
49.48	0.20849	49.48	0.20076
49.5	0.21437	49.5	0.20362
49.52	0.2222	49.52	0.20689
49.54	0.23131	49.54	0.20863
49.56	0.23096	49.56	0.20778
49.58	0.2335	49.58	0.20922
49.6	0.23947	49.6	0.21503
49.62	0.24216	49.62	0.21872
49.64	0.24998	49.64	0.22319
49.66	0.25572	49.66	0.22718
49.68	0.25772	49.68	0.22731
49.7	0.25669	49.7	0.23008
49.72	0.2637	49.72	0.23875
49.74	0.26905	49.74	0.24751
49.76	0.26586	49.76	0.24817
49.78	0.27212	49.78	0.2518
49.8	0.27237	49.8	0.25737
49.82	0.27396	49.82	0.26224
49.84	0.27766	49.84	0.26635
49.86	0.28311	49.86	0.26917
49.88	0.28028	49.88	0.2769
49.9	0.28401	49.9	0.28068
49.92	0.29208	49.92	0.28278
49.94	0.29379	49.94	0.29009
49.96	0.30535	49.96	0.30292
49.98	0.31813	49.98	0.30335
50	0.33127	50	0.31007
50.02	0.33708	50.02	0.31681
50.04	0.35075	50.04	0.31577
50.06	0.36033	50.06	0.32609
50.08	0.37314	50.08	0.33576
50.1	0.38823	50.1	0.3459
50.12	0.40161	50.12	0.35163
50.14	0.41239	50.14	0.35632
50.16	0.42159	50.16	0.36949
50.18	0.43915	50.18	0.38625
50.2	0.46076	50.2	0.39631
50.22	0.47238	50.22	0.41247
50.24	0.49337	50.24	0.42069
50.26	0.5127	50.26	0.42908
50.28	0.54336	50.28	0.44329
50.3	0.56499	50.3	0.45307
50.32	0.58602	50.32	0.47417
50.34	0.60366	50.34	0.48359
50.36	0.61767	50.36	0.5037
50.38	0.63644	50.38	0.52461
50.4	0.65132	50.4	0.53677
50.42	0.66827	50.42	0.56014
50.44	0.68596	50.44	0.57903
50.46	0.70167	50.46	0.59588
50.48	0.72197	50.48	0.61372
50.5	0.7345	50.5	0.63465
50.52	0.7498	50.52	0.64674
50.54	0.75144	50.54	0.6663
50.56	0.76815	50.56	0.68279
50.58	0.7686	50.58	0.69314
50.6	0.77144	50.6	0.7122
50.62	0.7822	50.62	0.72346
50.64	0.79358	50.64	0.734
50.66	0.80393	50.66	0.7443
50.68	0.81525	50.68	0.75772
50.7	0.81778	50.7	0.76883
50.72	0.82877	50.72	0.77856
50.74	0.82303	50.74	0.79658
50.76	0.83721	50.76	0.81436
50.78	0.83297	50.78	0.82115
50.8	0.83085	50.8	0.82596
50.82	0.82997	50.82	0.8272
50.84	0.8257	50.84	0.82151
50.86	0.82592	50.86	0.82655
50.88	0.82719	50.88	0.8286
50.9	0.8288	50.9	0.82862
50.92	0.8249	50.92	0.83047
50.94	0.83047	50.94	0.82364
50.96	0.82924	50.96	0.81863
50.98	0.81408	50.98	0.80828
51	0.80707	51	0.79538
51.02	0.80115	51.02	0.78614
51.04	0.79467	51.04	0.76728
51.06	0.77514	51.06	0.74805
51.08	0.76485	51.08	0.72726
51.1	0.75433	51.1	0.70651
51.12	0.73771	51.12	0.67362
51.14	0.71538	51.14	0.65488
51.16	0.69385	51.16	0.63398
51.18	0.66694	51.18	0.61224
51.2	0.64476	51.2	0.58632
51.22	0.61562	51.22	0.55595
51.24	0.60159	51.24	0.53203
51.26	0.57466	51.26	0.51133
51.28	0.54579	51.28	0.49782
51.3	0.52572	51.3	0.47821
51.32	0.50137	51.32	0.45407
51.34	0.49074	51.34	0.43551
51.36	0.47667	51.36	0.4123
51.38	0.46156	51.38	0.38818
51.4	0.45118	51.4	0.37092
51.42	0.44074	51.42	0.35229
51.44	0.42385	51.44	0.3383
51.46	0.40807	51.46	0.32855
51.48	0.40528	51.48	0.31209
51.5	0.39244	51.5	0.30217
51.52	0.38029	51.52	0.28941
51.54	0.36989	51.54	0.27858
51.56	0.35911	51.56	0.26153
51.58	0.34478	51.58	0.25603
51.6	0.33472	51.6	0.24616
51.62	0.31952	51.62	0.23237
51.64	0.3083	51.64	0.22556
51.66	0.29995	51.66	0.21794
51.68	0.28206	51.68	0.21446
51.7	0.26721	51.7	0.20721
51.72	0.25535	51.72	0.20831
51.74	0.24219	51.74	0.2103
51.76	0.23017	51.76	0.20836
51.78	0.2211	51.78	0.20475
51.8	0.21398	51.8	0.19803
51.82	0.21352	51.82	0.19345
51.84	0.20607	51.84	0.19901
51.86	0.2004	51.86	0.19816
51.88	0.19471	51.88	0.19092
51.9	0.18439	51.9	0.18447
51.92	0.18141	51.92	0.18186
51.94	0.17647	51.94	0.17832
51.96	0.17842	51.96	0.17721
51.98	0.1725	51.98	0.17811
52	0.16839	52	0.17729
52.02	0.1662	52.02	0.17375
52.04	0.16605	52.04	0.16974
52.06	0.16564	52.06	0.16364
52.08	0.16891	52.08	0.16044
52.1	0.16396	52.1	0.16047
52.12	0.16502	52.12	0.15313
52.14	0.16753	52.14	0.1505
52.16	0.16267	52.16	0.1485
52.18	0.16565	52.18	0.14913
52.2	0.16421	52.2	0.14701
52.22	0.16219	52.22	0.14191
52.24	0.16054	52.24	0.14562
52.26	0.15823	52.26	0.14409
52.28	0.15788	52.28	0.14439
52.3	0.15509	52.3	0.14195
52.32	0.15115	52.32	0.14529
52.34	0.14755	52.34	0.13823
52.36	0.14036	52.36	0.13461
52.38	0.13802	52.38	0.13197
52.4	0.14128	52.4	0.13
52.42	0.13807	52.42	0.12878
52.44	0.13811	52.44	0.13142
52.46	0.13078	52.46	0.13072
52.48	0.1255	52.48	0.12569
52.5	0.12842	52.5	0.12657
52.52	0.12509	52.52	0.12963
52.54	0.1222	52.54	0.12875
52.56	0.11716	52.56	0.12624
52.58	0.11599	52.58	0.12462
52.6	0.12043	52.6	0.12039
52.62	0.1238	52.62	0.11683
52.64	0.12496	52.64	0.11706
52.66	0.12981	52.66	0.11655
52.68	0.1305	52.68	0.12071
52.7	0.13007	52.7	0.11969
52.72	0.13219	52.72	0.12177
52.74	0.13106	52.74	0.12711
52.76	0.13001	52.76	0.12808
52.78	0.12957	52.78	0.12851
52.8	0.1291	52.8	0.12848
52.82	0.12829	52.82	0.12785
52.84	0.1256	52.84	0.13021
52.86	0.12588	52.86	0.1285
52.88	0.1274	52.88	0.12526
52.9	0.12477	52.9	0.12386
52.92	0.12227	52.92	0.12219
52.94	0.11918	52.94	0.11825
52.96	0.11836	52.96	0.12074
52.98	0.11651	52.98	0.11901
53	0.11244	53	0.11565
53.02	0.11291	53.02	0.11611
53.04	0.11178	53.04	0.11344
53.06	0.11476	53.06	0.11304
53.08	0.11729	53.08	0.10864
53.1	0.12132	53.1	0.11108
53.12	0.12102	53.12	0.11152
53.14	0.11934	53.14	0.10746
53.16	0.12061	53.16	0.10543
53.18	0.12148	53.18	0.10667
53.2	0.12217	53.2	0.10811
53.22	0.12271	53.22	0.10996
53.24	0.12379	53.24	0.11325
53.26	0.12381	53.26	0.11473
53.28	0.1236	53.28	0.11341
53.3	0.11909	53.3	0.11367
53.32	0.11813	53.32	0.1186
53.34	0.11807	53.34	0.11722
53.36	0.11722	53.36	0.11935
53.38	0.11551	53.38	0.11713
53.4	0.11253	53.4	0.11688
53.42	0.11437	53.42	0.11915
53.44	0.10892	53.44	0.11769
53.46	0.10316	53.46	0.11546
53.48	0.10493	53.48	0.11385
53.5	0.10305	53.5	0.11562
53.52	0.10456	53.52	0.11611
53.54	0.10581	53.54	0.11942
53.56	0.10993	53.56	0.12073
53.58	0.11236	53.58	0.11878
53.6	0.1117	53.6	0.11913
53.62	0.11336	53.62	0.11625
53.64	0.11972	53.64	0.11504
53.66	0.11779	53.66	0.11718
53.68	0.11857	53.68	0.11742
53.7	0.12169	53.7	0.11876
53.72	0.12261	53.72	0.11763
53.74	0.12263	53.74	0.11821
53.76	0.12484	53.76	0.12428
53.78	0.1204	53.78	0.12916
53.8	0.12212	53.8	0.13354
53.82	0.11928	53.82	0.13549
53.84	0.11884	53.84	0.13816
53.86	0.11336	53.86	0.13876
53.88	0.11219	53.88	0.13848
53.9	0.11192	53.9	0.1416
53.92	0.1094	53.92	0.14607
53.94	0.10945	53.94	0.14704
53.96	0.10908	53.96	0.14594
53.98	0.10613	53.98	0.14425
54	0.10881	54	0.1461
54.02	0.10596	54.02	0.14968
54.04	0.10672	54.04	0.14892
54.06	0.10519	54.06	0.14787
54.08	0.10296	54.08	0.15054
54.1	0.10355	54.1	0.1554
54.12	0.10549	54.12	0.15982
54.14	0.10862	54.14	0.1641
54.16	0.11153	54.16	0.16254
54.18	0.11544	54.18	0.16189
54.2	0.11848	54.2	0.16028
54.22	0.11772	54.22	0.15777
54.24	0.1209	54.24	0.16102
54.26	0.12175	54.26	0.16102
54.28	0.12314	54.28	0.15916
54.3	0.12675	54.3	0.16047
54.32	0.13245	54.32	0.15855
54.34	0.13145	54.34	0.1684
54.36	0.13861	54.36	0.17269
54.38	0.1353	54.38	0.17459
54.4	0.13602	54.4	0.1767
54.42	0.13873	54.42	0.17377
54.44	0.13755	54.44	0.17449
54.46	0.14266	54.46	0.17523
54.48	0.14188	54.48	0.17794
54.5	0.14239	54.5	0.17792
54.52	0.14399	54.52	0.17791
54.54	0.14368	54.54	0.17724
54.56	0.14762	54.56	0.17389
54.58	0.15254	54.58	0.1814
54.6	0.15693	54.6	0.18132
54.62	0.16027	54.62	0.18781
54.64	0.16076	54.64	0.18862
54.66	0.16266	54.66	0.19293
54.68	0.16679	54.68	0.20119
54.7	0.16917	54.7	0.20446
54.72	0.17278	54.72	0.21303
54.74	0.17507	54.74	0.21452
54.76	0.1744	54.76	0.21056
54.78	0.18217	54.78	0.21412
54.8	0.18653	54.8	0.22016
54.82	0.18475	54.82	0.22119
54.84	0.19017	54.84	0.22553
54.86	0.19194	54.86	0.22731
54.88	0.19814	54.88	0.22598
54.9	0.2087	54.9	0.22962
54.92	0.21128	54.92	0.23241
54.94	0.21468	54.94	0.24319
54.96	0.21946	54.96	0.24545
54.98	0.22555	54.98	0.25107
55	0.23125	55	0.25384
55.02	0.23793	55.02	0.26434
55.04	0.24577	55.04	0.27645
55.06	0.25146	55.06	0.2882
55.08	0.25838	55.08	0.30065
55.1	0.26658	55.1	0.31022
55.12	0.26753	55.12	0.32104
55.14	0.27746	55.14	0.34221
55.16	0.28941	55.16	0.35661
55.18	0.30044	55.18	0.38579
55.2	0.30997	55.2	0.4076
55.22	0.31935	55.22	0.43514
55.24	0.33698	55.24	0.46345
55.26	0.35232	55.26	0.49808
55.28	0.3658	55.28	0.52982
55.3	0.38251	55.3	0.55779
55.32	0.399	55.32	0.58515
55.34	0.41886	55.34	0.60583
55.36	0.43816	55.36	0.62474
55.38	0.46252	55.38	0.6441
55.4	0.48555	55.4	0.65904
55.42	0.51313	55.42	0.66036
55.44	0.54385	55.44	0.66444
55.46	0.56574	55.46	0.66265
55.48	0.58899	55.48	0.65734
55.5	0.61	55.5	0.65476
55.52	0.63187	55.52	0.64299
55.54	0.65159	55.54	0.62788
55.56	0.66829	55.56	0.60979
55.58	0.67981	55.58	0.58801
55.6	0.68346	55.6	0.56757
55.62	0.69532	55.62	0.55027
55.64	0.70337	55.64	0.52246
55.66	0.70763	55.66	0.50072
55.68	0.69574	55.68	0.47498
55.7	0.68248	55.7	0.44935
55.72	0.67288	55.72	0.42463
55.74	0.65068	55.74	0.40612
55.76	0.62959	55.76	0.38228
55.78	0.60637	55.78	0.37278
55.8	0.57786	55.8	0.35331
55.82	0.55608	55.82	0.34222
55.84	0.53432	55.84	0.33818
55.86	0.51261	55.86	0.33186
55.88	0.49013	55.88	0.32314
55.9	0.46695	55.9	0.30997
55.92	0.44035	55.92	0.30098
55.94	0.41784	55.94	0.29337
55.96	0.39967	55.96	0.2851
55.98	0.38357	55.98	0.28134
56	0.37162	56	0.2754
56.02	0.35844	56.02	0.2665
56.04	0.34901	56.04	0.26151
56.06	0.34156	56.06	0.25485
56.08	0.33109	56.08	0.25089
56.1	0.327	56.1	0.24106
56.12	0.32267	56.12	0.23477
56.14	0.31702	56.14	0.23299
56.16	0.30722	56.16	0.23021
56.18	0.30309	56.18	0.22642
56.2	0.30027	56.2	0.22755
56.22	0.2955	56.22	0.22771
56.24	0.28958	56.24	0.22749
56.26	0.28446	56.26	0.22801
56.28	0.27773	56.28	0.22296
56.3	0.27538	56.3	0.21898
56.32	0.27692	56.32	0.21459
56.34	0.26894	56.34	0.21226
56.36	0.25962	56.36	0.20747
56.38	0.25612	56.38	0.20995
56.4	0.24486	56.4	0.2087
56.42	0.24188	56.42	0.20906
56.44	0.23659	56.44	0.20668
56.46	0.23078	56.46	0.20457
56.48	0.22874	56.48	0.20245
56.5	0.22476	56.5	0.2013
56.52	0.22395	56.52	0.20562
56.54	0.21817	56.54	0.20627
56.56	0.20815	56.56	0.20758
56.58	0.20462	56.58	0.20426
56.6	0.20001	56.6	0.19934
56.62	0.19939	56.62	0.19524
56.64	0.19434	56.64	0.19093
56.66	0.1913	56.66	0.18638
56.68	0.1894	56.68	0.18206
56.7	0.18817	56.7	0.17888
56.72	0.18492	56.72	0.17912
56.74	0.18351	56.74	0.17344
56.76	0.17874	56.76	0.16722
56.78	0.17731	56.78	0.16513
56.8	0.17786	56.8	0.16652
56.82	0.17106	56.82	0.16242
56.84	0.16916	56.84	0.15823
56.86	0.16422	56.86	0.1546
56.88	0.15625	56.88	0.15244
56.9	0.15686	56.9	0.14842
56.92	0.15276	56.92	0.14427
56.94	0.14979	56.94	0.14422
56.96	0.14631	56.96	0.14302
56.98	0.14202	56.98	0.14415
57	0.13923	57	0.1425
57.02	0.1335	57.02	0.13837
57.04	0.12934	57.04	0.13645
57.06	0.1275	57.06	0.13892
57.08	0.12449	57.08	0.13783
57.1	0.12408	57.1	0.1343
57.12	0.12277	57.12	0.13181
57.14	0.12459	57.14	0.12616
57.16	0.12248	57.16	0.12522
57.18	0.12042	57.18	0.12327
57.2	0.1182	57.2	0.12086
57.22	0.1185	57.22	0.11613
57.24	0.11429	57.24	0.11477
57.26	0.11647	57.26	0.11272
57.28	0.1171	57.28	0.10756
57.3	0.11508	57.3	0.10638
57.32	0.11603	57.32	0.10143
57.34	0.11174	57.34	0.09809
57.36	0.11063	57.36	0.09771
57.38	0.10788	57.38	0.09911
57.4	0.10517	57.4	0.09957
57.42	0.10574	57.42	0.09768
57.44	0.10436	57.44	0.10068
57.46	0.10289	57.46	0.09804
57.48	0.10229	57.48	0.09985
57.5	0.10065	57.5	0.1
57.52	0.09713	57.52	0.10372
57.54	0.09583	57.54	0.10792
57.56	0.09469	57.56	0.10631
57.58	0.09662	57.58	0.10445
57.6	0.09353	57.6	0.10555
57.62	0.09342	57.62	0.10856
57.64	0.0898	57.64	0.1061
57.66	0.09022	57.66	0.11019
57.68	0.08897	57.68	0.10813
57.7	0.08995	57.7	0.10673
57.72	0.09098	57.72	0.1096
57.74	0.08996	57.74	0.1136
57.76	0.09041	57.76	0.11778
57.78	0.088	57.78	0.11958
57.8	0.08964	57.8	0.11883
57.82	0.08969	57.82	0.12197
57.84	0.09078	57.84	0.12546
57.86	0.08913	57.86	0.12478
57.88	0.09299	57.88	0.1248
57.9	0.09839	57.9	0.1253
57.92	0.09706	57.92	0.12472
57.94	0.09643	57.94	0.12507
57.96	0.10165	57.96	0.12564
57.98	0.10135	57.98	0.12132
58	0.10081	58	0.12036
58.02	0.10409	58.02	0.11777
58.04	0.10679	58.04	0.11619
58.06	0.10728	58.06	0.10984
58.08	0.10632	58.08	0.11148
58.1	0.10944	58.1	0.10897
58.12	0.10484	58.12	0.10675
58.14	0.10558	58.14	0.1009
58.16	0.10175	58.16	0.09482
58.18	0.10123	58.18	0.09282
58.2	0.10035	58.2	0.09288
58.22	0.09463	58.22	0.08918
58.24	0.09392	58.24	0.0827
58.26	0.08774	58.26	0.08168
58.28	0.08795	58.28	0.07805
58.3	0.0861	58.3	0.07885
58.32	0.08249	58.32	0.08029
58.34	0.07991	58.34	0.07963
58.36	0.08231	58.36	0.0796
58.38	0.08166	58.38	0.08433
58.4	0.07795	58.4	0.08572
58.42	0.07631	58.42	0.08759
58.44	0.07491	58.44	0.09045
58.46	0.07313	58.46	0.08982
58.48	0.07142	58.48	0.08814
58.5	0.07292	58.5	0.0867
58.52	0.07306	58.52	0.08891
58.54	0.07176	58.54	0.09079
58.56	0.072	58.56	0.08996
58.58	0.07432	58.58	0.08992
58.6	0.07166	58.6	0.09576
58.62	0.07416	58.62	0.0944
58.64	0.07341	58.64	0.0962
58.66	0.07462	58.66	0.09633
58.68	0.07525	58.68	0.09945
58.7	0.07567	58.7	0.09801
58.72	0.07579	58.72	0.09937
58.74	0.07541	58.74	0.09659
58.76	0.07685	58.76	0.09509
58.78	0.07716	58.78	0.09786
58.8	0.076	58.8	0.09419
58.82	0.07786	58.82	0.09196
58.84	0.07856	58.84	0.0923
58.86	0.07675	58.86	0.09164
58.88	0.07617	58.88	0.0945
58.9	0.07468	58.9	0.09333
58.92	0.07606	58.92	0.08915
58.94	0.0775	58.94	0.08602
58.96	0.07455	58.96	0.08967
58.98	0.07509	58.98	0.08868
59	0.07286	59	0.08433
59.02	0.06813	59.02	0.08218
59.04	0.07016	59.04	0.0783
59.06	0.07123	59.06	0.0744
59.08	0.06699	59.08	0.07209
59.1	0.06674	59.1	0.07382
59.12	0.06365	59.12	0.07154
59.14	0.06044	59.14	0.07292
59.16	0.06184	59.16	0.07246
59.18	0.06099	59.18	0.07289
59.2	0.05879	59.2	0.07281
59.22	0.05976	59.22	0.06891
59.24	0.05973	59.24	0.07126
59.26	0.05905	59.26	0.07278
59.28	0.06198	59.28	0.07253
59.3	0.06327	59.3	0.07112
59.32	0.06253	59.32	0.07246
59.34	0.06433	59.34	0.07336
59.36	0.06616	59.36	0.0764
59.38	0.06618	59.38	0.07938
59.4	0.06686	59.4	0.07634
59.42	0.0641	59.42	0.0763
59.44	0.06392	59.44	0.07634
59.46	0.06232	59.46	0.07724
59.48	0.06225	59.48	0.07887
59.5	0.06184	59.5	0.0738
59.52	0.06488	59.52	0.0729
59.54	0.05983	59.54	0.07441
59.56	0.05693	59.56	0.07328
59.58	0.0566	59.58	0.0718
59.6	0.05356	59.6	0.07238
59.62	0.05366	59.62	0.07144
59.64	0.05506	59.64	0.07129
59.66	0.05682	59.66	0.07404
59.68	0.05718	59.68	0.0742
59.7	0.05684	59.7	0.07464
59.72	0.05889	59.72	0.07463
59.74	0.05982	59.74	0.07461
59.76	0.06167	59.76	0.07459
59.78	0.06144	59.78	0.07456
59.8	0.06095	59.8	0.07452
59.82	0.0602	59.82	0.07447
59.84	0.05919	59.84	0.07441
59.86	0.05793	59.86	0.07435
59.88	0.05641	59.88	0.07428
59.9	0.05463	59.9	0.0742
59.92	0.05259	59.92	0.07411
59.94	0.05029	59.94	0.07402
[truncated: 3 more rows]

## Sheet: Fig. 2e
5 min		10 min		30 min
2 theta (degree)	Normalized intensity (a.u.)	2 theta (degree)	Normalized intensity (a.u.)	2 theta (degree)	Normalized intensity (a.u.)
20	0.08558	20	0.08556	20	0.06896
20.02	0.08886	20.02	0.08764	20.02	0.07541
20.04	0.09181	20.04	0.08954	20.04	0.08151
20.06	0.09446	20.06	0.09126	20.06	0.08725
20.08	0.09678	20.08	0.09281	20.08	0.09265
20.1	0.09879	20.1	0.09417	20.1	0.0977
20.12	0.10048	20.12	0.09535	20.12	0.10239
20.14	0.10185	20.14	0.09635	20.14	0.10674
20.16	0.10291	20.16	0.09717	20.16	0.11073
20.18	0.10365	20.18	0.09781	20.18	0.11438
20.2	0.10408	20.2	0.09826	20.2	0.11767
20.22	0.09797	20.22	0.09854	20.22	0.12061
20.24	0.09682	20.24	0.09864	20.24	0.12321
20.26	0.1029	20.26	0.09855	20.26	0.12545
20.28	0.10224	20.28	0.09829	20.28	0.12734
20.3	0.10404	20.3	0.09784	20.3	0.12889
20.32	0.10239	20.32	0.09416	20.32	0.13141
20.34	0.10155	20.34	0.08865	20.34	0.12817
20.36	0.10239	20.36	0.09144	20.36	0.12654
20.38	0.10175	20.38	0.09199	20.38	0.13191
20.4	0.10384	20.4	0.09152	20.4	0.13063
20.42	0.10494	20.42	0.08894	20.42	0.13117
20.44	0.11237	20.44	0.09027	20.44	0.12567
20.46	0.11219	20.46	0.08746	20.46	0.12703
20.48	0.11443	20.48	0.08708	20.48	0.12405
20.5	0.11267	20.5	0.08767	20.5	0.12374
20.52	0.10705	20.52	0.08316	20.52	0.12158
20.54	0.11129	20.54	0.08273	20.54	0.12287
20.56	0.1061	20.56	0.08099	20.56	0.12046
20.58	0.10791	20.58	0.08152	20.58	0.11773
20.6	0.10803	20.6	0.08265	20.6	0.11624
20.62	0.10305	20.62	0.08396	20.62	0.11554
20.64	0.10441	20.64	0.08462	20.64	0.11364
20.66	0.10775	20.66	0.08616	20.66	0.1165
20.68	0.10456	20.68	0.08771	20.68	0.11751
20.7	0.10659	20.7	0.09049	20.7	0.11649
20.72	0.10787	20.72	0.0917	20.72	0.11719
20.74	0.1062	20.74	0.08796	20.74	0.11941
20.76	0.10358	20.76	0.09006	20.76	0.1157
20.78	0.10625	20.78	0.08817	20.78	0.11448
20.8	0.10715	20.8	0.08522	20.8	0.11497
20.82	0.10817	20.82	0.08802	20.82	0.11178
20.84	0.1062	20.84	0.08691	20.84	0.11125
20.86	0.10787	20.86	0.08651	20.86	0.10694
20.88	0.10525	20.88	0.08783	20.88	0.10143
20.9	0.10079	20.9	0.08578	20.9	0.10179
20.92	0.09658	20.92	0.08385	20.92	0.10136
20.94	0.10074	20.94	0.08593	20.94	0.09892
20.96	0.09852	20.96	0.08985	20.96	0.10193
20.98	0.10155	20.98	0.08575	20.98	0.10355
21	0.10192	21	0.08786	21	0.10183
21.02	0.09703	21.02	0.08587	21.02	0.10223
21.04	0.09957	21.04	0.08578	21.04	0.09976
21.06	0.09864	21.06	0.08616	21.06	0.1014
21.08	0.09786	21.08	0.08577	21.08	0.09855
21.1	0.10263	21.1	0.08635	21.1	0.09856
21.12	0.10052	21.12	0.08532	21.12	0.10133
21.14	0.09654	21.14	0.08749	21.14	0.10171
21.16	0.09677	21.16	0.08988	21.16	0.10151
21.18	0.1007	21.18	0.08936	21.18	0.09922
21.2	0.09914	21.2	0.08854	21.2	0.10272
21.22	0.09967	21.22	0.08486	21.22	0.10231
21.24	0.10098	21.24	0.08956	21.24	0.10204
21.26	0.10465	21.26	0.08935	21.26	0.10225
21.28	0.10262	21.28	0.09024	21.28	0.10218
21.3	0.10555	21.3	0.09113	21.3	0.10441
21.32	0.1072	21.32	0.09117	21.32	0.1075
21.34	0.11614	21.34	0.09018	21.34	0.10543
21.36	0.11667	21.36	0.09084	21.36	0.10739
21.38	0.11596	21.38	0.08933	21.38	0.1073
21.4	0.11637	21.4	0.08915	21.4	0.10585
21.42	0.11597	21.42	0.09216	21.42	0.10364
21.44	0.11748	21.44	0.08845	21.44	0.09902
21.46	0.11348	21.46	0.09038	21.46	0.10064
21.48	0.1135	21.48	0.09089	21.48	0.0992
21.5	0.11448	21.5	0.09059	21.5	0.10165
21.52	0.11105	21.52	0.08839	21.52	0.10163
21.54	0.10918	21.54	0.08819	21.54	0.09989
21.56	0.10604	21.56	0.08921	21.56	0.09917
21.58	0.1028	21.58	0.08967	21.58	0.09643
21.6	0.09909	21.6	0.09072	21.6	0.09613
21.62	0.09886	21.62	0.09063	21.62	0.09411
21.64	0.09781	21.64	0.09191	21.64	0.09106
21.66	0.09586	21.66	0.09563	21.66	0.09003
21.68	0.0921	21.68	0.09299	21.68	0.09022
21.7	0.0937	21.7	0.09446	21.7	0.09168
21.72	0.09107	21.72	0.09326	21.72	0.09038
21.74	0.09275	21.74	0.09208	21.74	0.08929
21.76	0.09286	21.76	0.09094	21.76	0.08957
21.78	0.09291	21.78	0.08661	21.78	0.08643
21.8	0.09619	21.8	0.08352	21.8	0.08676
21.82	0.10197	21.82	0.08122	21.82	0.08462
21.84	0.10568	21.84	0.08081	21.84	0.08567
21.86	0.11011	21.86	0.08109	21.86	0.08472
21.88	0.11046	21.88	0.08173	21.88	0.0843
21.9	0.11184	21.9	0.08149	21.9	0.08844
21.92	0.1106	21.92	0.08103	21.92	0.08695
21.94	0.10723	21.94	0.07807	21.94	0.08701
21.96	0.10395	21.96	0.07542	21.96	0.08727
21.98	0.10198	21.98	0.07308	21.98	0.08322
22	0.09972	22	0.07245	22	0.08431
22.02	0.10025	22.02	0.07341	22.02	0.0851
22.04	0.09686	22.04	0.07343	22.04	0.08685
22.06	0.09253	22.06	0.07276	22.06	0.08935
22.08	0.08986	22.08	0.06904	22.08	0.08662
22.1	0.09472	22.1	0.06869	22.1	0.08674
22.12	0.08883	22.12	0.06517	22.12	0.08696
22.14	0.09084	22.14	0.06916	22.14	0.08299
22.16	0.09105	22.16	0.0735	22.16	0.08586
22.18	0.09148	22.18	0.07172	22.18	0.08434
22.2	0.09771	22.2	0.07551	22.2	0.08578
22.22	0.09886	22.22	0.08046	22.22	0.08593
22.24	0.10571	22.24	0.08491	22.24	0.08487
22.26	0.10754	22.26	0.08713	22.26	0.08749
22.28	0.10891	22.28	0.08563	22.28	0.09108
22.3	0.11455	22.3	0.08843	22.3	0.0916
22.32	0.11488	22.32	0.08863	22.32	0.09055
22.34	0.11699	22.34	0.0852	22.34	0.0949
22.36	0.11781	22.36	0.08806	22.36	0.09426
22.38	0.11556	22.38	0.08661	22.38	0.09398
22.4	0.11371	22.4	0.08605	22.4	0.09312
22.42	0.11745	22.42	0.08827	22.42	0.09396
22.44	0.11808	22.44	0.08792	22.44	0.09236
22.46	0.12024	22.46	0.09263	22.46	0.09021
22.48	0.11998	22.48	0.09108	22.48	0.08919
22.5	0.11921	22.5	0.08967	22.5	0.09089
22.52	0.11143	22.52	0.08746	22.52	0.08936
22.54	0.11334	22.54	0.08392	22.54	0.08834
22.56	0.1135	22.56	0.08385	22.56	0.08827
22.58	0.11085	22.58	0.08269	22.58	0.08792
22.6	0.10753	22.6	0.08256	22.6	0.08813
22.62	0.10111	22.62	0.08126	22.62	0.08561
22.64	0.10102	22.64	0.07792	22.64	0.08582
22.66	0.0986	22.66	0.0742	22.66	0.08697
22.68	0.1	22.68	0.07306	22.68	0.08566
22.7	0.10016	22.7	0.07426	22.7	0.08419
22.72	0.09596	22.72	0.07234	22.72	0.08538
22.74	0.09851	22.74	0.07203	22.74	0.08293
22.76	0.09925	22.76	0.07185	22.76	0.08426
22.78	0.09776	22.78	0.07062	22.78	0.08252
22.8	0.09931	22.8	0.07352	22.8	0.08534
22.82	0.10624	22.82	0.07461	22.82	0.08552
22.84	0.10431	22.84	0.07425	22.84	0.08415
22.86	0.10075	22.86	0.07151	22.86	0.08652
22.88	0.09995	22.88	0.07125	22.88	0.09037
22.9	0.1016	22.9	0.0716	22.9	0.08812
22.92	0.10218	22.92	0.07052	22.92	0.08734
22.94	0.107	22.94	0.06855	22.94	0.08759
22.96	0.11144	22.96	0.0731	22.96	0.08366
22.98	0.10528	22.98	0.07225	22.98	0.08203
23	0.1016	23	0.07474	23	0.08272
23.02	0.10212	23.02	0.07581	23.02	0.08511
23.04	0.10024	23.04	0.07646	23.04	0.08296
23.06	0.09671	23.06	0.07794	23.06	0.08111
23.08	0.09272	23.08	0.07646	23.08	0.07977
23.1	0.09126	23.1	0.0766	23.1	0.07913
23.12	0.09441	23.12	0.0733	23.12	0.08134
23.14	0.09461	23.14	0.07439	23.14	0.08082
23.16	0.09096	23.16	0.07592	23.16	0.08158
23.18	0.08793	23.18	0.07715	23.18	0.0794
23.2	0.08525	23.2	0.07775	23.2	0.07859
23.22	0.0818	23.22	0.07741	23.22	0.07873
23.24	0.07645	23.24	0.07354	23.24	0.08363
23.26	0.0756	23.26	0.07525	23.26	0.08295
23.28	0.07952	23.28	0.07483	23.28	0.08064
23.3	0.07911	23.3	0.07763	23.3	0.0822
23.32	0.08591	23.32	0.07688	23.32	0.0836
23.34	0.09202	23.34	0.07878	23.34	0.08396
23.36	0.09752	23.36	0.08047	23.36	0.08475
23.38	0.09259	23.38	0.07905	23.38	0.08607
23.4	0.09427	23.4	0.07905	23.4	0.08839
23.42	0.09556	23.42	0.08234	23.42	0.08773
23.44	0.09131	23.44	0.08196	23.44	0.08702
23.46	0.08801	23.46	0.08143	23.46	0.08933
23.48	0.09038	23.48	0.08072	23.48	0.08766
23.5	0.09294	23.5	0.07994	23.5	0.08455
23.52	0.09093	23.52	0.0803	23.52	0.08338
23.54	0.08726	23.54	0.08052	23.54	0.08235
23.56	0.09027	23.56	0.0837	23.56	0.0811
23.58	0.09065	23.58	0.0855	23.58	0.08321
23.6	0.0905	23.6	0.08501	23.6	0.08504
23.62	0.09153	23.62	0.08439	23.62	0.08554
23.64	0.0912	23.64	0.08351	23.64	0.08135
23.66	0.09102	23.66	0.08347	23.66	0.07709
23.68	0.0919	23.68	0.08125	23.68	0.07846
23.7	0.08948	23.7	0.08185	23.7	0.07901
23.72	0.09064	23.72	0.08039	23.72	0.08099
23.74	0.08635	23.74	0.08165	23.74	0.07662
23.76	0.08192	23.76	0.07795	23.76	0.07672
23.78	0.07706	23.78	0.07541	23.78	0.07655
23.8	0.07339	23.8	0.07593	23.8	0.07637
23.82	0.06822	23.82	0.07386	23.82	0.07614
23.84	0.06644	23.84	0.07315	23.84	0.0729
23.86	0.06439	23.86	0.07542	23.86	0.07172
23.88	0.06468	23.88	0.07721	23.88	0.07359
23.9	0.06143	23.9	0.07917	23.9	0.07673
23.92	0.06485	23.92	0.0771	23.92	0.07985
23.94	0.07014	23.94	0.07642	23.94	0.08022
23.96	0.07539	23.96	0.07367	23.96	0.07919
23.98	0.07543	23.98	0.07065	23.98	0.07999
24	0.07985	24	0.07115	24	0.08031
24.02	0.08183	24.02	0.06994	24.02	0.07881
24.04	0.08103	24.04	0.0648	24.04	0.07819
24.06	0.08075	24.06	0.06232	24.06	0.07863
24.08	0.08229	24.08	0.06352	24.08	0.07852
24.1	0.08029	24.1	0.06317	24.1	0.07573
24.12	0.07942	24.12	0.06326	24.12	0.07467
24.14	0.08224	24.14	0.06191	24.14	0.0757
24.16	0.08218	24.16	0.06157	24.16	0.07472
24.18	0.08327	24.18	0.05819	24.18	0.07532
24.2	0.08122	24.2	0.05628	24.2	0.07435
24.22	0.08409	24.22	0.05667	24.22	0.07421
24.24	0.08616	24.24	0.05689	24.24	0.07336
24.26	0.08588	24.26	0.05625	24.26	0.0755
24.28	0.08375	24.28	0.05701	24.28	0.07846
24.3	0.08816	24.3	0.05795	24.3	0.07987
24.32	0.09593	24.32	0.05893	24.32	0.07878
24.34	0.09759	24.34	0.05958	24.34	0.07819
24.36	0.09622	24.36	0.05972	24.36	0.07866
24.38	0.09535	24.38	0.06335	24.38	0.07778
24.4	0.10035	24.4	0.069	24.4	0.07615
24.42	0.10154	24.42	0.07158	24.42	0.07455
24.44	0.10283	24.44	0.0729	24.44	0.07675
24.46	0.1009	24.46	0.07383	24.46	0.07895
24.48	0.1018	24.48	0.07654	24.48	0.08086
24.5	0.09879	24.5	0.07662	24.5	0.08125
24.52	0.09734	24.52	0.07998	24.52	0.08001
24.54	0.1009	24.54	0.08098	24.54	0.07908
24.56	0.09476	24.56	0.08144	24.56	0.07842
24.58	0.09165	24.58	0.0819	24.58	0.07597
24.6	0.08912	24.6	0.0837	24.6	0.0774
24.62	0.09189	24.62	0.08146	24.62	0.07525
24.64	0.08722	24.64	0.08051	24.64	0.07378
24.66	0.08568	24.66	0.08186	24.66	0.07472
24.68	0.08489	24.68	0.08364	24.68	0.07416
24.7	0.08659	24.7	0.08149	24.7	0.07252
24.72	0.09079	24.72	0.08067	24.72	0.07217
24.74	0.08458	24.74	0.08066	24.74	0.07113
24.76	0.08448	24.76	0.08163	24.76	0.06876
24.78	0.08757	24.78	0.07969	24.78	0.06955
24.8	0.09261	24.8	0.0802	24.8	0.06935
24.82	0.09167	24.82	0.07805	24.82	0.06782
24.84	0.09084	24.84	0.07903	24.84	0.06787
24.86	0.08643	24.86	0.07728	24.86	0.06765
24.88	0.08981	24.88	0.08136	24.88	0.06543
24.9	0.09004	24.9	0.08254	24.9	0.06567
24.92	0.0878	24.92	0.0836	24.92	0.06542
24.94	0.08901	24.94	0.08245	24.94	0.06562
24.96	0.08379	24.96	0.08122	24.96	0.06558
24.98	0.08711	24.98	0.08271	24.98	0.06802
25	0.09209	25	0.08231	25	0.06782
25.02	0.09614	25.02	0.07973	25.02	0.06879
25.04	0.09219	25.04	0.07592	25.04	0.07267
25.06	0.09509	25.06	0.07647	25.06	0.06803
25.08	0.09286	25.08	0.07741	25.08	0.06772
25.1	0.09102	25.1	0.07668	25.1	0.06484
25.12	0.0952	25.12	0.07759	25.12	0.06617
25.14	0.08972	25.14	0.07344	25.14	0.06849
25.16	0.09385	25.16	0.07153	25.16	0.06642
25.18	0.09238	25.18	0.06911	25.18	0.06332
25.2	0.09602	25.2	0.068	25.2	0.0658
25.22	0.09574	25.22	0.0635	25.22	0.06458
25.24	0.09278	25.24	0.06079	25.24	0.06575
25.26	0.09065	25.26	0.05908	25.26	0.06552
25.28	0.09102	25.28	0.06051	25.28	0.06637
25.3	0.08858	25.3	0.06159	25.3	0.06477
25.32	0.08639	25.32	0.06045	25.32	0.06544
25.34	0.08958	25.34	0.06223	25.34	0.06455
25.36	0.08768	25.36	0.06183	25.36	0.06605
25.38	0.09108	25.38	0.05936	25.38	0.06649
25.4	0.09291	25.4	0.0618	25.4	0.06812
25.42	0.08994	25.42	0.06137	25.42	0.06803
25.44	0.08745	25.44	0.06219	25.44	0.07082
25.46	0.08697	25.46	0.06363	25.46	0.07182
25.48	0.08595	25.48	0.0685	25.48	0.07182
25.5	0.08781	25.5	0.06878	25.5	0.07489
25.52	0.09083	25.52	0.07146	25.52	0.07689
25.54	0.09021	25.54	0.07385	25.54	0.07492
25.56	0.08799	25.56	0.07391	25.56	0.07328
25.58	0.0889	25.58	0.07203	25.58	0.07346
25.6	0.09015	25.6	0.07071	25.6	0.07013
25.62	0.08476	25.62	0.07292	25.62	0.06751
25.64	0.08111	25.64	0.07496	25.64	0.06792
25.66	0.08422	25.66	0.07587	25.66	0.06361
25.68	0.08592	25.68	0.07555	25.68	0.06478
25.7	0.08568	25.7	0.07145	25.7	0.06684
25.72	0.08359	25.72	0.07225	25.72	0.06769
25.74	0.07976	25.74	0.06921	25.74	0.06397
25.76	0.0795	25.76	0.07018	25.76	0.06135
25.78	0.08483	25.78	0.07004	25.78	0.06163
25.8	0.08162	25.8	0.0683	25.8	0.06255
25.82	0.08381	25.82	0.06392	25.82	0.06325
25.84	0.08463	25.84	0.06373	25.84	0.06283
25.86	0.0864	25.86	0.06208	25.86	0.06476
25.88	0.08836	25.88	0.06354	25.88	0.06947
25.9	0.09141	25.9	0.06424	25.9	0.06748
25.92	0.09771	25.92	0.06279	25.92	0.0747
25.94	0.09505	25.94	0.06395	25.94	0.07361
25.96	0.09197	25.96	0.06534	25.96	0.07888
25.98	0.09499	25.98	0.0675	25.98	0.08087
26	0.08856	26	0.06996	26	0.08428
26.02	0.08186	26.02	0.07193	26.02	0.08557
26.04	0.08296	26.04	0.07457	26.04	0.08655
26.06	0.08271	26.06	0.08147	26.06	0.08641
26.08	0.08228	26.08	0.08369	26.08	0.08901
26.1	0.08156	26.1	0.08702	26.1	0.09114
26.12	0.07893	26.12	0.09072	26.12	0.08651
26.14	0.07755	26.14	0.09128	26.14	0.08266
26.16	0.08042	26.16	0.09031	26.16	0.07889
26.18	0.08231	26.18	0.09017	26.18	0.07753
26.2	0.0803	26.2	0.09119	26.2	0.07412
26.22	0.08212	26.22	0.09336	26.22	0.07484
26.24	0.08369	26.24	0.09223	26.24	0.07785
26.26	0.0864	26.26	0.09008	26.26	0.07436
26.28	0.08854	26.28	0.08934	26.28	0.07073
26.3	0.09797	26.3	0.08643	26.3	0.06906
26.32	0.10321	26.32	0.08515	26.32	0.06751
26.34	0.10101	26.34	0.08379	26.34	0.06575
26.36	0.10448	26.36	0.08137	26.36	0.06469
26.38	0.10318	26.38	0.07562	26.38	0.06555
26.4	0.09753	26.4	0.07217	26.4	0.06621
26.42	0.09442	26.42	0.07199	26.42	0.06594
26.44	0.09681	26.44	0.07127	26.44	0.06571
26.46	0.09575	26.46	0.06637	26.46	0.06921
26.48	0.09766	26.48	0.06721	26.48	0.06978
26.5	0.09755	26.5	0.06587	26.5	0.06989
26.52	0.09155	26.52	0.06587	26.52	0.07136
26.54	0.0872	26.54	0.06698	26.54	0.07098
26.56	0.0843	26.56	0.06842	26.56	0.07465
26.58	0.08585	26.58	0.06547	26.58	0.07681
26.6	0.08603	26.6	0.06853	26.6	0.07939
26.62	0.08381	26.62	0.07193	26.62	0.0805
26.64	0.08502	26.64	0.0746	26.64	0.08102
26.66	0.08687	26.66	0.07858	26.66	0.0812
26.68	0.08955	26.68	0.07818	26.68	0.08015
26.7	0.09445	26.7	0.08107	26.7	0.0783
26.72	0.09665	26.72	0.08078	26.72	0.07431
26.74	0.09875	26.74	0.07873	26.74	0.07745
26.76	0.09864	26.76	0.07707	26.76	0.07625
26.78	0.09491	26.78	0.07617	26.78	0.07628
26.8	0.08975	26.8	0.07478	26.8	0.07598
26.82	0.0902	26.82	0.07656	26.82	0.07683
26.84	0.09261	26.84	0.0738	26.84	0.07693
26.86	0.09185	26.86	0.07187	26.86	0.07432
26.88	0.08712	26.88	0.07157	26.88	0.07192
26.9	0.08485	26.9	0.0697	26.9	0.07584
26.92	0.08083	26.92	0.06692	26.92	0.0749
26.94	0.07928	26.94	0.06709	26.94	0.07499
26.96	0.08408	26.96	0.06362	26.96	0.07221
26.98	0.08673	26.98	0.06473	26.98	0.07371
27	0.0852	27	0.06692	27	0.07323
27.02	0.08345	27.02	0.06483	27.02	0.07149
27.04	0.07954	27.04	0.06345	27.04	0.0735
27.06	0.0824	27.06	0.06085	27.06	0.07373
27.08	0.08123	27.08	0.06251	27.08	0.07317
27.1	0.08147	27.1	0.06134	27.1	0.07345
27.12	0.07958	27.12	0.06225	27.12	0.07122
27.14	0.08181	27.14	0.06168	27.14	0.07247
27.16	0.07637	27.16	0.06381	27.16	0.07209
27.18	0.07775	27.18	0.06454	27.18	0.06939
27.2	0.08071	27.2	0.06852	27.2	0.06773
27.22	0.08709	27.22	0.06751	27.22	0.06399
27.24	0.08698	27.24	0.0701	27.24	0.06409
27.26	0.08701	27.26	0.06819	27.26	0.06232
27.28	0.08349	27.28	0.06696	27.28	0.06017
27.3	0.08249	27.3	0.0663	27.3	0.06037
27.32	0.08271	27.32	0.0643	27.32	0.06003
27.34	0.0819	27.34	0.06059	27.34	0.06109
27.36	0.08432	27.36	0.06315	27.36	0.05769
27.38	0.07826	27.38	0.06233	27.38	0.05771
27.4	0.07467	27.4	0.06143	27.4	0.0585
27.42	0.07616	27.42	0.06214	27.42	0.05754
27.44	0.06978	27.44	0.0619	27.44	0.05599
27.46	0.07509	27.46	0.06184	27.46	0.05424
27.48	0.0752	27.48	0.06049	27.48	0.05334
27.5	0.07438	27.5	0.05804	27.5	0.05204
27.52	0.0732	27.52	0.05457	27.52	0.0504
27.54	0.07755	27.54	0.05549	27.54	0.05213
27.56	0.07485	27.56	0.05578	27.56	0.05237
27.58	0.0828	27.58	0.05787	27.58	0.05483
27.6	0.08746	27.6	0.05895	27.6	0.05439
27.62	0.08716	27.62	0.05983	27.62	0.05729
27.64	0.08702	27.64	0.06126	27.64	0.05964
27.66	0.08743	27.66	0.05808	27.66	0.05859
27.68	0.08713	27.68	0.06116	27.68	0.05954
27.7	0.08736	27.7	0.06217	27.7	0.05708
27.72	0.09192	27.72	0.06208	27.72	0.05593
27.74	0.09071	27.74	0.06336	27.74	0.05452
27.76	0.09295	27.76	0.06325	27.76	0.05276
27.78	0.09084	27.78	0.06243	27.78	0.05386
27.8	0.09292	27.8	0.06259	27.8	0.05452
27.82	0.09599	27.82	0.06557	27.82	0.05317
27.84	0.09332	27.84	0.06811	27.84	0.05816
27.86	0.09533	27.86	0.06744	27.86	0.05832
27.88	0.09411	27.88	0.06738	27.88	0.05765
27.9	0.09315	27.9	0.06785	27.9	0.05996
27.92	0.09457	27.92	0.06778	27.92	0.06351
27.94	0.09533	27.94	0.06644	27.94	0.06406
27.96	0.09249	27.96	0.07049	27.96	0.06496
27.98	0.09009	27.98	0.06905	27.98	0.06694
28	0.08822	28	0.0718	28	0.06567
28.02	0.08494	28.02	0.07186	28.02	0.06433
28.04	0.08466	28.04	0.07111	28.04	0.06535
28.06	0.08443	28.06	0.07039	28.06	0.06564
28.08	0.08643	28.08	0.06978	28.08	0.06807
28.1	0.08741	28.1	0.06999	28.1	0.06677
28.12	0.08734	28.12	0.07143	28.12	0.07171
28.14	0.08213	28.14	0.07341	28.14	0.07253
28.16	0.08202	28.16	0.07647	28.16	0.07394
28.18	0.08189	28.18	0.07822	28.18	0.07357
28.2	0.07939	28.2	0.0788	28.2	0.07322
28.22	0.07789	28.22	0.07845	28.22	0.07528
28.24	0.07283	28.24	0.07829	28.24	0.07288
28.26	0.07119	28.26	0.07511	28.26	0.07169
28.28	0.06999	28.28	0.07916	28.28	0.07118
28.3	0.07082	28.3	0.07858	28.3	0.06921
28.32	0.07115	28.32	0.07706	28.32	0.06949
28.34	0.07072	28.34	0.07728	28.34	0.06792
28.36	0.06978	28.36	0.07766	28.36	0.06779
28.38	0.0665	28.38	0.07876	28.38	0.06876
28.4	0.06946	28.4	0.07663	28.4	0.06477
28.42	0.07146	28.42	0.07559	28.42	0.06535
28.44	0.06965	28.44	0.07469	28.44	0.06614
28.46	0.07053	28.46	0.0744	28.46	0.06476
28.48	0.07157	28.48	0.06958	28.48	0.06401
28.5	0.07332	28.5	0.06992	28.5	0.06692
28.52	0.072	28.52	0.06772	28.52	0.0674
28.54	0.06893	28.54	0.06737	28.54	0.06638
28.56	0.06695	28.56	0.06985	28.56	0.06541
28.58	0.06674	28.58	0.07056	28.58	0.06294
28.6	0.06361	28.6	0.0732	28.6	0.06136
28.62	0.06285	28.62	0.07102	28.62	0.06107
28.64	0.06379	28.64	0.07264	28.64	0.06265
28.66	0.07067	28.66	0.07402	28.66	0.06275
28.68	0.07166	28.68	0.07566	28.68	0.06578
28.7	0.08055	28.7	0.07598	28.7	0.06553
28.72	0.08686	28.72	0.07573	28.72	0.06819
28.74	0.09711	28.74	0.07585	28.74	0.06786
28.76	0.10404	28.76	0.07772	28.76	0.06948
28.78	0.10784	28.78	0.07356	28.78	0.0703
28.8	0.11595	28.8	0.07424	28.8	0.06899
28.82	0.11706	28.82	0.0737	28.82	0.06996
28.84	0.11634	28.84	0.07299	28.84	0.06909
28.86	0.11782	28.86	0.07069	28.86	0.07037
28.88	0.12005	28.88	0.07148	28.88	0.06947
28.9	0.11848	28.9	0.0689	28.9	0.06881
28.92	0.11331	28.92	0.06659	28.92	0.0704
28.94	0.10509	28.94	0.06829	28.94	0.06996
28.96	0.10083	28.96	0.06702	28.96	0.0673
28.98	0.09449	28.98	0.06697	28.98	0.06683
29	0.09065	29	0.06578	29	0.06641
29.02	0.08671	29.02	0.0681	29.02	0.06597
29.04	0.08791	29.04	0.06948	29.04	0.06402
29.06	0.08814	29.06	0.06898	29.06	0.06391
29.08	0.08679	29.08	0.06592	29.08	0.06476
29.1	0.08538	29.1	0.06886	29.1	0.0651
29.12	0.09182	29.12	0.06827	29.12	0.06418
29.14	0.09801	29.14	0.06986	29.14	0.06188
29.16	0.1012	29.16	0.07229	29.16	0.06025
29.18	0.10006	29.18	0.07383	29.18	0.06108
29.2	0.10287	29.2	0.07393	29.2	0.06041
29.22	0.10472	29.22	0.07539	29.22	0.06066
29.24	0.10671	29.24	0.07865	29.24	0.06251
29.26	0.11009	29.26	0.07732	29.26	0.06305
29.28	0.11768	29.28	0.07839	29.28	0.06195
29.3	0.12335	29.3	0.07635	29.3	0.06391
29.32	0.12929	29.32	0.07469	29.32	0.06624
29.34	0.13081	29.34	0.07503	29.34	0.06735
29.36	0.13367	29.36	0.07539	29.36	0.06606
29.38	0.1345	29.38	0.07393	29.38	0.0683
29.4	0.13624	29.4	0.07458	29.4	0.06736
29.42	0.14126	29.42	0.07394	29.42	0.06725
29.44	0.14541	29.44	0.07395	29.44	0.06811
29.46	0.14593	29.46	0.0719	29.46	0.07071
29.48	0.14465	29.48	0.07073	29.48	0.06978
29.5	0.14519	29.5	0.06987	29.5	0.07124
29.52	0.15179	29.52	0.07231	29.52	0.07008
29.54	0.15049	29.54	0.07363	29.54	0.06857
29.56	0.14804	29.56	0.07087	29.56	0.06751
29.58	0.14982	29.58	0.07312	29.58	0.07122
29.6	0.15334	29.6	0.07228	29.6	0.07245
29.62	0.15332	29.62	0.07156	29.62	0.07021
29.64	0.1544	29.64	0.07136	29.64	0.07033
29.66	0.15749	29.66	0.07183	29.66	0.07076
29.68	0.16359	29.68	0.06908	29.68	0.07116
29.7	0.16433	29.7	0.06982	29.7	0.06723
29.72	0.16449	29.72	0.07144	29.72	0.06755
29.74	0.16221	29.74	0.07236	29.74	0.06577
29.76	0.1579	29.76	0.0745	29.76	0.06538
29.78	0.158	29.78	0.0754	29.78	0.0637
29.8	0.1561	29.8	0.07812	29.8	0.06308
29.82	0.16308	29.82	0.0791	29.82	0.06299
29.84	0.16132	29.84	0.07697	29.84	0.06365
29.86	0.16195	29.86	0.07707	29.86	0.06536
29.88	0.16332	29.88	0.07985	29.88	0.06618
29.9	0.164	29.9	0.0784	29.9	0.06904
29.92	0.16013	29.92	0.0772	29.92	0.06814
29.94	0.16015	29.94	0.07693	29.94	0.0667
29.96	0.15988	29.96	0.07437	29.96	0.06542
29.98	0.15887	29.98	0.0724	29.98	0.06569
30	0.15715	30	0.07222	30	0.06458
30.02	0.15317	30.02	0.0727	30.02	0.06639
30.04	0.15157	30.04	0.07131	30.04	0.06794
30.06	0.14706	30.06	0.07026	30.06	0.06865
30.08	0.15042	30.08	0.07028	30.08	0.068
30.1	0.1485	30.1	0.06793	30.1	0.06932
30.12	0.14689	30.12	0.06835	30.12	0.06991
30.14	0.14227	30.14	0.06493	30.14	0.07106
30.16	0.1388	30.16	0.06238	30.16	0.07348
30.18	0.14525	30.18	0.06014	30.18	0.07398
30.2	0.14218	30.2	0.06224	30.2	0.07256
30.22	0.14428	30.22	0.05931	30.22	0.07061
30.24	0.14276	30.24	0.06205	30.24	0.06831
30.26	0.13899	30.26	0.06224	30.26	0.06925
30.28	0.13722	30.28	0.05928	30.28	0.06806
30.3	0.13273	30.3	0.06297	30.3	0.06629
30.32	0.12905	30.32	0.06347	30.32	0.06859
30.34	0.13226	30.34	0.06739	30.34	0.06641
30.36	0.12719	30.36	0.06919	30.36	0.06708
30.38	0.12372	30.38	0.06792	30.38	0.06751
30.4	0.12478	30.4	0.07009	30.4	0.0671
30.42	0.12664	30.42	0.06581	30.42	0.06596
30.44	0.12948	30.44	0.06815	30.44	0.06968
30.46	0.1319	30.46	0.07352	30.46	0.07006
30.48	0.13718	30.48	0.07567	30.48	0.07028
30.5	0.13538	30.5	0.07479	30.5	0.06868
30.52	0.13364	30.52	0.07337	30.52	0.06954
30.54	0.13087	30.54	0.07624	30.54	0.06958
30.56	0.12915	30.56	0.07718	30.56	0.06954
30.58	0.13178	30.58	0.08168	30.58	0.07174
30.6	0.12565	30.6	0.08565	30.6	0.07409
30.62	0.1301	30.62	0.08703	30.62	0.07517
30.64	0.12741	30.64	0.09012	30.64	0.07341
30.66	0.12082	30.66	0.09226	30.66	0.07335
30.68	0.12544	30.68	0.09146	30.68	0.07535
30.7	0.12354	30.7	0.08814	30.7	0.07513
30.72	0.12358	30.72	0.09059	30.72	0.0765
30.74	0.12186	30.74	0.09089	30.74	0.0777
30.76	0.12107	30.76	0.09126	30.76	0.07746
30.78	0.12361	30.78	0.09312	30.78	0.07672
30.8	0.12787	30.8	0.09719	30.8	0.07773
30.82	0.13195	30.82	0.0946	30.82	0.07675
30.84	0.13237	30.84	0.09222	30.84	0.07709
30.86	0.13085	30.86	0.0883	30.86	0.07873
30.88	0.13223	30.88	0.08827	30.88	0.0768
30.9	0.13244	30.9	0.09149	30.9	0.07705
30.92	0.13238	30.92	0.08714	30.92	0.07716
30.94	0.13161	30.94	0.08747	30.94	0.07763
30.96	0.13572	30.96	0.08378	30.96	0.07782
30.98	0.14572	30.98	0.07997	30.98	0.07784
31	0.14664	31	0.07914	31	0.07706
31.02	0.1523	31.02	0.07643	31.02	0.08054
31.04	0.15147	31.04	0.08183	31.04	0.08204
31.06	0.14713	31.06	0.08114	31.06	0.08028
31.08	0.15285	31.08	0.07856	31.08	0.07925
31.1	0.15139	31.1	0.07707	31.1	0.07751
31.12	0.14727	31.12	0.07482	31.12	0.07822
31.14	0.14222	31.14	0.07725	31.14	0.07492
31.16	0.14353	31.16	0.07608	31.16	0.07431
31.18	0.14164	31.18	0.07567	31.18	0.07598
31.2	0.13897	31.2	0.07505	31.2	0.07163
31.22	0.13559	31.22	0.07407	31.22	0.07226
31.24	0.13777	31.24	0.07367	31.24	0.06948
31.26	0.13377	31.26	0.07101	31.26	0.06753
31.28	0.13324	31.28	0.06956	31.28	0.06819
31.3	0.13259	31.3	0.06738	31.3	0.06549
31.32	0.13302	31.32	0.06863	31.32	0.06452
31.34	0.13412	31.34	0.06857	31.34	0.06501
31.36	0.13806	31.36	0.06889	31.36	0.06507
31.38	0.14382	31.38	0.06958	31.38	0.0691
31.4	0.1425	31.4	0.07102	31.4	0.06469
31.42	0.14747	31.42	0.07031	31.42	0.06617
31.44	0.14351	31.44	0.06842	31.44	0.06628
31.46	0.13919	31.46	0.07138	31.46	0.06747
31.48	0.14351	31.48	0.0762	31.48	0.06925
31.5	0.14297	31.5	0.07258	31.5	0.06801
31.52	0.13958	31.52	0.0704	31.52	0.06699
31.54	0.13969	31.54	0.07374	31.54	0.06693
31.56	0.13749	31.56	0.07669	31.56	0.06667
31.58	0.13047	31.58	0.07708	31.58	0.0675
31.6	0.12912	31.6	0.07668	31.6	0.06655
31.62	0.12757	31.62	0.07768	31.62	0.06911
31.64	0.12662	31.64	0.08005	31.64	0.07186
31.66	0.12246	31.66	0.07809	31.66	0.0714
31.68	0.12112	31.68	0.07996	31.68	0.07314
31.7	0.11947	31.7	0.08196	31.7	0.07298
31.72	0.11668	31.72	0.08201	31.72	0.0725
31.74	0.11199	31.74	0.07968	31.74	0.07111
31.76	0.1123	31.76	0.08006	31.76	0.07198
31.78	0.11106	31.78	0.07703	31.78	0.07049
31.8	0.10896	31.8	0.07752	31.8	0.06653
31.82	0.10344	31.82	0.07675	31.82	0.06795
31.84	0.09721	31.84	0.0738	31.84	0.06546
31.86	0.09356	31.86	0.07129	31.86	0.06677
31.88	0.09501	31.88	0.06976	31.88	0.06829
31.9	0.09307	31.9	0.0682	31.9	0.06706
31.92	0.09327	31.92	0.07032	31.92	0.06903
31.94	0.08712	31.94	0.07387	31.94	0.07052
31.96	0.08056	31.96	0.07517	31.96	0.07155
31.98	0.07817	31.98	0.07437	31.98	0.07028
32	0.08536	32	0.07581	32	0.06696
32.02	0.08776	32.02	0.07541	32.02	0.06868
32.04	0.09233	32.04	0.07393	32.04	0.06545
32.06	0.09732	32.06	0.07208	32.06	0.06529
32.08	0.10136	32.08	0.07212	32.08	0.06482
32.1	0.10507	32.1	0.06786	32.1	0.06354
32.12	0.10747	32.12	0.07125	32.12	0.06434
32.14	0.10386	32.14	0.06944	32.14	0.06491
32.16	0.1075	32.16	0.06921	32.16	0.06583
32.18	0.10588	32.18	0.06561	32.18	0.06767
32.2	0.10536	32.2	0.06305	32.2	0.06972
32.22	0.10155	32.22	0.06441	32.22	0.07591
32.24	0.1047	32.24	0.06548	32.24	0.07759
32.26	0.10174	32.26	0.06394	32.26	0.07555
32.28	0.10467	32.28	0.06759	32.28	0.07563
32.3	0.1004	32.3	0.06731	32.3	0.0733
32.32	0.101	32.32	0.06795	32.32	0.07596
32.34	0.09678	32.34	0.06388	32.34	0.07791
32.36	0.09464	32.36	0.0632	32.36	0.0754
32.38	0.0968	32.38	0.06185	32.38	0.0772
32.4	0.09671	32.4	0.0648	32.4	0.07687
32.42	0.09454	32.42	0.06264	32.42	0.08184
32.44	0.0968	32.44	0.06322	32.44	0.08513
32.46	0.09645	32.46	0.06611	32.46	0.08534
32.48	0.09742	32.48	0.06974	32.48	0.08343
32.5	0.0935	32.5	0.07173	32.5	0.08012
32.52	0.09362	32.52	0.07424	32.52	0.07961
32.54	0.08699	32.54	0.07437	32.54	0.07503
32.56	0.08851	32.56	0.0758	32.56	0.07505
32.58	0.08354	32.58	0.07459	32.58	0.07302
32.6	0.0829	32.6	0.07278	32.6	0.07264
32.62	0.08323	32.62	0.07119	32.62	0.07123
32.64	0.08168	32.64	0.06863	32.64	0.07177
32.66	0.07787	32.66	0.06834	32.66	0.07378
32.68	0.07993	32.68	0.06968	32.68	0.07535
32.7	0.08186	32.7	0.06809	32.7	0.07305
32.72	0.08546	32.72	0.06669	32.72	0.0715
32.74	0.08654	32.74	0.0644	32.74	0.07238
32.76	0.08681	32.76	0.06616	32.76	0.0726
32.78	0.0926	32.78	0.06491	32.78	0.07284
32.8	0.09114	32.8	0.06438	32.8	0.07233
32.82	0.09188	32.82	0.06522	32.82	0.07345
32.84	0.09692	32.84	0.06619	32.84	0.06983
32.86	0.09871	32.86	0.06806	32.86	0.06808
32.88	0.09658	32.88	0.07296	32.88	0.06815
32.9	0.09534	32.9	0.07297	32.9	0.06788
32.92	0.09946	32.92	0.07403	32.92	0.06928
32.94	0.09433	32.94	0.07439	32.94	0.06824
32.96	0.09263	32.96	0.07502	32.96	0.06541
32.98	0.09171	32.98	0.07797	32.98	0.06791
33	0.0896	33	0.08238	33	0.06506
33.02	0.089	33.02	0.08148	33.02	0.06638
33.04	0.08299	33.04	0.08247	33.04	0.06369
33.06	0.08514	33.06	0.08596	33.06	0.05912
33.08	0.08901	33.08	0.08604	33.08	0.05848
33.1	0.09658	33.1	0.08523	33.1	0.0562
33.12	0.10314	33.12	0.08492	33.12	0.05811
33.14	0.10474	33.14	0.0837	33.14	0.05806
33.16	0.10797	33.16	0.08366	33.16	0.06207
33.18	0.11067	33.18	0.07987	33.18	0.0621
33.2	0.10791	33.2	0.07937	33.2	0.06389
33.22	0.10974	33.22	0.0817	33.22	0.06571
33.24	0.11089	33.24	0.07975	33.24	0.06593
33.26	0.10845	33.26	0.08041	33.26	0.06659
33.28	0.10178	33.28	0.08009	33.28	0.06673
33.3	0.10192	33.3	0.07877	33.3	0.06629
33.32	0.10115	33.32	0.07498	33.32	0.06618
33.34	0.09682	33.34	0.07598	33.34	0.06733
33.36	0.09659	33.36	0.07623	33.36	0.0666
33.38	0.09551	33.38	0.07559	33.38	0.06741
33.4	0.08776	33.4	0.07475	33.4	0.06748
33.42	0.08691	33.42	0.07687	33.42	0.06888
33.44	0.08173	33.44	0.07641	33.44	0.06857
33.46	0.08712	33.46	0.07835	33.46	0.07208
33.48	0.09232	33.48	0.07707	33.48	0.07541
33.5	0.09797	33.5	0.07584	33.5	0.07666
33.52	0.09799	33.52	0.07418	33.52	0.0789
33.54	0.0984	33.54	0.07682	33.54	0.07882
33.56	0.10091	33.56	0.07634	33.56	0.07901
33.58	0.0995	33.58	0.07837	33.58	0.08144
33.6	0.10004	33.6	0.0798	33.6	0.08411
33.62	0.09761	33.62	0.07681	33.62	0.0856
33.64	0.0936	33.64	0.07835	33.64	0.08487
33.66	0.09171	33.66	0.08274	33.66	0.08633
33.68	0.09238	33.68	0.0812	33.68	0.08841
33.7	0.09494	33.7	0.08022	33.7	0.09002
33.72	0.09743	33.72	0.0772	33.72	0.09324
33.74	0.09443	33.74	0.07847	33.74	0.09198
33.76	0.09379	33.76	0.08016	33.76	0.09217
33.78	0.08664	33.78	0.08002	33.78	0.09074
33.8	0.08421	33.8	0.08264	33.8	0.09057
33.82	0.08448	33.82	0.08391	33.82	0.0886
33.84	0.08003	33.84	0.08235	33.84	0.08443
33.86	0.08092	33.86	0.08495	33.86	0.08389
33.88	0.08298	33.88	0.08596	33.88	0.08072
33.9	0.08315	33.9	0.08412	33.9	0.07775
33.92	0.08573	33.92	0.08344	33.92	0.07576
33.94	0.08757	33.94	0.08365	33.94	0.07226
33.96	0.08264	33.96	0.08227	33.96	0.0711
33.98	0.07874	33.98	0.07996	33.98	0.06921
34	0.07969	34	0.07979	34	0.06784
34.02	0.07728	34.02	0.07786	34.02	0.06673
34.04	0.07881	34.04	0.07565	34.04	0.06527
34.06	0.08111	34.06	0.07782	34.06	0.06661
34.08	0.08061	34.08	0.0767	34.08	0.06359
34.1	0.08432	34.1	0.07818	34.1	0.05888
34.12	0.08946	34.12	0.0777	34.12	0.05705
34.14	0.08558	34.14	0.07994	34.14	0.05503
34.16	0.09097	34.16	0.07969	34.16	0.05574
34.18	0.09288	34.18	0.07753	34.18	0.05657
34.2	0.09714	34.2	0.07849	34.2	0.05702
34.22	0.09582	34.22	0.07902	34.22	0.05533
34.24	0.09633	34.24	0.08118	34.24	0.05563
34.26	0.09623	34.26	0.08112	34.26	0.05775
34.28	0.1016	34.28	0.08044	34.28	0.05909
34.3	0.10152	34.3	0.08024	34.3	0.06014
34.32	0.1015	34.32	0.08433	34.32	0.06265
34.34	0.09608	34.34	0.08865	34.34	0.06291
34.36	0.09885	34.36	0.09155	34.36	0.06639
34.38	0.09969	34.38	0.09212	34.38	0.06753
34.4	0.10278	34.4	0.09755	34.4	0.06745
34.42	0.1002	34.42	0.09809	34.42	0.06847
34.44	0.09992	34.44	0.09627	34.44	0.07049
34.46	0.09879	34.46	0.09655	34.46	0.07283
34.48	0.09856	34.48	0.09699	34.48	0.07204
34.5	0.10421	34.5	0.09404	34.5	0.07436
34.52	0.10656	34.52	0.09534	34.52	0.07284
34.54	0.1103	34.54	0.09301	34.54	0.06926
34.56	0.11654	34.56	0.09322	34.56	0.07051
34.58	0.11958	34.58	0.09398	34.58	0.07116
34.6	0.11835	34.6	0.09686	34.6	0.07049
34.62	0.11724	34.62	0.09254	34.62	0.0685
34.64	0.11759	34.64	0.09355	34.64	0.06646
34.66	0.11457	34.66	0.093	34.66	0.0653
34.68	0.11296	34.68	0.09252	34.68	0.06236
34.7	0.10993	34.7	0.08961	34.7	0.06382
34.72	0.10866	34.72	0.0899	34.72	0.06625
34.74	0.10691	34.74	0.09062	34.74	0.06724
34.76	0.10983	34.76	0.09057	34.76	0.06697
34.78	0.10505	34.78	0.08717	34.78	0.06898
34.8	0.10796	34.8	0.09034	34.8	0.07024
34.82	0.10183	34.82	0.08727	34.82	0.07427
34.84	0.10086	34.84	0.08468	34.84	0.07579
34.86	0.09806	34.86	0.08586	34.86	0.07748
34.88	0.09372	34.88	0.08299	34.88	0.07768
34.9	0.09466	34.9	0.08562	34.9	0.07751
34.92	0.09714	34.92	0.08597	34.92	0.0811
34.94	0.09859	34.94	0.08413	34.94	0.08335
34.96	0.09426	34.96	0.08399	34.96	0.08742
34.98	0.09368	34.98	0.08551	34.98	0.08577
35	0.09	35	0.0877	35	0.08717
35.02	0.09038	35.02	0.08774	35.02	0.09064
35.04	0.09176	35.04	0.08836	35.04	0.09413
35.06	0.09409	35.06	0.08693	35.06	0.09429
35.08	0.09715	35.08	0.08699	35.08	0.09196
35.1	0.10221	35.1	0.08812	35.1	0.09232
35.12	0.10253	35.12	0.09022	35.12	0.0917
35.14	0.10392	35.14	0.09045	35.14	0.09134
35.16	0.10517	35.16	0.09135	35.16	0.0946
35.18	0.10443	35.18	0.09023	35.18	0.09413
35.2	0.10993	35.2	0.09015	35.2	0.08908
35.22	0.10885	35.22	0.08992	35.22	0.08739
35.24	0.11425	35.24	0.09366	35.24	0.08482
35.26	0.12104	35.26	0.09507	35.26	0.08506
35.28	0.12444	35.28	0.09806	35.28	0.08677
35.3	0.13382	35.3	0.09555	35.3	0.08556
35.32	0.13279	35.32	0.09938	35.32	0.08148
35.34	0.13081	35.34	0.09771	35.34	0.08059
35.36	0.13017	35.36	0.09817	35.36	0.08232
35.38	0.13056	35.38	0.09688	35.38	0.08425
35.4	0.13038	35.4	0.09979	35.4	0.08557
35.42	0.13088	35.42	0.09711	35.42	0.08554
35.44	0.13071	35.44	0.09834	35.44	0.08212
35.46	0.12894	35.46	0.09849	35.46	0.07966
35.48	0.1232	35.48	0.0993	35.48	0.07833
35.5	0.11648	35.5	0.10332	35.5	0.08015
35.52	0.10993	35.52	0.10191	35.52	0.08318
35.54	0.10443	35.54	0.10613	35.54	0.08391
35.56	0.09856	35.56	0.10746	35.56	0.0826
35.58	0.0953	35.58	0.10958	35.58	0.08203
35.6	0.1008	35.6	0.10933	35.6	0.08549
35.62	0.10425	35.62	0.1087	35.62	0.08897
35.64	0.10827	35.64	0.10471	35.64	0.09127
35.66	0.11236	35.66	0.10177	35.66	0.09036
35.68	0.11502	35.68	0.09838	35.68	0.08646
35.7	0.11333	35.7	0.09849	35.7	0.08858
35.72	0.10744	35.72	0.0953	35.72	0.08734
35.74	0.11186	35.74	0.09507	35.74	0.08414
35.76	0.11374	35.76	0.09362	35.76	0.08333
35.78	0.1147	35.78	0.09358	35.78	0.07937
35.8	0.11719	35.8	0.09634	35.8	0.07575
35.82	0.11892	35.82	0.10003	35.82	0.07641
35.84	0.11874	35.84	0.09953	35.84	0.07753
35.86	0.11358	35.86	0.10025	35.86	0.07884
35.88	0.11182	35.88	0.099	35.88	0.08197
35.9	0.10988	35.9	0.09916	35.9	0.08178
35.92	0.11258	35.92	0.10227	35.92	0.08193
35.94	0.11622	35.94	0.10125	35.94	0.08295
35.96	0.11568	35.96	0.10541	35.96	0.08466
35.98	0.12029	35.98	0.10854	35.98	0.08139
36	0.12606	36	0.11054	36	0.08472
36.02	0.12618	36.02	0.11061	36.02	0.08084
36.04	0.12799	36.04	0.1134	36.04	0.08079
36.06	0.1288	36.06	0.11079	36.06	0.084
36.08	0.12914	36.08	0.11342	36.08	0.08783
36.1	0.12611	36.1	0.1142	36.1	0.08866
36.12	0.12849	36.12	0.11423	36.12	0.08977
36.14	0.13258	36.14	0.1142	36.14	0.08949
36.16	0.13002	36.16	0.11011	36.16	0.08794
36.18	0.13385	36.18	0.10634	36.18	0.09089
36.2	0.1391	36.2	0.1062	36.2	0.09275
36.22	0.14078	36.22	0.10386	36.22	0.09389
36.24	0.1395	36.24	0.10382	36.24	0.09614
36.26	0.13717	36.26	0.10639	36.26	0.09608
36.28	0.14101	36.28	0.10838	36.28	0.09433
36.3	0.14035	36.3	0.11369	36.3	0.09915
36.32	0.14487	36.32	0.11332	36.32	0.10135
36.34	0.14168	36.34	0.1163	36.34	0.10389
36.36	0.13636	36.36	0.12166	36.36	0.10745
36.38	0.14045	36.38	0.1249	36.38	0.10813
36.4	0.13765	36.4	0.12723	36.4	0.10972
36.42	0.13142	36.42	0.12989	36.42	0.11238
36.44	0.13067	36.44	0.13244	36.44	0.11182
36.46	0.12935	36.46	0.13143	36.46	0.11334
36.48	0.12767	36.48	0.13405	36.48	0.11758
36.5	0.12902	36.5	0.13652	36.5	0.11873
36.52	0.12995	36.52	0.13761	36.52	0.11898
36.54	0.13347	36.54	0.13834	36.54	0.12129
36.56	0.13632	36.56	0.13975	36.56	0.12371
36.58	0.14212	36.58	0.13851	36.58	0.12197
36.6	0.14916	36.6	0.13829	36.6	0.12363
36.62	0.15499	36.62	0.13762	36.62	0.12073
36.64	0.15464	36.64	0.13571	36.64	0.12305
36.66	0.1545	36.66	0.13337	36.66	0.12397
36.68	0.15357	36.68	0.1341	36.68	0.1234
36.7	0.15146	36.7	0.13226	36.7	0.11939
36.72	0.15274	36.72	0.12751	36.72	0.1213
36.74	0.14863	36.74	0.12407	36.74	0.11891
36.76	0.15038	36.76	0.12322	36.76	0.11946
36.78	0.15319	36.78	0.12211	36.78	0.12373
36.8	0.14616	36.8	0.12449	36.8	0.12555
36.82	0.14619	36.82	0.12253	36.82	0.13005
36.84	0.14745	36.84	0.12378	36.84	0.13261
36.86	0.14505	36.86	0.12577	36.86	0.1316
36.88	0.14032	36.88	0.1242	36.88	0.13417
36.9	0.14798	36.9	0.12325	36.9	0.13399
36.92	0.15179	36.92	0.12324	36.92	0.133
36.94	0.15832	36.94	0.1265	36.94	0.13204
36.96	0.16343	36.96	0.12732	36.96	0.13236
36.98	0.16707	36.98	0.12612	36.98	0.13374
37	0.17077	37	0.12725	37	0.13664
37.02	0.17279	37.02	0.1284	37.02	0.13378
37.04	0.17094	37.04	0.13185	37.04	0.13564
37.06	0.1658	37.06	0.13224	37.06	0.13784
37.08	0.16142	37.08	0.14021	37.08	0.13944
37.1	0.16608	37.1	0.14029	37.1	0.14245
37.12	0.16838	37.12	0.14324	37.12	0.1436
37.14	0.16641	37.14	0.1424	37.14	0.14405
37.16	0.16563	37.16	0.14591	37.16	0.14174
37.18	0.16716	37.18	0.14917	37.18	0.13833
37.2	0.16577	37.2	0.1533	37.2	0.13934
37.22	0.16883	37.22	0.15276	37.22	0.13656
37.24	0.16387	37.24	0.15165	37.24	0.13989
37.26	0.15763	37.26	0.15293	37.26	0.14367
37.28	0.15944	37.28	0.14873	37.28	0.14458
37.3	0.16279	37.3	0.14973	37.3	0.14536
37.32	0.16485	37.32	0.14968	37.32	0.1495
37.34	0.16611	37.34	0.15051	37.34	0.14913
37.36	0.17032	37.36	0.15355	37.36	0.15318
37.38	0.1758	37.38	0.14852	37.38	0.15744
37.4	0.17629	37.4	0.15061	37.4	0.15897
37.42	0.18281	37.42	0.15173	37.42	0.15958
37.44	0.1906	37.44	0.15557	37.44	0.15685
37.46	0.19267	37.46	0.15426	37.46	0.15554
37.48	0.19748	37.48	0.15465	37.48	0.15561
37.5	0.20479	37.5	0.15923	37.5	0.15602
37.52	0.20863	37.52	0.16032	37.52	0.15814
37.54	0.21403	37.54	0.15959	37.54	0.15917
37.56	0.22262	37.56	0.16119	37.56	0.16266
37.58	0.22821	37.58	0.1658	37.58	0.16554
37.6	0.23145	37.6	0.17303	37.6	0.1652
37.62	0.22528	37.62	0.17867	37.62	0.16311
37.64	0.224	37.64	0.18553	37.64	0.16685
37.66	0.23038	37.66	0.19067	37.66	0.16269
37.68	0.234	37.68	0.19455	37.68	0.16755
37.7	0.23524	37.7	0.19653	37.7	0.16983
37.72	0.23843	37.72	0.20057	37.72	0.17078
37.74	0.23558	37.74	0.20079	37.74	0.17203
37.76	0.24006	37.76	0.20689	37.76	0.17101
37.78	0.24131	37.78	0.20774	37.78	0.17275
37.8	0.23454	37.8	0.20646	37.8	0.1777
37.82	0.236	37.82	0.20686	37.82	0.18049
37.84	0.23822	37.84	0.21194	37.84	0.18776
37.86	0.23682	37.86	0.20747	37.86	0.18912
37.88	0.23532	37.88	0.2062	37.88	0.18768
37.9	0.23562	37.9	0.21462	37.9	0.19454
37.92	0.2392	37.92	0.2123	37.92	0.19541
37.94	0.24406	37.94	0.21643	37.94	0.20161
37.96	0.25077	37.96	0.2185	37.96	0.20757
37.98	0.24585	37.98	0.21935	37.98	0.21637
38	0.24876	38	0.22726	38	0.22052
38.02	0.24797	38.02	0.22562	38.02	0.22533
38.04	0.26182	38.04	0.22732	38.04	0.22847
38.06	0.27314	38.06	0.22938	38.06	0.23459
38.08	0.27401	38.08	0.23414	38.08	0.2392
38.1	0.27895	38.1	0.23523	38.1	0.24362
38.12	0.28126	38.12	0.237	38.12	0.24768
38.14	0.28398	38.14	0.24101	38.14	0.25284
38.16	0.28692	38.16	0.24836	38.16	0.26233
38.18	0.28601	38.18	0.2562	38.18	0.2673
38.2	0.28253	38.2	0.26237	38.2	0.27459
38.22	0.2876	38.22	0.26578	38.22	0.27365
38.24	0.28956	38.24	0.2732	38.24	0.27719
38.26	0.29224	38.26	0.27904	38.26	0.27932
38.28	0.29061	38.28	0.27958	38.28	0.28444
38.3	0.2935	38.3	0.28281	38.3	0.28179
38.32	0.295	38.32	0.28436	38.32	0.2852
38.34	0.29677	38.34	0.28953	38.34	0.28617
38.36	0.29713	38.36	0.2968	38.36	0.28649
38.38	0.29784	38.38	0.29908	38.38	0.29285
38.4	0.29811	38.4	0.30063	38.4	0.29719
38.42	0.29962	38.42	0.30556	38.42	0.30097
38.44	0.30677	38.44	0.30803	38.44	0.30562
38.46	0.309	38.46	0.30563	38.46	0.31122
38.48	0.30587	38.48	0.31465	38.48	0.31837
38.5	0.30112	38.5	0.31864	38.5	0.32289
38.52	0.30014	38.52	0.32546	38.52	0.32996
38.54	0.30897	38.54	0.33305	38.54	0.34039
38.56	0.31103	38.56	0.33512	38.56	0.34467
38.58	0.30766	38.58	0.33738	38.58	0.35305
38.6	0.31295	38.6	0.33981	38.6	0.3519
38.62	0.31632	38.62	0.33948	38.62	0.35683
38.64	0.31528	38.64	0.34683	38.64	0.35955
38.66	0.31972	38.66	0.3492	38.66	0.36052
38.68	0.32246	38.68	0.35149	38.68	0.36247
38.7	0.32523	38.7	0.35652	38.7	0.36273
38.72	0.32313	38.72	0.36299	38.72	0.36507
38.74	0.32449	38.74	0.36479	38.74	0.36883
38.76	0.32951	38.76	0.3717	38.76	0.37421
38.78	0.33772	38.78	0.37231	38.78	0.37135
38.8	0.34379	38.8	0.37399	38.8	0.37454
38.82	0.35164	38.82	0.37501	38.82	0.36846
38.84	0.35607	38.84	0.3728	38.84	0.3721
38.86	0.35361	38.86	0.37099	38.86	0.36466
38.88	0.35274	38.88	0.36863	38.88	0.36282
38.9	0.34827	38.9	0.37001	38.9	0.359
38.92	0.35616	38.92	0.37405	38.92	0.36181
38.94	0.36242	38.94	0.37478	38.94	0.3608
38.96	0.35112	38.96	0.37189	38.96	0.36317
38.98	0.34776	38.98	0.37095	38.98	0.36855
39	0.34627	39	0.36922	39	0.36793
39.02	0.33949	39.02	0.3693	39.02	0.36799
39.04	0.3383	39.04	0.37045	39.04	0.37098
39.06	0.33727	39.06	0.37286	39.06	0.37031
39.08	0.33094	39.08	0.37517	39.08	0.36441
39.1	0.33665	39.1	0.37695	39.1	0.36329
39.12	0.34383	39.12	0.37891	39.12	0.36737
39.14	0.3537	39.14	0.37642	39.14	0.36195
39.16	0.36343	39.16	0.37436	39.16	0.35179
39.18	0.37192	39.18	0.36976	39.18	0.35043
39.2	0.38221	39.2	0.37356	39.2	0.34959
39.22	0.38843	39.22	0.36936	39.22	0.34941
39.24	0.3934	39.24	0.36952	39.24	0.34897
39.26	0.40004	39.26	0.36533	39.26	0.35116
39.28	0.40698	39.28	0.36146	39.28	0.35664
39.3	0.40676	39.3	0.35922	39.3	0.35321
39.32	0.40959	39.32	0.35913	39.32	0.3554
39.34	0.40919	39.34	0.35692	39.34	0.36168
39.36	0.40487	39.36	0.35913	39.36	0.36534
39.38	0.40835	39.38	0.35364	39.38	0.36588
39.4	0.4007	39.4	0.35256	39.4	0.36731
39.42	0.39217	39.42	0.34785	39.42	0.36403
39.44	0.38636	39.44	0.34626	39.44	0.3667
39.46	0.38588	39.46	0.35031	39.46	0.37002
39.48	0.38403	39.48	0.3496	39.48	0.37926
39.5	0.39235	39.5	0.35339	39.5	0.38065
39.52	0.38962	39.52	0.3531	39.52	0.386
39.54	0.39119	39.54	0.35384	39.54	0.3897
39.56	0.39283	39.56	0.35538	39.56	0.38661
39.58	0.39427	39.58	0.35796	39.58	0.38732
39.6	0.39624	39.6	0.36197	39.6	0.38741
39.62	0.39249	39.62	0.37502	39.62	0.38677
39.64	0.38211	39.64	0.38207	39.64	0.38879
39.66	0.37987	39.66	0.38309	39.66	0.38298
39.68	0.37736	39.68	0.38954	39.68	0.38126
39.7	0.38165	39.7	0.38942	39.7	0.3842
39.72	0.38319	39.72	0.39125	39.72	0.37714
39.74	0.38465	39.74	0.39517	39.74	0.37631
39.76	0.38906	39.76	0.39096	39.76	0.37549
39.78	0.39308	39.78	0.39537	39.78	0.38188
39.8	0.3916	39.8	0.40132	39.8	0.38132
39.82	0.38972	39.82	0.40003	39.82	0.37963
39.84	0.40178	39.84	0.39776	39.84	0.38324
39.86	0.40877	39.86	0.39501	39.86	0.38569
39.88	0.40877	39.88	0.40089	39.88	0.38468
39.9	0.41621	39.9	0.40352	39.9	0.38223
39.92	0.42232	39.92	0.40353	39.92	0.38169
39.94	0.43511	39.94	0.40613	39.94	0.38688
39.96	0.4425	39.96	0.41266	39.96	0.38596
39.98	0.44857	39.98	0.41341	39.98	0.3866
40	0.43914	40	0.41657	40	0.38756
40.02	0.43732	40.02	0.42018	40.02	0.39588
40.04	0.42636	40.04	0.42082	40.04	0.40336
40.06	0.42777	40.06	0.42341	40.06	0.40922
40.08	0.43375	40.08	0.42404	40.08	0.41306
40.1	0.44194	40.1	0.43031	40.1	0.41745
40.12	0.44936	40.12	0.42651	40.12	0.41756
40.14	0.4466	40.14	0.42251	40.14	0.42028
40.16	0.45717	40.16	0.42038	40.16	0.41676
40.18	0.45547	40.18	0.42041	40.18	0.4273
40.2	0.45613	40.2	0.42398	40.2	0.43029
40.22	0.46141	40.22	0.4248	40.22	0.42936
40.24	0.46459	40.24	0.41693	40.24	0.43423
40.26	0.46355	40.26	0.41276	40.26	0.43234
40.28	0.47186	40.28	0.42151	40.28	0.43313
40.3	0.4799	40.3	0.42044	40.3	0.43756
40.32	0.4812	40.32	0.42779	40.32	0.44228
40.34	0.49166	40.34	0.43358	40.34	0.44901
40.36	0.49515	40.36	0.44471	40.36	0.45535
40.38	0.49579	40.38	0.45054	40.38	0.45793
40.4	0.48914	40.4	0.45274	40.4	0.46141
40.42	0.49033	40.42	0.46187	40.42	0.46887
40.44	0.48025	40.44	0.45898	40.44	0.47877
40.46	0.49473	40.46	0.46269	40.46	0.48913
40.48	0.50576	40.48	0.47395	40.48	0.49604
40.5	0.51376	40.5	0.47914	40.5	0.50574
40.52	0.5243	40.52	0.49249	40.52	0.50608
40.54	0.52539	40.54	0.50496	40.54	0.51437
40.56	0.53455	40.56	0.50799	40.56	0.51851
40.58	0.53238	40.58	0.50939	40.58	0.53439
40.6	0.5363	40.6	0.51711	40.6	0.53849
40.62	0.54181	40.62	0.52237	40.62	0.5507
40.64	0.54986	40.64	0.52609	40.64	0.55755
40.66	0.55468	40.66	0.53289	40.66	0.56584
40.68	0.56874	40.68	0.5342	40.68	0.56951
40.7	0.56499	40.7	0.54131	40.7	0.57352
40.72	0.56769	40.72	0.53516	40.72	0.57617
40.74	0.57573	40.74	0.54095	40.74	0.57667
40.76	0.57403	40.76	0.54088	40.76	0.57162
40.78	0.57095	40.78	0.54328	40.78	0.5698
40.8	0.56687	40.8	0.54745	40.8	0.56879
40.82	0.57333	40.82	0.55257	40.82	0.56361
40.84	0.57475	40.84	0.55285	40.84	0.56642
40.86	0.57654	40.86	0.55846	40.86	0.5697
40.88	0.58498	40.88	0.57051	40.88	0.57589
40.9	0.59343	40.9	0.57091	40.9	0.58086
40.92	0.59667	40.92	0.5853	40.92	0.58495
40.94	0.60752	40.94	0.59655	40.94	0.58534
40.96	0.61146	40.96	0.60429	40.96	0.59078
40.98	0.61806	40.98	0.60644	40.98	0.59338
41	0.62947	41	0.61469	41	0.59982
41.02	0.63868	41.02	0.621	41.02	0.60834
41.04	0.64489	41.04	0.61606	41.04	0.61706
41.06	0.65484	41.06	0.62321	41.06	0.61983
41.08	0.66943	41.08	0.63622	41.08	0.62278
41.1	0.66982	41.1	0.64558	41.1	0.63205
41.12	0.6746	41.12	0.64947	41.12	0.63235
41.14	0.6734	41.14	0.65667	41.14	0.64743
41.16	0.68737	41.16	0.65829	41.16	0.66433
41.18	0.68806	41.18	0.6697	41.18	0.67832
41.2	0.68353	41.2	0.68403	41.2	0.68471
41.22	0.69557	41.22	0.6936	41.22	0.69748
41.24	0.68778	41.24	0.7097	41.24	0.69675
41.26	0.68621	41.26	0.71452	41.26	0.70081
41.28	0.69493	41.28	0.727	41.28	0.70653
41.3	0.697	41.3	0.73609	41.3	0.71209
41.32	0.70864	41.32	0.74184	41.32	0.71072
41.34	0.72248	41.34	0.74678	41.34	0.71359
41.36	0.72958	41.36	0.74855	41.36	0.72076
41.38	0.74709	41.38	0.75611	41.38	0.72719
41.4	0.7498	41.4	0.75731	41.4	0.74182
41.42	0.75623	41.42	0.75936	41.42	0.74266
41.44	0.77263	41.44	0.76011	41.44	0.75564
41.46	0.77844	41.46	0.76643	41.46	0.76066
41.48	0.78033	41.48	0.76781	41.48	0.7674
41.5	0.78265	41.5	0.7746	41.5	0.77269
41.52	0.78003	41.52	0.78112	41.52	0.77946
41.54	0.78249	41.54	0.7831	41.54	0.77693
41.56	0.7813	41.56	0.77889	41.56	0.78714
41.58	0.75791	41.58	0.77679	41.58	0.79509
41.6	0.74873	41.6	0.76798	41.6	0.80287
41.62	0.7488	41.62	0.76548	41.62	0.80618
41.64	0.7374	41.64	0.76825	41.64	0.81237
41.66	0.74071	41.66	0.77893	41.66	0.81337
41.68	0.7521	41.68	0.78452	41.68	0.81715
41.7	0.76114	41.7	0.7953	41.7	0.82412
41.72	0.76772	41.72	0.79287	41.72	0.82563
41.74	0.76299	41.74	0.80675	41.74	0.83439
41.76	0.76868	41.76	0.80946	41.76	0.83805
41.78	0.76781	41.78	0.82081	41.78	0.83867
41.8	0.76921	41.8	0.829	41.8	0.83803
41.82	0.78452	41.82	0.82975	41.82	0.83233
41.84	0.79449	41.84	0.83112	41.84	0.8326
41.86	0.79932	41.86	0.83156	41.86	0.84267
41.88	0.81293	41.88	0.84312	41.88	0.84902
41.9	0.81975	41.9	0.8518	41.9	0.84695
41.92	0.82697	41.92	0.8543	41.92	0.85361
41.94	0.82825	41.94	0.85212	41.94	0.86344
41.96	0.83561	41.96	0.85927	41.96	0.86399
41.98	0.83786	41.98	0.85917	41.98	0.86632
42	0.84596	42	0.86097	42	0.86735
42.02	0.84518	42.02	0.8622	42.02	0.86341
42.04	0.84498	42.04	0.86112	42.04	0.86751
42.06	0.86466	42.06	0.8626	42.06	0.85969
42.08	0.8628	42.08	0.86866	42.08	0.86769
42.1	0.85471	42.1	0.87013	42.1	0.8685
42.12	0.85532	42.12	0.85915	42.12	0.86613
42.14	0.83306	42.14	0.85796	42.14	0.86428
42.16	0.83194	42.16	0.85852	42.16	0.87041
42.18	0.8211	42.18	0.86066	42.18	0.8698
42.2	0.82209	42.2	0.85578	42.2	0.86245
42.22	0.82651	42.22	0.85952	42.22	0.85526
42.24	0.8254	42.24	0.85446	42.24	0.84937
42.26	0.82986	42.26	0.8553	42.26	0.85228
42.28	0.82586	42.28	0.85526	42.28	0.84897
42.3	0.81745	42.3	0.8584	42.3	0.84521
42.32	0.82806	42.32	0.84279	42.32	0.83832
42.34	0.83054	42.34	0.85512	42.34	0.83544
42.36	0.83974	42.36	0.85013	42.36	0.83135
42.38	0.83548	42.38	0.84051	42.38	0.82493
42.4	0.83444	42.4	0.8228	42.4	0.81805
42.42	0.82302	42.42	0.8153	42.42	0.81848
42.44	0.82416	42.44	0.81105	42.44	0.8204
42.46	0.82397	42.46	0.81188	42.46	0.8224
42.48	0.81068	42.48	0.81043	42.48	0.81817
42.5	0.80878	42.5	0.81118	42.5	0.8124
42.52	0.79973	42.52	0.80146	42.52	0.81347
42.54	0.78276	42.54	0.79583	42.54	0.80896
42.56	0.7923	42.56	0.79526	42.56	0.8009
42.58	0.78611	42.58	0.78371	42.58	0.79708
42.6	0.7858	42.6	0.77346	42.6	0.79644
42.62	0.79141	42.62	0.7646	42.62	0.79722
42.64	0.78871	42.64	0.76251	42.64	0.79261
42.66	0.77952	42.66	0.76138	42.66	0.79013
42.68	0.77583	42.68	0.75707	42.68	0.79903
42.7	0.7749	42.7	0.74875	42.7	0.79245
42.72	0.79216	42.72	0.74508	42.72	0.78563
42.74	0.79394	42.74	0.7489	42.74	0.78505
42.76	0.79435	42.76	0.7499	42.76	0.78288
42.78	0.79121	42.78	0.74781	42.78	0.77805
42.8	0.78848	42.8	0.73859	42.8	0.77657
42.82	0.77591	42.82	0.73963	42.82	0.78737
42.84	0.7755	42.84	0.73902	42.84	0.78612
42.86	0.76478	42.86	0.75084	42.86	0.79031
42.88	0.75611	42.88	0.75229	42.88	0.77782
42.9	0.74655	42.9	0.75641	42.9	0.77473
42.92	0.74037	42.92	0.75694	42.92	0.77453
42.94	0.73863	42.94	0.76972	42.94	0.76998
42.96	0.7378	42.96	0.76568	42.96	0.76251
42.98	0.73015	42.98	0.76176	42.98	0.76167
43	0.72812	43	0.76699	43	0.75543
43.02	0.72745	43.02	0.77948	43.02	0.76082
43.04	0.72106	43.04	0.78582	43.04	0.75947
43.06	0.71687	43.06	0.79488	43.06	0.75949
43.08	0.72415	43.08	0.79554	43.08	0.75649
43.1	0.72857	43.1	0.79515	43.1	0.74737
43.12	0.72536	43.12	0.79678	43.12	0.75276
43.14	0.72932	43.14	0.78733	43.14	0.7496
43.16	0.72982	43.16	0.7868	43.16	0.74679
43.18	0.72763	43.18	0.77638	43.18	0.7503
43.2	0.72916	43.2	0.77499	43.2	0.75678
43.22	0.72845	43.22	0.77276	43.22	0.75167
43.24	0.73338	43.24	0.77285	43.24	0.75722
43.26	0.72869	43.26	0.7642	43.26	0.75588
43.28	0.71999	43.28	0.76089	43.28	0.7495
43.3	0.71746	43.3	0.75895	43.3	0.75209
43.32	0.71478	43.32	0.75023	43.32	0.75265
43.34	0.70798	43.34	0.75554	43.34	0.75682
43.36	0.69409	43.36	0.75091	43.36	0.75444
43.38	0.67981	43.38	0.75069	43.38	0.75505
43.4	0.67504	43.4	0.746	43.4	0.76137
43.42	0.68036	43.42	0.75296	43.42	0.76306
43.44	0.68293	43.44	0.75272	43.44	0.75094
43.46	0.68563	43.46	0.75008	43.46	0.75403
43.48	0.6859	43.48	0.75087	43.48	0.75229
43.5	0.67827	43.5	0.76399	43.5	0.75123
43.52	0.68037	43.52	0.76188	43.52	0.75515
43.54	0.68985	43.54	0.76075	43.54	0.75578
43.56	0.69044	43.56	0.75573	43.56	0.75635
43.58	0.699	43.58	0.75837	43.58	0.75806
43.6	0.70897	43.6	0.76311	43.6	0.75413
43.62	0.70993	43.62	0.76343	43.62	0.77074
43.64	0.70294	43.64	0.76729	43.64	0.76758
43.66	0.69316	43.66	0.76393	43.66	0.76657
43.68	0.69439	43.68	0.7573	43.68	0.76911
43.7	0.6884	43.7	0.76322	43.7	0.76667
43.72	0.6731	43.72	0.76764	43.72	0.77549
43.74	0.66573	43.74	0.75684	43.74	0.77707
43.76	0.65495	43.76	0.75906	43.76	0.77767
43.78	0.65367	43.78	0.75833	43.78	0.78465
43.8	0.66192	43.8	0.74897	43.8	0.78399
43.82	0.66328	43.82	0.74828	43.82	0.78112
43.84	0.65509	43.84	0.74475	43.84	0.79103
43.86	0.6534	43.86	0.74053	43.86	0.77872
43.88	0.6467	43.88	0.73946	43.88	0.78306
43.9	0.63928	43.9	0.74316	43.9	0.78926
43.92	0.64813	43.92	0.74327	43.92	0.77468
43.94	0.65095	43.94	0.74724	43.94	0.777
43.96	0.65612	43.96	0.74148	43.96	0.76617
43.98	0.66078	43.98	0.73882	43.98	0.76121
44	0.65485	44	0.73905	44	0.76267
44.02	0.64245	44.02	0.74213	44.02	0.76207
44.04	0.62948	44.04	0.73873	44.04	0.7601
44.06	0.63083	44.06	0.7439	44.06	0.76112
44.08	0.63447	44.08	0.74513	44.08	0.76231
44.1	0.62639	44.1	0.74101	44.1	0.76193
44.12	0.61639	44.12	0.74021	44.12	0.77089
44.14	0.62795	44.14	0.74308	44.14	0.77007
44.16	0.62607	44.16	0.74441	44.16	0.76206
44.18	0.62223	44.18	0.75083	44.18	0.76462
44.2	0.62031	44.2	0.75241	44.2	0.75871
44.22	0.6083	44.22	0.75018	44.22	0.76224
44.24	0.60761	44.24	0.75551	44.24	0.75054
44.26	0.60653	44.26	0.75708	44.26	0.74866
44.28	0.60573	44.28	0.7619	44.28	0.74834
44.3	0.60789	44.3	0.76532	44.3	0.74391
44.32	0.60607	44.32	0.76181	44.32	0.74037
44.34	0.60551	44.34	0.76018	44.34	0.73075
44.36	0.59997	44.36	0.76244	44.36	0.724
44.38	0.59493	44.38	0.76132	44.38	0.72182
44.4	0.59045	44.4	0.74557	44.4	0.71457
44.42	0.57898	44.42	0.74451	44.42	0.70813
44.44	0.56781	44.44	0.73929	44.44	0.70269
44.46	0.57033	44.46	0.72989	44.46	0.69287
44.48	0.56782	44.48	0.72465	44.48	0.68751
44.5	0.56919	44.5	0.71938	44.5	0.67223
44.52	0.56337	44.52	0.70686	44.52	0.66377
44.54	0.5685	44.54	0.69744	44.54	0.664
44.56	0.56124	44.56	0.68395	44.56	0.65153
44.58	0.55402	44.58	0.67437	44.58	0.64535
44.6	0.55708	44.6	0.66909	44.6	0.64377
44.62	0.54464	44.62	0.66503	44.62	0.64669
44.64	0.54174	44.64	0.65623	44.64	0.6477
44.66	0.54552	44.66	0.64612	44.66	0.64652
44.68	0.55258	44.68	0.63293	44.68	0.65066
44.7	0.54997	44.7	0.63497	44.7	0.64528
44.72	0.55217	44.72	0.63905	44.72	0.64199
44.74	0.55502	44.74	0.62983	44.74	0.63306
44.76	0.55109	44.76	0.61999	44.76	0.63048
44.78	0.549	44.78	0.61911	44.78	0.63037
44.8	0.54767	44.8	0.61754	44.8	0.62157
44.82	0.54054	44.82	0.6211	44.82	0.62459
44.84	0.54077	44.84	0.62857	44.84	0.62132
44.86	0.54511	44.86	0.6302	44.86	0.61977
44.88	0.54668	44.88	0.62992	44.88	0.6199
44.9	0.55042	44.9	0.62378	44.9	0.61249
44.92	0.54692	44.92	0.62226	44.92	0.60626
44.94	0.54668	44.94	0.62327	44.94	0.60766
44.96	0.5419	44.96	0.61689	44.96	0.61063
44.98	0.53583	44.98	0.61169	44.98	0.60427
45	0.52921	45	0.60332	45	0.60263
45.02	0.52306	45.02	0.59408	45.02	0.59449
45.04	0.52638	45.04	0.58992	45.04	0.59206
45.06	0.52929	45.06	0.58059	45.06	0.5878
45.08	0.5313	45.08	0.57534	45.08	0.58264
45.1	0.52971	45.1	0.56544	45.1	0.58289
45.12	0.52843	45.12	0.54879	45.12	0.58459
45.14	0.52509	45.14	0.5382	45.14	0.57814
45.16	0.51427	45.16	0.52926	45.16	0.57607
45.18	0.50486	45.18	0.52266	45.18	0.57254
45.2	0.49851	45.2	0.51821	45.2	0.57386
45.22	0.48942	45.22	0.51444	45.22	0.58066
45.24	0.48695	45.24	0.50689	45.24	0.57699
45.26	0.47938	45.26	0.50289	45.26	0.5739
45.28	0.47553	45.28	0.50273	45.28	0.57059
45.3	0.47758	45.3	0.50619	45.3	0.56372
45.32	0.47067	45.32	0.49617	45.32	0.55598
45.34	0.46357	45.34	0.4974	45.34	0.55592
45.36	0.45995	45.36	0.49897	45.36	0.55151
45.38	0.45959	45.38	0.49946	45.38	0.54916
45.4	0.46129	45.4	0.49446	45.4	0.54456
45.42	0.46328	45.42	0.49789	45.42	0.53825
45.44	0.46429	45.44	0.49655	45.44	0.52778
45.46	0.47056	45.46	0.4948	45.46	0.51941
45.48	0.46996	45.48	0.4956	45.48	0.50994
45.5	0.46913	45.5	0.49185	45.5	0.4992
45.52	0.47112	45.52	0.49365	45.52	0.49809
45.54	0.46913	45.54	0.49553	45.54	0.49224
45.56	0.46635	45.56	0.49481	45.56	0.48171
45.58	0.46892	45.58	0.4923	45.58	0.47556
45.6	0.47224	45.6	0.48799	45.6	0.46866
45.62	0.47522	45.62	0.47757	45.62	0.46243
45.64	0.47827	45.64	0.47484	45.64	0.46018
45.66	0.47399	45.66	0.47096	45.66	0.45699
45.68	0.47187	45.68	0.47047	45.68	0.46303
45.7	0.47303	45.7	0.46608	45.7	0.4613
45.72	0.46402	45.72	0.45616	45.72	0.45652
45.74	0.46558	45.74	0.45799	45.74	0.45442
45.76	0.46629	45.76	0.45726	45.76	0.45267
45.78	0.46687	45.78	0.45124	45.78	0.44505
45.8	0.46301	45.8	0.45741	45.8	0.44753
45.82	0.45453	45.82	0.45399	45.82	0.44787
45.84	0.45291	45.84	0.45406	45.84	0.4474
45.86	0.44884	45.86	0.45229	45.86	0.44522
45.88	0.44461	45.88	0.44945	45.88	0.44015
45.9	0.44441	45.9	0.44309	45.9	0.43671
45.92	0.43816	45.92	0.4335	45.92	0.43016
45.94	0.43214	45.94	0.43432	45.94	0.42733
45.96	0.43054	45.96	0.42253	45.96	0.42104
45.98	0.42107	45.98	0.41296	45.98	0.42418
46	0.41938	46	0.41548	46	0.41334
46.02	0.41832	46.02	0.41966	46.02	0.40952
46.04	0.41546	46.04	0.4135	46.04	0.40105
46.06	0.40723	46.06	0.40995	46.06	0.39785
46.08	0.40133	46.08	0.40792	46.08	0.39304
46.1	0.40007	46.1	0.39971	46.1	0.39119
46.12	0.39606	46.12	0.39882	46.12	0.38781
46.14	0.39628	46.14	0.39653	46.14	0.37843
46.16	0.39346	46.16	0.39222	46.16	0.37807
46.18	0.39518	46.18	0.38055	46.18	0.37488
46.2	0.38887	46.2	0.37386	46.2	0.37507
46.22	0.37863	46.22	0.37326	46.22	0.37935
46.24	0.37824	46.24	0.37029	46.24	0.38123
46.26	0.3829	46.26	0.36904	46.26	0.38213
46.28	0.38686	46.28	0.36379	46.28	0.38121
46.3	0.38125	46.3	0.35844	46.3	0.37199
46.32	0.37661	46.32	0.34643	46.32	0.36937
46.34	0.36998	46.34	0.34505	46.34	0.36909
46.36	0.36772	46.36	0.33872	46.36	0.36755
46.38	0.36789	46.38	0.33544	46.38	0.36466
46.4	0.37435	46.4	0.34181	46.4	0.36853
46.42	0.37224	46.42	0.33441	46.42	0.36049
46.44	0.37523	46.44	0.3309	46.44	0.35974
46.46	0.37231	46.46	0.32554	46.46	0.35033
46.48	0.37588	46.48	0.32073	46.48	0.3498
46.5	0.3739	46.5	0.31625	46.5	0.35219
46.52	0.3776	46.52	0.31761	46.52	0.35004
46.54	0.36845	46.54	0.31716	46.54	0.35388
46.56	0.36783	46.56	0.31265	46.56	0.35512
46.58	0.36506	46.58	0.31828	46.58	0.35575
46.6	0.35806	46.6	0.32034	46.6	0.35109
46.62	0.35409	46.62	0.3162	46.62	0.34923
46.64	0.35428	46.64	0.31448	46.64	0.34211
46.66	0.35113	46.66	0.31939	46.66	0.33969
46.68	0.34801	46.68	0.31975	46.68	0.335
46.7	0.33817	46.7	0.31462	46.7	0.33345
46.72	0.33358	46.72	0.31516	46.72	0.3308
46.74	0.33211	46.74	0.31387	46.74	0.32819
46.76	0.33759	46.76	0.31293	46.76	0.32575
46.78	0.33377	46.78	0.31225	46.78	0.32117
46.8	0.33115	46.8	0.31406	46.8	0.3216
46.82	0.32812	46.82	0.31516	46.82	0.31817
46.84	0.33452	46.84	0.30735	46.84	0.31613
46.86	0.33592	46.86	0.305	46.86	0.31549
46.88	0.33928	46.88	0.3048	46.88	0.30841
46.9	0.33367	46.9	0.30601	46.9	0.31363
46.92	0.33377	46.92	0.30362	46.92	0.31834
46.94	0.32417	46.94	0.31276	46.94	0.31931
46.96	0.32928	46.96	0.31293	46.96	0.31772
46.98	0.32442	46.98	0.31542	46.98	0.31553
47	0.32128	47	0.31402	47	0.31673
47.02	0.32317	47.02	0.30545	47.02	0.30958
47.04	0.31916	47.04	0.30252	47.04	0.30805
47.06	0.32004	47.06	0.3063	47.06	0.30711
47.08	0.31686	47.08	0.30897	47.08	0.31328
47.1	0.31687	47.1	0.3108	47.1	0.31273
47.12	0.31733	47.12	0.3093	47.12	0.31593
47.14	0.31931	47.14	0.30836	47.14	0.31712
47.16	0.31988	47.16	0.30402	47.16	0.31284
47.18	0.32036	47.18	0.30456	47.18	0.316
47.2	0.31791	47.2	0.30038	47.2	0.30863
47.22	0.31607	47.22	0.29727	47.22	0.30843
47.24	0.31544	47.24	0.29718	47.24	0.31238
47.26	0.31403	47.26	0.29542	47.26	0.31004
47.28	0.31759	47.28	0.2911	47.28	0.30917
47.3	0.31291	47.3	0.29083	47.3	0.3089
47.32	0.30917	47.32	0.29482	47.32	0.30703
47.34	0.3132	47.34	0.29474	47.34	0.30508
47.36	0.31408	47.36	0.29033	47.36	0.30069
47.38	0.30892	47.38	0.28872	47.38	0.29856
47.4	0.308	47.4	0.28686	47.4	0.30084
47.42	0.30773	47.42	0.28645	47.42	0.30244
47.44	0.31008	47.44	0.28805	47.44	0.30321
47.46	0.30711	47.46	0.28772	47.46	0.29851
47.48	0.30585	47.48	0.28801	47.48	0.29143
47.5	0.30795	47.5	0.28982	47.5	0.29796
47.52	0.30295	47.52	0.29143	47.52	0.29343
47.54	0.2992	47.54	0.29165	47.54	0.28715
47.56	0.29859	47.56	0.2864	47.56	0.28429
47.58	0.29128	47.58	0.28042	47.58	0.28301
47.6	0.28307	47.6	0.27389	47.6	0.27889
47.62	0.28062	47.62	0.27351	47.62	0.27599
47.64	0.28173	47.64	0.27337	47.64	0.27647
47.66	0.27674	47.66	0.27545	47.66	0.2763
47.68	0.27979	47.68	0.27172	47.68	0.27485
47.7	0.27712	47.7	0.26682	47.7	0.26671
47.72	0.27556	47.72	0.25775	47.72	0.26793
47.74	0.2831	47.74	0.25326	47.74	0.2607
47.76	0.28407	47.76	0.24797	47.76	0.25719
47.78	0.28331	47.78	0.24742	47.78	0.25745
47.8	0.28744	47.8	0.24346	47.8	0.25366
47.82	0.29139	47.82	0.23683	47.82	0.2567
47.84	0.30372	47.84	0.23469	47.84	0.25565
47.86	0.3003	47.86	0.23825	47.86	0.25106
47.88	0.30349	47.88	0.24005	47.88	0.24765
47.9	0.30042	47.9	0.24177	47.9	0.24608
47.92	0.29524	47.92	0.23976	47.92	0.24616
47.94	0.28948	47.94	0.23375	47.94	0.2431
47.96	0.28667	47.96	0.23247	47.96	0.23972
47.98	0.27457	47.98	0.23273	47.98	0.24102
48	0.27156	48	0.22962	48	0.23914
48.02	0.26648	48.02	0.23088	48.02	0.23787
48.04	0.25816	48.04	0.22905	48.04	0.2308
48.06	0.24785	48.06	0.23006	48.06	0.22796
48.08	0.24903	48.08	0.22771	48.08	0.22729
48.1	0.24553	48.1	0.22664	48.1	0.23249
48.12	0.24498	48.12	0.22412	48.12	0.22919
48.14	0.24942	48.14	0.22563	48.14	0.22606
48.16	0.24855	48.16	0.22599	48.16	0.22778
48.18	0.24684	48.18	0.22144	48.18	0.22908
48.2	0.25071	48.2	0.21914	48.2	0.22454
48.22	0.24815	48.22	0.21984	48.22	0.22304
48.24	0.25176	48.24	0.21708	48.24	0.22049
48.26	0.24624	48.26	0.21663	48.26	0.21481
48.28	0.24629	48.28	0.21373	48.28	0.21148
48.3	0.24603	48.3	0.21409	48.3	0.20804
48.32	0.2436	48.32	0.21002	48.32	0.20865
48.34	0.24097	48.34	0.21456	48.34	0.20483
48.36	0.24085	48.36	0.2155	48.36	0.20387
48.38	0.23318	48.38	0.21517	48.38	0.20326
48.4	0.23049	48.4	0.21249	48.4	0.20451
48.42	0.22794	48.42	0.21089	48.42	0.19927
48.44	0.21976	48.44	0.21248	48.44	0.19988
48.46	0.21882	48.46	0.21447	48.46	0.19671
48.48	0.21406	48.48	0.21531	48.48	0.19379
48.5	0.21081	48.5	0.2084	48.5	0.1975
48.52	0.21726	48.52	0.20794	48.52	0.19848
48.54	0.21721	48.54	0.2038	48.54	0.19822
48.56	0.20987	48.56	0.2075	48.56	0.19579
48.58	0.21291	48.58	0.20434	48.58	0.19403
48.6	0.21295	48.6	0.20371	48.6	0.19013
48.62	0.21415	48.62	0.20568	48.62	0.19199
48.64	0.21214	48.64	0.20105	48.64	0.18598
48.66	0.21622	48.66	0.19965	48.66	0.1858
48.68	0.21569	48.68	0.19098	48.68	0.1812
48.7	0.21566	48.7	0.18629	48.7	0.17862
48.72	0.21518	48.72	0.18629	48.72	0.1759
48.74	0.21632	48.74	0.1853	48.74	0.17279
48.76	0.22298	48.76	0.18267	48.76	0.1726
48.78	0.22169	48.78	0.1796	48.78	0.17236
48.8	0.22169	48.8	0.17854	48.8	0.17047
48.82	0.22032	48.82	0.18031	48.82	0.17116
48.84	0.21552	48.84	0.18113	48.84	0.17268
48.86	0.21831	48.86	0.18486	48.86	0.17286
48.88	0.21763	48.88	0.18432	48.88	0.17557
48.9	0.2193	48.9	0.18586	48.9	0.17759
48.92	0.22218	48.92	0.18344	48.92	0.17572
48.94	0.21863	48.94	0.18631	48.94	0.17895
48.96	0.21088	48.96	0.18672	48.96	0.17753
48.98	0.21116	48.98	0.18813	48.98	0.18365
49	0.20618	49	0.18797	49	0.18273
49.02	0.20238	49.02	0.18819	49.02	0.18416
49.04	0.19726	49.04	0.1852	49.04	0.18744
49.06	0.19883	49.06	0.18454	49.06	0.18818
49.08	0.18942	49.08	0.18436	49.08	0.19126
49.1	0.18765	49.1	0.17854	49.1	0.19081
49.12	0.18456	49.12	0.17795	49.12	0.19066
49.14	0.18473	49.14	0.17394	49.14	0.18258
49.16	0.18291	49.16	0.175	49.16	0.17466
49.18	0.18111	49.18	0.16903	49.18	0.17391
49.2	0.18419	49.2	0.1663	49.2	0.16951
49.22	0.18385	49.22	0.16468	49.22	0.16377
49.24	0.18567	49.24	0.16037	49.24	0.15669
49.26	0.18799	49.26	0.15498	49.26	0.15837
49.28	0.18466	49.28	0.15157	49.28	0.15961
49.3	0.18257	49.3	0.14983	49.3	0.15972
49.32	0.18732	49.32	0.14905	49.32	0.16096
49.34	0.1887	49.34	0.14426	49.34	0.15906
49.36	0.18521	49.36	0.14543	49.36	0.15761
49.38	0.18613	49.38	0.14297	49.38	0.15749
49.4	0.19143	49.4	0.13938	49.4	0.15723
49.42	0.19565	49.42	0.14141	49.42	0.15409
49.44	0.20039	49.44	0.1414	49.44	0.15326
49.46	0.19742	49.46	0.14539	49.46	0.1525
49.48	0.19416	49.48	0.14601	49.48	0.15338
49.5	0.19406	49.5	0.1489	49.5	0.15552
49.52	0.19297	49.52	0.15149	49.52	0.15498
49.54	0.19152	49.54	0.15573	49.54	0.15594
49.56	0.18865	49.56	0.15723	49.56	0.15581
49.58	0.19255	49.58	0.15955	49.58	0.15816
49.6	0.19496	49.6	0.15894	49.6	0.15328
49.62	0.1908	49.62	0.1587	49.62	0.15686
49.64	0.19267	49.64	0.15502	49.64	0.15684
49.66	0.19337	49.66	0.15642	49.66	0.15624
49.68	0.19017	49.68	0.15438	49.68	0.15394
49.7	0.19111	49.7	0.15208	49.7	0.15215
49.72	0.19055	49.72	0.1483	49.72	0.15135
49.74	0.19165	49.74	0.14888	49.74	0.14678
49.76	0.19074	49.76	0.14802	49.76	0.14568
49.78	0.19423	49.78	0.14616	49.78	0.14814
49.8	0.20001	49.8	0.15062	49.8	0.1467
49.82	0.19918	49.82	0.1503	49.82	0.14558
49.84	0.19847	49.84	0.14418	49.84	0.14857
49.86	0.1947	49.86	0.14554	49.86	0.15192
49.88	0.19287	49.88	0.14851	49.88	0.15364
49.9	0.19247	49.9	0.14415	49.9	0.15141
49.92	0.19135	49.92	0.13892	49.92	0.15017
49.94	0.19076	49.94	0.13845	49.94	0.15033
49.96	0.19151	49.96	0.14118	49.96	0.15104
49.98	0.19307	49.98	0.14139	49.98	0.15145
50	0.1918	50	0.14073	50	0.14955
50.02	0.19102	50.02	0.14351	50.02	0.14843
50.04	0.19216	50.04	0.14503	50.04	0.14662
50.06	0.19129	50.06	0.1488	50.06	0.14602
50.08	0.19127	50.08	0.14895	50.08	0.14448
50.1	0.19219	50.1	0.15052	50.1	0.14141
50.12	0.19494	50.12	0.15149	50.12	0.13315
50.14	0.19466	50.14	0.15093	50.14	0.13067
50.16	0.19744	50.16	0.15036	50.16	0.12981
50.18	0.19413	50.18	0.15019	50.18	0.12874
50.2	0.19412	50.2	0.14936	50.2	0.12729
50.22	0.19289	50.22	0.14671	50.22	0.12474
50.24	0.19134	50.24	0.14427	50.24	0.12346
50.26	0.18668	50.26	0.14181	50.26	0.12309
50.28	0.18278	50.28	0.13995	50.28	0.12302
50.3	0.17991	50.3	0.1381	50.3	0.12198
50.32	0.17693	50.32	0.1321	50.32	0.1181
50.34	0.17494	50.34	0.1315	50.34	0.11759
50.36	0.17273	50.36	0.1282	50.36	0.11526
50.38	0.16807	50.38	0.12738	50.38	0.11438
50.4	0.1601	50.4	0.12767	50.4	0.11268
50.42	0.15485	50.42	0.12607	50.42	0.11147
50.44	0.15289	50.44	0.12324	50.44	0.11426
50.46	0.15118	50.46	0.12491	50.46	0.11518
50.48	0.1526	50.48	0.12114	50.48	0.11641
50.5	0.14792	50.5	0.11722	50.5	0.1136
50.52	0.14626	50.52	0.11629	50.52	0.11946
50.54	0.1465	50.54	0.11731	50.54	0.1197
50.56	0.14931	50.56	0.11893	50.56	0.12096
50.58	0.14377	50.58	0.12037	50.58	0.11944
50.6	0.14977	50.6	0.11495	50.6	0.11802
50.62	0.14855	50.62	0.11265	50.62	0.11905
50.64	0.1467	50.64	0.1123	50.64	0.11655
50.66	0.15015	50.66	0.11421	50.66	0.11419
50.68	0.15271	50.68	0.11238	50.68	0.11459
50.7	0.15081	50.7	0.11286	50.7	0.11239
50.72	0.15278	50.72	0.11492	50.72	0.11027
50.74	0.15176	50.74	0.11168	50.74	0.11392
50.76	0.15061	50.76	0.11585	50.76	0.11348
50.78	0.14857	50.78	0.11375	50.78	0.11037
50.8	0.15174	50.8	0.11263	50.8	0.10855
50.82	0.15597	50.82	0.11426	50.82	0.10514
50.84	0.15836	50.84	0.1186	50.84	0.10738
50.86	0.16123	50.86	0.12183	50.86	0.10594
50.88	0.1662	50.88	0.13018	50.88	0.10117
50.9	0.16635	50.9	0.12845	50.9	0.09807
50.92	0.16859	50.92	0.12747	50.92	0.09732
50.94	0.17072	50.94	0.13133	50.94	0.09864
50.96	0.16393	50.96	0.12969	50.96	0.09859
50.98	0.16131	50.98	0.13536	50.98	0.09685
51	0.16104	51	0.13819	51	0.09577
51.02	0.15723	51.02	0.14002	51.02	0.10066
51.04	0.16318	51.04	0.13654	51.04	0.10379
51.06	0.16731	51.06	0.13582	51.06	0.107
51.08	0.16628	51.08	0.13691	51.08	0.10891
51.1	0.16323	51.1	0.13634	51.1	0.10967
51.12	0.16503	51.12	0.13372	51.12	0.11786
51.14	0.16506	51.14	0.13279	51.14	0.11698
51.16	0.16572	51.16	0.13057	51.16	0.11973
51.18	0.17083	51.18	0.12883	51.18	0.12148
51.2	0.17614	51.2	0.122	51.2	0.12063
51.22	0.17391	51.22	0.11915	51.22	0.12476
51.24	0.173	51.24	0.11647	51.24	0.12577
51.26	0.17297	51.26	0.11105	51.26	0.12617
51.28	0.17017	51.28	0.10809	51.28	0.12682
51.3	0.16887	51.3	0.10914	51.3	0.12765
51.32	0.16384	51.32	0.10823	51.32	0.12874
51.34	0.16197	51.34	0.10242	51.34	0.12671
51.36	0.15896	51.36	0.10385	51.36	0.12464
51.38	0.1616	51.38	0.10196	51.38	0.12287
51.4	0.1651	51.4	0.10294	51.4	0.1213
51.42	0.16989	51.42	0.11358	51.42	0.11651
51.44	0.17553	51.44	0.11551	51.44	0.11511
51.46	0.18052	51.46	0.11978	51.46	0.11287
51.48	0.18799	51.48	0.11763	51.48	0.1069
51.5	0.19334	51.5	0.11505	51.5	0.10551
51.52	0.20189	51.52	0.11855	51.52	0.10363
51.54	0.20569	51.54	0.12	51.54	0.10215
51.56	0.204	51.56	0.12105	51.56	0.09907
51.58	0.20967	51.58	0.12158	51.58	0.0961
51.6	0.214	51.6	0.11888	51.6	0.09794
51.62	0.21306	51.62	0.12001	51.62	0.1012
51.64	0.21828	51.64	0.11965	51.64	0.10088
51.66	0.21922	51.66	0.11924	51.66	0.10117
51.68	0.22808	51.68	0.11823	51.68	0.0988
51.7	0.23064	51.7	0.11394	51.7	0.09853
51.72	0.23109	51.72	0.11049	51.72	0.10162
51.74	0.23512	51.74	0.10841	51.74	0.10036
51.76	0.23541	51.76	0.10871	51.76	0.09955
51.78	0.23496	51.78	0.1071	51.78	0.09972
51.8	0.23819	51.8	0.10337	51.8	0.09733
51.82	0.23906	51.82	0.10362	51.82	0.09658
51.84	0.24225	51.84	0.10389	51.84	0.09525
51.86	0.24979	51.86	0.10413	51.86	0.09302
51.88	0.2529	51.88	0.10575	51.88	0.09325
51.9	0.25182	51.9	0.1085	51.9	0.09587
51.92	0.24824	51.92	0.10679	51.92	0.09783
51.94	0.24125	51.94	0.11006	51.94	0.09435
51.96	0.23559	51.96	0.11119	51.96	0.09659
51.98	0.24287	51.98	0.10985	51.98	0.09901
52	0.24285	52	0.11137	52	0.0952
52.02	0.23763	52.02	0.11841	52.02	0.09245
52.04	0.24122	52.04	0.11211	52.04	0.09522
52.06	0.23994	52.06	0.11548	52.06	0.09685
52.08	0.24652	52.08	0.11775	52.08	0.09419
52.1	0.24148	52.1	0.12027	52.1	0.09686
52.12	0.24283	52.12	0.11885	52.12	0.09794
52.14	0.2412	52.14	0.1194	52.14	0.09914
52.16	0.24667	52.16	0.11784	52.16	0.1017
52.18	0.24899	52.18	0.1199	52.18	0.10417
52.2	0.25254	52.2	0.12215	52.2	0.10651
52.22	0.25395	52.22	0.12376	52.22	0.11033
52.24	0.25816	52.24	0.12138	52.24	0.11041
52.26	0.25464	52.26	0.12492	52.26	0.11152
52.28	0.24838	52.28	0.12437	52.28	0.11041
52.3	0.24285	52.3	0.12554	52.3	0.11268
52.32	0.23446	52.32	0.12481	52.32	0.11407
52.34	0.23136	52.34	0.1263	52.34	0.11248
52.36	0.22003	52.36	0.12438	52.36	0.1118
52.38	0.21242	52.38	0.12065	52.38	0.11108
52.4	0.20198	52.4	0.12191	52.4	0.10645
52.42	0.19629	52.42	0.12466	52.42	0.10413
52.44	0.19443	52.44	0.12328	52.44	0.10417
52.46	0.19213	52.46	0.12001	52.46	0.10216
52.48	0.19339	52.48	0.11969	52.48	0.1017
52.5	0.18823	52.5	0.12044	52.5	0.10194
52.52	0.18832	52.52	0.1165	52.52	0.10036
52.54	0.19034	52.54	0.11881	52.54	0.09507
52.56	0.19271	52.56	0.11415	52.56	0.09554
52.58	0.19085	52.58	0.11136	52.58	0.09077
52.6	0.18768	52.6	0.11756	52.6	0.08592
52.62	0.18815	52.62	0.1183	52.62	0.08398
52.64	0.18318	52.64	0.1154	52.64	0.08446
52.66	0.17732	52.66	0.11937	52.66	0.0802
52.68	0.17594	52.68	0.12009	52.68	0.07801
52.7	0.17274	52.7	0.11575	52.7	0.07994
52.72	0.17295	52.72	0.11332	52.72	0.08149
52.74	0.17075	52.74	0.11277	52.74	0.08088
52.76	0.16751	52.76	0.11357	52.76	0.08371
52.78	0.16951	52.78	0.11523	52.78	0.08537
52.8	0.17293	52.8	0.11207	52.8	0.08499
52.82	0.17725	52.82	0.10794	52.82	0.08653
52.84	0.17521	52.84	0.10925	52.84	0.08499
52.86	0.17561	52.86	0.11186	52.86	0.08725
52.88	0.16883	52.88	0.106	52.88	0.08444
52.9	0.16543	52.9	0.10099	52.9	0.08488
52.92	0.16332	52.92	0.09636	52.92	0.08531
52.94	0.16287	52.94	0.09472	52.94	0.08218
52.96	0.16062	52.96	0.09086	52.96	0.08604
52.98	0.15746	52.98	0.08944	52.98	0.0854
53	0.15198	53	0.09204	53	0.0854
53.02	0.14767	53.02	0.09149	53.02	0.08539
53.04	0.13885	53.04	0.08989	53.04	0.08555
53.06	0.13437	53.06	0.08721	53.06	0.08604
53.08	0.13133	53.08	0.08892	53.08	0.08837
53.1	0.1291	53.1	0.09042	53.1	0.09122
53.12	0.13317	53.12	0.0911	53.12	0.0899
53.14	0.13059	53.14	0.09412	53.14	0.0915
53.16	0.13261	53.16	0.09578	53.16	0.09459
53.18	0.12924	53.18	0.10001	53.18	0.09576
53.2	0.13079	53.2	0.10689	53.2	0.10117
53.22	0.12828	53.22	0.10565	53.22	0.10364
53.24	0.12364	53.24	0.10628	53.24	0.10639
53.26	0.12547	53.26	0.10575	53.26	0.10884
53.28	0.11589	53.28	0.10816	53.28	0.11257
53.3	0.12364	53.3	0.10787	53.3	0.11785
53.32	0.12618	53.32	0.10863	53.32	0.11962
53.34	0.12909	53.34	0.11067	53.34	0.12173
53.36	0.13451	53.36	0.10955	53.36	0.12224
53.38	0.13189	53.38	0.10859	53.38	0.11941
53.4	0.13393	53.4	0.11038	53.4	0.11743
53.42	0.13002	53.42	0.1086	53.42	0.11428
53.44	0.12619	53.44	0.11183	53.44	0.11325
53.46	0.12949	53.46	0.10903	53.46	0.11305
53.48	0.12885	53.48	0.10639	53.48	0.11193
53.5	0.128	53.5	0.10683	53.5	0.11185
53.52	0.12399	53.52	0.11173	53.52	0.10815
53.54	0.12139	53.54	0.11162	53.54	0.1083
53.56	0.11561	53.56	0.1118	53.56	0.10783
53.58	0.11512	53.58	0.11118	53.58	0.1044
53.6	0.11819	53.6	0.10981	53.6	0.10184
53.62	0.11769	53.62	0.1055	53.62	0.10092
53.64	0.12121	53.64	0.10386	53.64	0.10172
53.66	0.12662	53.66	0.10351	53.66	0.10248
53.68	0.12578	53.68	0.10495	53.68	0.10117
53.7	0.13381	53.7	0.10486	53.7	0.09822
53.72	0.13183	53.72	0.10604	53.72	0.09433
53.74	0.13677	53.74	0.10747	53.74	0.09541
53.76	0.14258	53.76	0.10802	53.76	0.09653
53.78	0.13725	53.78	0.1078	53.78	0.09442
53.8	0.1386	53.8	0.10383	53.8	0.0963
53.82	0.1356	53.82	0.09978	53.82	0.09385
53.84	0.13897	53.84	0.0973	53.84	0.09358
53.86	0.13901	53.86	0.0968	53.86	0.09191
53.88	0.13869	53.88	0.09897	53.88	0.08819
53.9	0.13919	53.9	0.09759	53.9	0.08565
53.92	0.13444	53.92	0.09494	53.92	0.08577
53.94	0.1355	53.94	0.09154	53.94	0.08614
53.96	0.12971	53.96	0.08956	53.96	0.08386
53.98	0.12858	53.98	0.09244	53.98	0.08414
54	0.12991	54	0.09125	54	0.08524
54.02	0.13624	54.02	0.08835	54.02	0.08714
54.04	0.13625	54.04	0.08672	54.04	0.09254
54.06	0.13826	54.06	0.08907	54.06	0.09294
54.08	0.13972	54.08	0.09429	54.08	0.09213
54.1	0.13904	54.1	0.09279	54.1	0.08802
54.12	0.13959	54.12	0.09166	54.12	0.08739
54.14	0.14207	54.14	0.09038	54.14	0.08897
54.16	0.13853	54.16	0.09443	54.16	0.08658
54.18	0.13262	54.18	0.09384	54.18	0.08864
54.2	0.13543	54.2	0.09255	54.2	0.09088
54.22	0.13652	54.22	0.09477	54.22	0.0936
54.24	0.13827	54.24	0.09855	54.24	0.0933
54.26	0.13772	54.26	0.10114	54.26	0.09195
54.28	0.14317	54.28	0.10315	54.28	0.09001
54.3	0.13954	54.3	0.10499	54.3	0.08914
54.32	0.13128	54.32	0.1074	54.32	0.08644
54.34	0.13169	54.34	0.11095	54.34	0.08663
54.36	0.1283	54.36	0.11028	54.36	0.08423
54.38	0.12499	54.38	0.11431	54.38	0.0854
54.4	0.13138	54.4	0.11295	54.4	0.08842
54.42	0.13517	54.42	0.11356	54.42	0.08721
54.44	0.13716	54.44	0.11661	54.44	0.08864
54.46	0.13882	54.46	0.11777	54.46	0.08859
54.48	0.1449	54.48	0.11652	54.48	0.09151
54.5	0.14402	54.5	0.11654	54.5	0.09289
54.52	0.14412	54.52	0.1162	54.52	0.0964
54.54	0.14413	54.54	0.11932	54.54	0.09864
54.56	0.14777	54.56	0.11992	54.56	0.09951
54.58	0.1557	54.58	0.11951	54.58	0.09919
54.6	0.16177	54.6	0.11784	54.6	0.09847
54.62	0.16458	54.62	0.11739	54.62	0.09964
54.64	0.16888	54.64	0.11471	54.64	0.09783
54.66	0.17185	54.66	0.11623	54.66	0.09658
54.68	0.17619	54.68	0.11492	54.68	0.09784
54.7	0.17655	54.7	0.11094	54.7	0.09596
54.72	0.17631	54.72	0.10983	54.72	0.09691
54.74	0.17828	54.74	0.1122	54.74	0.09546
54.76	0.17325	54.76	0.11203	54.76	0.09637
54.78	0.17011	54.78	0.11049	54.78	0.09447
54.8	0.17077	54.8	0.10881	54.8	0.0955
54.82	0.16418	54.82	0.10615	54.82	0.0937
54.84	0.15814	54.84	0.10646	54.84	0.09277
54.86	0.15434	54.86	0.10748	54.86	0.09061
54.88	0.15525	54.88	0.10914	54.88	0.09132
54.9	0.14801	54.9	0.10745	54.9	0.09331
54.92	0.1465	54.92	0.10811	54.92	0.09414
54.94	0.14538	54.94	0.1101	54.94	0.09565
54.96	0.14366	54.96	0.10696	54.96	0.09569
54.98	0.1446	54.98	0.10877	54.98	0.09929
55	0.1391	55	0.10651	55	0.09864
55.02	0.14053	55.02	0.10814	55.02	0.09726
55.04	0.14589	55.04	0.11002	55.04	0.09654
55.06	0.14705	55.06	0.10616	55.06	0.09815
55.08	0.14859	55.08	0.10614	55.08	0.09745
55.1	0.15018	55.1	0.10599	55.1	0.09379
55.12	0.14464	55.12	0.10633	55.12	0.09514
55.14	0.13582	55.14	0.10784	55.14	0.09573
55.16	0.1331	55.16	0.10218	55.16	0.09309
55.18	0.13631	55.18	0.09928	55.18	0.09151
55.2	0.13771	55.2	0.09687	55.2	0.09136
55.22	0.13702	55.22	0.09547	55.22	0.09477
55.24	0.13898	55.24	0.0917	55.24	0.09683
55.26	0.14007	55.26	0.09442	55.26	0.0983
55.28	0.13616	55.28	0.09463	55.28	0.09951
55.3	0.1279	55.3	0.09337	55.3	0.09662
55.32	0.1234	55.32	0.09227	55.32	0.09577
55.34	0.11998	55.34	0.09607	55.34	0.09736
55.36	0.11733	55.36	0.09458	55.36	0.09657
55.38	0.11679	55.38	0.09579	55.38	0.09527
55.4	0.11681	55.4	0.09403	55.4	0.09859
55.42	0.12318	55.42	0.08835	55.42	0.10049
55.44	0.12725	55.44	0.09057	55.44	0.10328
55.46	0.1302	55.46	0.09043	55.46	0.10428
55.48	0.13198	55.48	0.08979	55.48	0.1067
55.5	0.13516	55.5	0.08975	55.5	0.11034
55.52	0.13276	55.52	0.09149	55.52	0.10844
55.54	0.1353	55.54	0.09107	55.54	0.10628
55.56	0.14347	55.56	0.09219	55.56	0.10281
55.58	0.14658	55.58	0.09496	55.58	0.10149
55.6	0.145	55.6	0.09672	55.6	0.09829
55.62	0.14501	55.62	0.09935	55.62	0.09965
55.64	0.14174	55.64	0.09805	55.64	0.09696
55.66	0.137	55.66	0.09673	55.66	0.09929
55.68	0.12973	55.68	0.10042	55.68	0.09767
55.7	0.12179	55.7	0.10401	55.7	0.0938
55.72	0.12005	55.72	0.10711	55.72	0.09176
55.74	0.11549	55.74	0.10648	55.74	0.0897
55.76	0.11257	55.76	0.10039	55.76	0.0928
55.78	0.11019	55.78	0.10201	55.78	0.09399
55.8	0.10962	55.8	0.1012	55.8	0.09508
55.82	0.1104	55.82	0.10321	55.82	0.09228
55.84	0.10901	55.84	0.10339	55.84	0.08965
55.86	0.11014	55.86	0.10667	55.86	0.09019
55.88	0.10917	55.88	0.10821	55.88	0.09187
55.9	0.10855	55.9	0.10738	55.9	0.09104
55.92	0.11246	55.92	0.10955	55.92	0.09304
55.94	0.11485	55.94	0.11277	55.94	0.09364
55.96	0.11357	55.96	0.11103	55.96	0.09569
55.98	0.10968	55.98	0.1117	55.98	0.09581
56	0.10683	56	0.1078	56	0.0979
56.02	0.11288	56.02	0.10583	56.02	0.1009
56.04	0.11448	56.04	0.11083	56.04	0.09977
56.06	0.11475	56.06	0.11295	56.06	0.09886
56.08	0.11404	56.08	0.11416	56.08	0.0996
56.1	0.11707	56.1	0.11548	56.1	0.10164
56.12	0.11602	56.12	0.11521	56.12	0.10157
56.14	0.11485	56.14	0.11211	56.14	0.10188
56.16	0.12216	56.16	0.11492	56.16	0.10029
56.18	0.12446	56.18	0.1176	56.18	0.10032
56.2	0.11739	56.2	0.1183	56.2	0.10555
56.22	0.11787	56.22	0.11669	56.22	0.10841
56.24	0.11579	56.24	0.11302	56.24	0.10802
56.26	0.1184	56.26	0.11271	56.26	0.11211
56.28	0.12052	56.28	0.1115	56.28	0.11038
56.3	0.12094	56.3	0.1086	56.3	0.11148
56.32	0.12133	56.32	0.10526	56.32	0.11069
56.34	0.11676	56.34	0.10247	56.34	0.11524
56.36	0.11817	56.36	0.099	56.36	0.11851
56.38	0.1184	56.38	0.0988	56.38	0.11476
56.4	0.12153	56.4	0.09205	56.4	0.11533
56.42	0.12366	56.42	0.09142	56.42	0.11385
56.44	0.12003	56.44	0.08838	56.44	0.1181
56.46	0.11951	56.46	0.08776	56.46	0.12041
56.48	0.11951	56.48	0.08495	56.48	0.11844
56.5	0.11698	56.5	0.08988	56.5	0.11691
56.52	0.11512	56.52	0.09409	56.52	0.11411
56.54	0.11898	56.54	0.0952	56.54	0.11606
56.56	0.1178	56.56	0.09188	56.56	0.1162
56.58	0.10977	56.58	0.09102	56.58	0.11373
56.6	0.10567	56.6	0.09302	56.6	0.11429
56.62	0.11334	56.62	0.09747	56.62	0.1153
56.64	0.11498	56.64	0.1005	56.64	0.11308
56.66	0.12387	56.66	0.10129	56.66	0.11302
56.68	0.12311	56.68	0.10139	56.68	0.11171
56.7	0.12309	56.7	0.10117	56.7	0.11112
56.72	0.1268	56.72	0.10034	56.72	0.11132
56.74	0.13012	56.74	0.10282	56.74	0.11157
56.76	0.13582	56.76	0.10806	56.76	0.10844
56.78	0.13824	56.78	0.10462	56.78	0.1093
56.8	0.1362	56.8	0.10533	56.8	0.11306
56.82	0.12968	56.82	0.10299	56.82	0.11016
56.84	0.12849	56.84	0.10138	56.84	0.10863
56.86	0.12953	56.86	0.10308	56.86	0.10712
56.88	0.12558	56.88	0.10762	56.88	0.10823
56.9	0.12131	56.9	0.11251	56.9	0.10998
56.92	0.12501	56.92	0.11429	56.92	0.10885
56.94	0.12237	56.94	0.11837	56.94	0.11214
56.96	0.11822	56.96	0.11972	56.96	0.10919
56.98	0.11632	56.98	0.12217	56.98	0.10945
57	0.12187	57	0.12377	57	0.11073
57.02	0.12233	57.02	0.12688	57.02	0.10872
57.04	0.12002	57.04	0.12904	57.04	0.10854
57.06	0.12066	57.06	0.13084	57.06	0.10525
57.08	0.11409	57.08	0.13561	57.08	0.10681
57.1	0.11533	57.1	0.14304	57.1	0.11002
57.12	0.11481	57.12	0.14394	57.12	0.11321
57.14	0.11216	57.14	0.14289	57.14	0.11602
57.16	0.11234	57.16	0.14368	57.16	0.11185
57.18	0.11454	57.18	0.14344	57.18	0.11294
57.2	0.11113	57.2	0.1478	57.2	0.11251
57.22	0.11051	57.22	0.14836	57.22	0.11369
57.24	0.1139	57.24	0.14835	57.24	0.11471
57.26	0.11537	57.26	0.1467	57.26	0.11438
57.28	0.11287	57.28	0.14507	57.28	0.11558
57.3	0.11424	57.3	0.14188	57.3	0.11379
57.32	0.11976	57.32	0.14084	57.32	0.11665
57.34	0.11622	57.34	0.13967	57.34	0.11746
57.36	0.11628	57.36	0.13349	57.36	0.11633
57.38	0.11664	57.38	0.12823	57.38	0.11897
57.4	0.11848	57.4	0.1296	57.4	0.11759
57.42	0.11515	57.42	0.12445	57.42	0.11637
57.44	0.11552	57.44	0.12533	57.44	0.11723
57.46	0.11752	57.46	0.12508	57.46	0.1199
57.48	0.11456	57.48	0.12668	57.48	0.12173
57.5	0.11434	57.5	0.12462	57.5	0.11831
57.52	0.11365	57.52	0.12002	57.52	0.11593
57.54	0.11528	57.54	0.1231	57.54	0.1131
57.56	0.11803	57.56	0.12307	57.56	0.11283
57.58	0.11846	57.58	0.12352	57.58	0.11657
57.6	0.12046	57.6	0.12083	57.6	0.11452
57.62	0.12294	57.62	0.12014	57.62	0.1105
57.64	0.12235	57.64	0.12032	57.64	0.1126
57.66	0.11909	57.66	0.12232	57.66	0.11447
57.68	0.11818	57.68	0.1264	57.68	0.11787
57.7	0.11908	57.7	0.1258	57.7	0.11861
57.72	0.11854	57.72	0.12389	57.72	0.11826
57.74	0.11301	57.74	0.1207	57.74	0.11515
57.76	0.10996	57.76	0.11981	57.76	0.11483
57.78	0.10963	57.78	0.12218	57.78	0.11587
57.8	0.1089	57.8	0.12672	57.8	0.11601
57.82	0.10998	57.82	0.1271	57.82	0.11892
57.84	0.10921	57.84	0.12697	57.84	0.11909
57.86	0.10701	57.86	0.12504	57.86	0.11786
57.88	0.10478	57.88	0.1237	57.88	0.11849
57.9	0.10311	57.9	0.12451	57.9	0.118
57.92	0.10111	57.92	0.12468	57.92	0.1225
57.94	0.10245	57.94	0.12773	57.94	0.12361
57.96	0.10237	57.96	0.13071	57.96	0.12433
57.98	0.10278	57.98	0.13474	57.98	0.12363
58	0.10765	58	0.1351	58	0.12227
58.02	0.10635	58.02	0.13455	58.02	0.12563
58.04	0.10346	58.04	0.13734	58.04	0.12676
58.06	0.10715	58.06	0.13547	58.06	0.12567
58.08	0.11172	58.08	0.13701	58.08	0.1223
58.1	0.10952	58.1	0.13814	58.1	0.12069
58.12	0.10755	58.12	0.13736	58.12	0.12101
58.14	0.10369	58.14	0.13992	58.14	0.12193
58.16	0.10413	58.16	0.13897	58.16	0.12352
58.18	0.11022	58.18	0.13795	58.18	0.12359
58.2	0.11	58.2	0.13641	58.2	0.12121
58.22	0.11328	58.22	0.13743	58.22	0.12161
58.24	0.11265	58.24	0.13483	58.24	0.1249
58.26	0.11588	58.26	0.13473	58.26	0.12158
58.28	0.12026	58.28	0.12787	58.28	0.12155
58.3	0.11736	58.3	0.12256	58.3	0.12119
58.32	0.12154	58.32	0.12216	58.32	0.12073
58.34	0.12335	58.34	0.12299	58.34	0.11915
58.36	0.12635	58.36	0.12307	58.36	0.12133
58.38	0.12697	58.38	0.12584	58.38	0.11951
58.4	0.12521	58.4	0.12575	58.4	0.12052
58.42	0.12687	58.42	0.12583	58.42	0.12167
58.44	0.12836	58.44	0.12526	58.44	0.12117
58.46	0.13063	58.46	0.12733	58.46	0.12039
58.48	0.12757	58.48	0.12861	58.48	0.12025
58.5	0.1256	58.5	0.13113	58.5	0.12398
58.52	0.12559	58.52	0.13353	58.52	0.12381
58.54	0.1268	58.54	0.13609	58.54	0.12433
58.56	0.12595	58.56	0.13533	58.56	0.12357
58.58	0.12573	58.58	0.13517	58.58	0.12189
58.6	0.12237	58.6	0.13431	58.6	0.121
58.62	0.12373	58.62	0.13309	58.62	0.12609
58.64	0.12133	58.64	0.13516	58.64	0.12519
58.66	0.12211	58.66	0.13364	58.66	0.12431
58.68	0.12136	58.68	0.12973	58.68	0.12432
58.7	0.12313	58.7	0.12865	58.7	0.12542
58.72	0.1254	58.72	0.12486	58.72	0.12588
58.74	0.1271	58.74	0.12455	58.74	0.12944
58.76	0.12579	58.76	0.12537	58.76	0.12841
58.78	0.12112	58.78	0.12525	58.78	0.12806
58.8	0.12513	58.8	0.12153	58.8	0.13067
58.82	0.13094	58.82	0.1204	58.82	0.12779
58.84	0.12824	58.84	0.11872	58.84	0.12662
58.86	0.12906	58.86	0.1165	58.86	0.12726
58.88	0.12968	58.88	0.11437	58.88	0.12807
58.9	0.13157	58.9	0.11929	58.9	0.12635
58.92	0.12872	58.92	0.11999	58.92	0.12711
58.94	0.12298	58.94	0.12091	58.94	0.12962
58.96	0.11951	58.96	0.12119	58.96	0.13056
58.98	0.12198	58.98	0.11934	58.98	0.12654
59	0.12252	59	0.12139	59	0.12649
59.02	0.12331	59.02	0.11908	59.02	0.125
59.04	0.12033	59.04	0.11752	59.04	0.12326
59.06	0.11706	59.06	0.1168	59.06	0.11968
59.08	0.11787	59.08	0.11476	59.08	0.11928
59.1	0.12186	59.1	0.11139	59.1	0.12156
59.12	0.12233	59.12	0.11332	59.12	0.11399
59.14	0.12123	59.14	0.11175	59.14	0.11303
59.16	0.11629	59.16	0.11497	59.16	0.11058
59.18	0.11721	59.18	0.11505	59.18	0.11112
59.2	0.1224	59.2	0.11726	59.2	0.11224
59.22	0.11967	59.22	0.11272	59.22	0.11414
59.24	0.11871	59.24	0.11616	59.24	0.11362
59.26	0.12033	59.26	0.11777	59.26	0.11296
59.28	0.11872	59.28	0.1183	59.28	0.11444
59.3	0.11598	59.3	0.12306	59.3	0.1164
59.32	0.11326	59.32	0.1238	59.32	0.11654
59.34	0.11181	59.34	0.1277	59.34	0.11885
59.36	0.12427	59.36	0.1295	59.36	0.11498
59.38	0.13089	59.38	0.12935	59.38	0.11431
59.4	0.12904	59.4	0.12903	59.4	0.11666
59.42	0.13008	59.42	0.13022	59.42	0.11702
59.44	0.12629	59.44	0.13234	59.44	0.12075
59.46	0.12338	59.46	0.13152	59.46	0.12173
59.48	0.12432	59.48	0.13153	59.48	0.12109
59.5	0.12226	59.5	0.13168	59.5	0.12293
59.52	0.11871	59.52	0.12685	59.52	0.12663
59.54	0.11458	59.54	0.12617	59.54	0.12666
59.56	0.11338	59.56	0.12208	59.56	0.12128
59.58	0.11199	59.58	0.1198	59.58	0.11923
59.6	0.11035	59.6	0.11854	59.6	0.1187
59.62	0.10855	59.62	0.11505	59.62	0.11489
59.64	0.10822	59.64	0.11314	59.64	0.1111
59.66	0.11056	59.66	0.11577	59.66	0.10832
59.68	0.10934	59.68	0.11782	59.68	0.10655
59.7	0.11222	59.7	0.11547	59.7	0.10677
59.72	0.11355	59.72	0.11519	59.72	0.10688
59.74	0.1178	59.74	0.11513	59.74	0.10722
59.76	0.12254	59.76	0.11528	59.76	0.10781
59.78	0.12079	59.78	0.11565	59.78	0.10865
59.8	0.11863	59.8	0.11624	59.8	0.10972
59.82	0.11752	59.82	0.11705	59.82	0.11103
59.84	0.11599	59.84	0.11807	59.84	0.11259
59.86	0.11404	59.86	0.1193	59.86	0.11439
59.88	0.11166	59.88	0.12075	59.88	0.11643
59.9	0.10885	59.9	0.12242	59.9	0.11871
59.92	0.10562	59.92	0.1243	59.92	0.12124
59.94	0.10196	59.94	0.1264	59.94	0.12401
[truncated: 3 more rows]

## Sheet: Fig. 2g
	Ru	Ir	Ni	S
Position (nm)	Intensity (a.u.)	Intensity (a.u.)	Intensity (a.u.)	Intensity (a.u.)
0.02144	0.02563	0.01301	0.08076	0.05502
0.06636	0.02549	0.01298	0.08116	0.05527
0.11128	0.02539	0.01278	0.08155	0.05548
0.1562	0.02513	0.01219	0.08202	0.05498
0.20112	0.02479	0.01159	0.08273	0.05459
0.24604	0.02469	0.0112	0.08365	0.05479
0.29096	0.02438	0.01072	0.08433	0.05502
0.33588	0.02431	0.01022	0.08517	0.05567
0.3808	0.0246	0.00981	0.08579	0.05605
0.42572	0.02494	0.00948	0.08609	0.05601
0.47064	0.02522	0.00911	0.08678	0.05581
0.51556	0.02564	0.00894	0.08749	0.05612
0.56049	0.02626	0.00899	0.08816	0.05678
0.60541	0.02718	0.00898	0.08892	0.05769
0.65033	0.02821	0.00896	0.08998	0.0588
0.69525	0.02878	0.00886	0.09004	0.05934
0.74017	0.02912	0.00869	0.08975	0.05985
0.78509	0.02949	0.00866	0.08969	0.06043
0.83001	0.02991	0.00867	0.0895	0.06096
0.87493	0.02999	0.0086	0.08898	0.06161
0.91985	0.03002	0.00852	0.08836	0.06248
0.96477	0.03014	0.00841	0.08777	0.06277
1.00969	0.02992	0.00833	0.08657	0.06257
1.05461	0.02986	0.00833	0.08585	0.06254
1.09953	0.02987	0.00852	0.08517	0.0627
1.14446	0.02984	0.00865	0.0846	0.06318
1.18938	0.02979	0.00883	0.08411	0.06365
1.2343	0.02964	0.00916	0.0837	0.06368
1.27922	0.02922	0.00948	0.0828	0.06377
1.32414	0.02889	0.00978	0.08234	0.06426
1.36906	0.0287	0.01019	0.08232	0.06418
1.41398	0.02819	0.01068	0.0816	0.0638
1.4589	0.02754	0.01096	0.08116	0.06328
1.50382	0.02686	0.01129	0.08075	0.06205
1.54874	0.02624	0.01179	0.07974	0.06051
1.59366	0.02591	0.01208	0.07904	0.05831
1.63858	0.02579	0.01241	0.07879	0.05535
1.6835	0.0253	0.01267	0.07775	0.0523
1.72842	0.02507	0.01272	0.07722	0.04959
1.77334	0.02523	0.01267	0.07676	0.04673
1.81826	0.02527	0.01268	0.07548	0.04381
1.86318	0.02539	0.01271	0.07427	0.04138
1.9081	0.02559	0.01292	0.07328	0.03944
1.95302	0.0256	0.01327	0.07212	0.03849
1.99794	0.02526	0.01352	0.07096	0.03842
2.04286	0.02479	0.01379	0.07012	0.0387
2.08778	0.02389	0.01427	0.06873	0.03897
2.1327	0.02302	0.01478	0.06784	0.04017
2.17762	0.02247	0.01524	0.06765	0.04195
2.22254	0.02176	0.0154	0.06795	0.04369
2.26746	0.02132	0.0153	0.06926	0.04581
2.31238	0.02101	0.01489	0.07111	0.04786
2.3573	0.02092	0.01431	0.07285	0.05003
2.40222	0.02094	0.01363	0.07484	0.05198
2.44714	0.02133	0.01291	0.07722	0.05408
2.49206	0.02158	0.01221	0.07901	0.05623
2.53698	0.02196	0.01162	0.08045	0.05895
2.5819	0.02225	0.0111	0.08127	0.06148
2.62682	0.02231	0.01053	0.08133	0.06344
2.67174	0.02225	0.0102	0.08065	0.06493
2.71666	0.02193	0.01018	0.07916	0.06592
2.76158	0.02141	0.01021	0.07693	0.06741
2.8065	0.02075	0.01028	0.07475	0.06819
2.85142	0.02004	0.01024	0.07308	0.06836
2.89634	0.01934	0.01024	0.07164	0.06781
2.94126	0.01875	0.01025	0.07076	0.06685
2.98618	0.01811	0.01021	0.07007	0.06579
3.0311	0.01772	0.00991	0.06935	0.06515
3.07602	0.0175	0.00965	0.06909	0.06398
3.12094	0.01739	0.00937	0.06894	0.06228
3.16586	0.01733	0.00913	0.06865	0.06112
3.21078	0.0172	0.00877	0.06817	0.05968
3.2557	0.01687	0.00854	0.06732	0.05828
3.30062	0.01672	0.00843	0.06584	0.05729
3.34554	0.01667	0.0084	0.06397	0.05613
3.39046	0.0165	0.00848	0.06192	0.05471
3.43538	0.01647	0.00846	0.06007	0.0539
3.4803	0.01683	0.00849	0.05874	0.05297
3.52522	0.01711	0.00848	0.05742	0.05212
3.57014	0.01752	0.00863	0.05627	0.05186
3.61506	0.01809	0.00877	0.05547	0.05165
3.65998	0.01876	0.00885	0.05537	0.05122
3.7049	0.01945	0.00896	0.05573	0.05099
3.74982	0.01994	0.00897	0.05639	0.05093
3.79474	0.02036	0.00904	0.05692	0.0511
3.83966	0.02064	0.00915	0.05729	0.05168
3.88458	0.02133	0.00929	0.0578	0.05248
3.9295	0.02178	0.0094	0.05807	0.05359
3.97442	0.02205	0.00965	0.05799	0.05474
4.01934	0.02212	0.01006	0.05809	0.05609
4.06426	0.02177	0.01033	0.058	0.05747
4.10918	0.02127	0.01066	0.05785	0.05882
4.1541	0.02069	0.01094	0.05751	0.0601
4.19902	0.0202	0.01119	0.05729	0.06099
4.24394	0.01958	0.01155	0.05725	0.06175
4.28886	0.01904	0.01174	0.05754	0.06244
4.33378	0.01841	0.01168	0.05795	0.0631
4.3787	0.01769	0.01128	0.05802	0.06337
4.42362	0.01698	0.01076	0.05769	0.06317
4.46854	0.01645	0.01015	0.05713	0.06278
4.51346	0.01593	0.00956	0.05601	0.06232
4.55838	0.01557	0.00895	0.05483	0.06174
4.6033	0.01544	0.00847	0.05367	0.06071
4.64822	0.01537	0.00801	0.05213	0.05919
4.69314	0.01525	0.00754	0.05022	0.05776
4.73806	0.01522	0.00736	0.04804	0.0569
4.78298	0.01525	0.00738	0.04597	0.05665
4.8279	0.01517	0.00757	0.04411	0.05628
4.87282	0.01511	0.00792	0.04261	0.05584
4.91774	0.01487	0.00829	0.04142	0.05585
4.96266	0.01457	0.00838	0.04074	0.0562
5.00758	0.01444	0.00849	0.04065	0.05722
5.0525	0.01431	0.00862	0.0409	0.05869
5.09742	0.01393	0.00871	0.04162	0.06002
5.14234	0.01356	0.00875	0.04277	0.06155
5.18726	0.01352	0.00861	0.04426	0.06306
5.23218	0.01358	0.00832	0.04591	0.06383
5.2771	0.01371	0.00809	0.04757	0.0644
5.32202	0.01393	0.00805	0.04936	0.06513
5.36694	0.01433	0.008	0.05112	0.06549
5.41193	0.01487	0.00796	0.05246	0.06535
5.45683	0.01552	0.00798	0.05332	0.06456
5.50177	0.01616	0.00791	0.05381	0.06327
5.54669	0.0169	0.00783	0.05392	0.06239
5.59154	0.01766	0.00775	0.05374	0.06195
5.63648	0.01836	0.00758	0.05328	0.06182
5.68138	0.01883	0.00729	0.0525	0.06159
5.72629	0.01907	0.00702	0.0513	0.06133
5.7712	0.01957	0.0068	0.05014	0.06107
5.81611	0.01993	0.00654	0.04885	0.061
5.86102	0.02016	0.00642	0.04758	0.0609
5.90592	0.02032	0.00636	0.04648	0.06058
5.95083	0.02017	0.00635	0.04572	0.06001
5.99574	0.01982	0.00633	0.04472	0.05877
6.04065	0.01942	0.00637	0.04348	0.05733
6.08556	0.01881	0.00653	0.04274	0.05586
6.13046	0.01782	0.00681	0.04187	0.05487
6.17537	0.01708	0.00699	0.04109	0.05464
6.22028	0.01615	0.00704	0.04029	0.05467
6.26519	0.01496	0.00709	0.03932	0.05486
6.3101	0.01381	0.0071	0.03817	0.05559
6.355	0.0128	0.00719	0.03747	0.05712
6.39991	0.01215	0.0072	0.0369	0.05888
6.44482	0.01179	0.00712	0.03615	0.06121
6.48973	0.01158	0.00699	0.03616	0.06331
6.53464	0.01159	0.00689	0.03641	0.06443
6.57954	0.01195	0.0067	0.03669	0.06496
6.62445	0.01256	0.00639	0.0372	0.0647
6.66936	0.01307	0.00607	0.03768	0.06359
6.71427	0.01358	0.00569	0.03805	0.06226
6.75918	0.01393	0.00527	0.03848	0.06071
6.80408	0.01416	0.00486	0.03889	0.05846
6.84899	0.01414	0.00448	0.03906	0.05624
6.8939	0.01387	0.00409	0.03931	0.0541
6.93881	0.01344	0.00389	0.03917	0.05247
6.98372	0.01287	0.00378	0.03865	0.05151
7.02862	0.01229	0.00369	0.03824	0.05075
7.07353	0.01189	0.00366	0.03819	0.05012
7.11844	0.0113	0.00369	0.03788	0.04971
7.16335	0.01064	0.00372	0.03712	0.04987
7.20826	0.01009	0.00375	0.03615	0.04982
7.25316	0.00955	0.00383	0.03496	0.04995
7.29807	0.00894	0.00407	0.03353	0.04993
7.34298	0.00851	0.00433	0.03199	0.04974
7.38789	0.00802	0.00474	0.03065	0.04972
7.4328	0.00765	0.00509	0.02976	0.04978
7.4777	0.00764	0.00542	0.02898	0.04962
7.52261	0.00762	0.00581	0.02793	0.04928
7.56752	0.0076	0.00631	0.02673	0.04838
7.61243	0.00778	0.00678	0.02579	0.04739
7.65734	0.008	0.0071	0.02525	0.04624
7.70224	0.00825	0.00731	0.02484	0.04492
7.74715	0.00867	0.00733	0.02444	0.04307
7.79206	0.00875	0.00735	0.02369	0.04082
7.83697	0.00862	0.00731	0.02287	0.03817
7.88188	0.0085	0.00704	0.02207	0.03533
7.92678	0.00823	0.00667	0.02137	0.0329
7.97169	0.00789	0.00622	0.02082	0.03069
8.0166	0.00777	0.00576	0.02054	0.02883
8.06151	0.00765	0.0053	0.02048	0.0272
8.10642	0.00748	0.00504	0.02018	0.02606
8.15132	0.00744	0.00487	0.02005	0.0254
8.19623	0.00731	0.00476	0.02045	0.02491
8.24114	0.00732	0.00475	0.02131	0.02532
8.28605	0.00762	0.00472	0.02233	0.0263
8.33096	0.00797	0.00484	0.02303	0.02738
8.37586	0.00825	0.00502	0.02349	0.02821
8.42077	0.00843	0.00512	0.02389	0.02902
8.46568	0.00862	0.00513	0.02443	0.02969
8.51059	0.00867	0.00493	0.02481	0.03008
8.5555	0.0087	0.00471	0.02492	0.03036
8.6004	0.0086	0.00448	0.02488	0.02982
8.64531	0.0085	0.00423	0.02455	0.02907
8.6911	0.00844	0.00386	0.02404	0.02782
8.7361	0.00827	0.00349	0.02343	0.02621
8.781	0.00816	0.00316	0.02311	0.02469
8.829	0.00805	0.00281	0.02269	0.02306
8.8708	0.00795	0.00258	0.02223	0.02154
8.9158	0.00773	0.00251	0.02155	0.01985
8.9607	0.00743	0.0025	0.02067	0.01874
9.0056	0.0072	0.00251	0.02017	0.01779
9.0505	0.00693	0.00257	0.01984	0.01706
9.0954	0.00662	0.00263	0.01965	0.01657
9.1404	0.00625	0.00275	0.01929	0.01593
9.1853	0.00579	0.00295	0.01878	0.01539
9.2302	0.00533	0.00311	0.01795	0.01452
9.2751	0.00484	0.00321	0.01723	0.01361
9.32	0.00424	0.00327	0.01652	0.01238
9.365	0.00349	0.00329	0.0155	0.01104
9.4099	0.0027	0.00328	0.01449	0.00956
9.4548	0.00188	0.00327	0.01328	0.00796
9.4997	0.00112	0.00323	0.01204	0.00631
9.5446	0.000487195	0.00311	0.01101	0.00484
9.5896	-3.8749e-05	0.00296	0.01028	0.00385
9.6345	-0.000306691	0.00275	0.00964	0.00315
9.6794	-0.000458912	0.00241	0.00934	0.00269
9.7243	-0.000594434	0.00211	0.00912	0.00227
9.7696	-0.000710654	0.00181	0.0087	0.00203
9.8142	-0.000699823	0.00149	0.00842	0.00193
9.8591	-0.000566306	0.00118	0.0083	0.00184
9.904	-0.000432943	0.000896559	0.00799	0.00148
9.9489	-0.000370591	0.000611222	0.00758	0.0008913
9.9939	-0.000462126	0.000384274	0.0069	0.0004291
10.0388	-0.000603823	0.000239026	0.00601	-0.00042757
10.0837	-0.000821172	0.000105193	0.0052	-0.00122
10.1286	-0.00109	2.8001e-05	0.00451	-0.00201
10.1735	-0.00131	0	0.00382	-0.00266
10.2185	-0.00158	0	0.00311	-0.00338
10.2634	-0.00183	0	0.00253	-0.00387
10.3083	-0.00202	0	0.00197	-0.00408
10.3532	-0.00218	1.80327e-05	0.00162	-0.00428
10.3981	-0.00231	1.31892e-05	0.00141	-0.00426
10.4431	-0.00236	2.99912e-05	0.00121	-0.00428
10.488	-0.00237	0.000103027	0.0011	-0.00433
10.5329	-0.00234	0.000171463	0.00104	-0.00435
10.5778	-0.00224	0.00024508	0.000993548	-0.00443
10.6227	-0.00215	0.000315056	0.000924688	-0.00459
10.6677	-0.00203	0.000383016	0.00102	-0.00491
10.7126	-0.00185	0.000454809	0.00121	-0.00523
10.7575	-0.0017	0.00052952	0.00131	-0.00577
10.8024	-0.00156	0.000561744	0.0014	-0.00626
10.8473	-0.00142	0.000557619	0.00148	-0.00663
10.8923	-0.00132	0.000538697	0.00157	-0.00699
10.9372	-0.00126	0.000482186	0.0016	-0.0074
10.9821	-0.00121	0.000409362	0.00161	-0.00783
11.027	-0.00121	0.000340538	0.0016	-0.00831
11.072	-0.00131	0.000267313	0.00151	-0.00875
11.1169	-0.00139	0.000195905	0.00144	-0.00902
11.1618	-0.00149	0.000160887	0.00141	-0.0092
11.2067	-0.00164	0.000111712	0.0014	-0.00931
11.2516	-0.00178	2.98548e-05	0.0014	-0.00937
11.2966	-0.00188	6.35883e-06	0.00145	-0.00915
11.3415	-0.00199	2.02479e-06	0.00142	-0.00888
11.3864	-0.00206	5.87618e-05	0.00135	-0.00866
11.4313	-0.00212	0.000131606	0.00133	-0.0085
11.4762	-0.00219	0.000200815	0.00134	-0.00834
11.5212	-0.00222	0.000269543	0.00141	-0.00814
11.5661	-0.00222	0.000343156	0.00148	-0.00798
11.611	-0.00222	0.000411562	0.00152	-0.00778
11.6559	-0.00229	0.000485275	0.00145	-0.00787
11.7008	-0.00237	0.000549142	0.00138	-0.00798
11.7458	-0.00248	0.000557619	0.00127	-0.00829
11.7907	-0.00256	0.000557686	0.00119	-0.00863
11.8356	-0.00263	0.000527704	0.00111	-0.00895
11.8805	-0.00266	0.000453631	0.00102	-0.00915

## Sheet: Fig. 2h
5 min		10 min		30 min
2 theta (degree)	Normalized intensity (a.u.)	2 theta (degree)	Normalized intensity (a.u.)	2 theta (degree)	Normalized intensity (a.u.)
20	0.39148	20	0.18669	20	0.1392
20.02	0.38864	20.02	0.18669	20.02	0.13892
20.04	0.38584	20.04	0.18666	20.04	0.13869
20.06	0.38309	20.06	0.1866	20.06	0.1385
20.08	0.38038	20.08	0.18652	20.08	0.13835
20.1	0.37771	20.1	0.1864	20.1	0.13824
20.12	0.37509	20.12	0.18626	20.12	0.13818
20.14	0.37252	20.14	0.18609	20.14	0.13817
20.16	0.36999	20.16	0.18589	20.16	0.13819
20.18	0.3675	20.18	0.18566	20.18	0.13826
20.2	0.36506	20.2	0.18541	20.2	0.13838
20.22	0.36266	20.22	0.18512	20.22	0.13854
20.24	0.36031	20.24	0.18481	20.24	0.13874
20.26	0.358	20.26	0.18447	20.26	0.13898
20.28	0.35574	20.28	0.1841	20.28	0.13927
20.3	0.35352	20.3	0.1837	20.3	0.1396
20.32	0.35134	20.32	0.18328	20.32	0.13998
20.34	0.34921	20.34	0.18282	20.34	0.1404
20.36	0.34713	20.36	0.18234	20.36	0.14086
20.38	0.34509	20.38	0.18183	20.38	0.14137
20.4	0.34309	20.4	0.1813	20.4	0.14192
20.42	0.34187	20.42	0.1826	20.42	0.14597
20.44	0.33629	20.44	0.18401	20.44	0.14686
20.46	0.34215	20.46	0.18263	20.46	0.14766
20.48	0.34309	20.48	0.18612	20.48	0.14642
20.5	0.34025	20.5	0.18493	20.5	0.14854
20.52	0.33862	20.52	0.18558	20.52	0.14966
20.54	0.3385	20.54	0.18348	20.54	0.14947
20.56	0.34043	20.56	0.18072	20.56	0.14305
20.58	0.32736	20.58	0.17587	20.58	0.14665
20.6	0.32267	20.6	0.17368	20.6	0.14594
20.62	0.32337	20.62	0.17428	20.62	0.14248
20.64	0.32209	20.64	0.17467	20.64	0.13922
20.66	0.31704	20.66	0.17482	20.66	0.14088
20.68	0.31737	20.68	0.17348	20.68	0.14323
20.7	0.30994	20.7	0.17032	20.7	0.14131
20.72	0.31227	20.72	0.16995	20.72	0.14243
20.74	0.31009	20.74	0.16968	20.74	0.14249
20.76	0.30826	20.76	0.1682	20.76	0.141
20.78	0.31749	20.78	0.16352	20.78	0.14315
20.8	0.31739	20.8	0.15816	20.8	0.14146
20.82	0.31336	20.82	0.15706	20.82	0.13871
20.84	0.31862	20.84	0.15479	20.84	0.13971
20.86	0.31522	20.86	0.15405	20.86	0.13703
20.88	0.32379	20.88	0.15216	20.88	0.13303
20.9	0.32063	20.9	0.14851	20.9	0.13224
20.92	0.32023	20.92	0.14012	20.92	0.13131
20.94	0.31553	20.94	0.13522	20.94	0.13164
20.96	0.32115	20.96	0.13301	20.96	0.13132
20.98	0.32877	20.98	0.13337	20.98	0.13321
21	0.33344	21	0.13335	21	0.13107
21.02	0.33721	21.02	0.13828	21.02	0.13339
21.04	0.33649	21.04	0.13262	21.04	0.12885
21.06	0.33316	21.06	0.13571	21.06	0.12806
21.08	0.33761	21.08	0.13994	21.08	0.12201
21.1	0.34634	21.1	0.14242	21.1	0.11999
21.12	0.3589	21.12	0.14335	21.12	0.124
21.14	0.36194	21.14	0.14125	21.14	0.12178
21.16	0.3725	21.16	0.14355	21.16	0.12515
21.18	0.37499	21.18	0.14278	21.18	0.12054
21.2	0.38355	21.2	0.14226	21.2	0.11996
21.22	0.39197	21.22	0.14493	21.22	0.12495
21.24	0.3962	21.24	0.14501	21.24	0.12471
21.26	0.39264	21.26	0.14143	21.26	0.12552
21.28	0.39402	21.28	0.14426	21.28	0.12279
21.3	0.38383	21.3	0.14305	21.3	0.12308
21.32	0.38289	21.32	0.14354	21.32	0.12257
21.34	0.37753	21.34	0.14258	21.34	0.12177
21.36	0.38125	21.36	0.14131	21.36	0.12104
21.38	0.3784	21.38	0.13951	21.38	0.12651
21.4	0.38022	21.4	0.14046	21.4	0.12606
21.42	0.38569	21.42	0.14382	21.42	0.12726
21.44	0.38306	21.44	0.14478	21.44	0.12872
21.46	0.38001	21.46	0.14936	21.46	0.13174
21.48	0.3874	21.48	0.14984	21.48	0.12909
21.5	0.37536	21.5	0.15059	21.5	0.12883
21.52	0.37456	21.52	0.152	21.52	0.13118
21.54	0.36984	21.54	0.15049	21.54	0.13388
21.56	0.37157	21.56	0.14794	21.56	0.13215
21.58	0.3594	21.58	0.14727	21.58	0.13378
21.6	0.34896	21.6	0.1484	21.6	0.13321
21.62	0.3399	21.62	0.15076	21.62	0.13205
21.64	0.34328	21.64	0.15098	21.64	0.13431
21.66	0.33971	21.66	0.1506	21.66	0.13533
21.68	0.33802	21.68	0.14614	21.68	0.13773
21.7	0.33187	21.7	0.14066	21.7	0.14348
21.72	0.32727	21.72	0.14015	21.72	0.14475
21.74	0.32344	21.74	0.13949	21.74	0.14055
21.76	0.31913	21.76	0.14326	21.76	0.14204
21.78	0.31539	21.78	0.14207	21.78	0.14535
21.8	0.31624	21.8	0.13892	21.8	0.14189
21.82	0.31111	21.82	0.14497	21.82	0.14199
21.84	0.31482	21.84	0.14422	21.84	0.14105
21.86	0.31127	21.86	0.15036	21.86	0.14303
21.88	0.30798	21.88	0.14932	21.88	0.14268
21.9	0.3149	21.9	0.14891	21.9	0.14419
21.92	0.32101	21.92	0.15155	21.92	0.144
21.94	0.32594	21.94	0.15429	21.94	0.14222
21.96	0.32672	21.96	0.158	21.96	0.14119
21.98	0.32666	21.98	0.15547	21.98	0.13379
22	0.32945	22	0.15802	22	0.13525
22.02	0.32735	22.02	0.15718	22.02	0.1345
22.04	0.31846	22.04	0.15054	22.04	0.13064
22.06	0.31494	22.06	0.14746	22.06	0.12587
22.08	0.31407	22.08	0.1506	22.08	0.12647
22.1	0.30124	22.1	0.15039	22.1	0.12328
22.12	0.31337	22.12	0.15266	22.12	0.12225
22.14	0.31328	22.14	0.15163	22.14	0.11991
22.16	0.31936	22.16	0.1506	22.16	0.11947
22.18	0.31722	22.18	0.14836	22.18	0.11808
22.2	0.31769	22.2	0.1478	22.2	0.11623
22.22	0.3183	22.22	0.15045	22.22	0.11467
22.24	0.3226	22.24	0.14669	22.24	0.11205
22.26	0.32066	22.26	0.14815	22.26	0.11225
22.28	0.32788	22.28	0.14297	22.28	0.11086
22.3	0.31519	22.3	0.13859	22.3	0.11165
22.32	0.31909	22.32	0.13776	22.32	0.10835
22.34	0.32144	22.34	0.13769	22.34	0.10554
22.36	0.3229	22.36	0.13772	22.36	0.0998
22.38	0.31796	22.38	0.13954	22.38	0.10047
22.4	0.32045	22.4	0.14104	22.4	0.10099
22.42	0.32498	22.42	0.13983	22.42	0.10147
22.44	0.32922	22.44	0.13693	22.44	0.10323
22.46	0.33509	22.46	0.13499	22.46	0.10574
22.48	0.32995	22.48	0.13456	22.48	0.09796
22.5	0.33525	22.5	0.13346	22.5	0.0986
22.52	0.34012	22.52	0.13425	22.52	0.09547
22.54	0.34708	22.54	0.13511	22.54	0.08936
22.56	0.35281	22.56	0.1371	22.56	0.09323
22.58	0.36393	22.58	0.13645	22.58	0.09123
22.6	0.36863	22.6	0.13985	22.6	0.08892
22.62	0.37295	22.62	0.14512	22.62	0.09546
22.64	0.37559	22.64	0.14115	22.64	0.09742
22.66	0.38151	22.66	0.14273	22.66	0.09739
22.68	0.38249	22.68	0.14431	22.68	0.09754
22.7	0.39128	22.7	0.14439	22.7	0.10081
22.72	0.39124	22.72	0.14852	22.72	0.1028
22.74	0.38836	22.74	0.14697	22.74	0.10604
22.76	0.37419	22.76	0.14065	22.76	0.105
22.78	0.36787	22.78	0.13972	22.78	0.11003
22.8	0.3637	22.8	0.13739	22.8	0.11446
22.82	0.36794	22.82	0.1328	22.82	0.11601
22.84	0.3638	22.84	0.13187	22.84	0.11876
22.86	0.36338	22.86	0.13193	22.86	0.12253
22.88	0.35226	22.88	0.13696	22.88	0.12625
22.9	0.3503	22.9	0.13811	22.9	0.12164
22.92	0.36003	22.92	0.13469	22.92	0.1233
22.94	0.35544	22.94	0.13186	22.94	0.12345
22.96	0.34361	22.96	0.13201	22.96	0.12493
22.98	0.34449	22.98	0.12473	22.98	0.12516
23	0.34381	23	0.12485	23	0.12816
23.02	0.34209	23.02	0.12224	23.02	0.12967
23.04	0.34429	23.04	0.116	23.04	0.12725
23.06	0.3359	23.06	0.11623	23.06	0.12541
23.08	0.34315	23.08	0.11332	23.08	0.11984
23.1	0.33859	23.1	0.1138	23.1	0.12116
23.12	0.34159	23.12	0.1184	23.12	0.11781
23.14	0.33982	23.14	0.11331	23.14	0.11911
23.16	0.33755	23.16	0.11596	23.16	0.11918
23.18	0.32941	23.18	0.11873	23.18	0.12004
23.2	0.32813	23.2	0.12217	23.2	0.12083
23.22	0.32733	23.22	0.11996	23.22	0.11739
23.24	0.3259	23.24	0.12394	23.24	0.11294
23.26	0.33507	23.26	0.12872	23.26	0.11091
23.28	0.33222	23.28	0.12997	23.28	0.10394
23.3	0.35197	23.3	0.12933	23.3	0.10405
23.32	0.35342	23.32	0.13412	23.32	0.0967
23.34	0.34885	23.34	0.13429	23.34	0.08925
23.36	0.35135	23.36	0.13043	23.36	0.08792
23.38	0.35164	23.38	0.13077	23.38	0.08685
23.4	0.35199	23.4	0.13212	23.4	0.09165
23.42	0.34923	23.42	0.13259	23.42	0.09457
23.44	0.34357	23.44	0.13163	23.44	0.09198
23.46	0.34719	23.46	0.13578	23.46	0.09125
23.48	0.34303	23.48	0.14066	23.48	0.09057
23.5	0.34232	23.5	0.14061	23.5	0.09456
23.52	0.3346	23.52	0.14453	23.52	0.09265
23.54	0.33414	23.54	0.14449	23.54	0.09402
23.56	0.332	23.56	0.14603	23.56	0.09235
23.58	0.33268	23.58	0.15114	23.58	0.0948
23.6	0.336	23.6	0.15328	23.6	0.09206
23.62	0.33183	23.62	0.15429	23.62	0.09259
23.64	0.32621	23.64	0.1543	23.64	0.09028
23.66	0.31774	23.66	0.15533	23.66	0.09127
23.68	0.31619	23.68	0.15672	23.68	0.08681
23.7	0.31354	23.7	0.15406	23.7	0.08653
23.72	0.31185	23.72	0.15153	23.72	0.08953
23.74	0.30557	23.74	0.151	23.74	0.09226
23.76	0.29811	23.76	0.14905	23.76	0.09441
23.78	0.31048	23.78	0.14198	23.78	0.09747
23.8	0.309	23.8	0.14362	23.8	0.09855
23.82	0.31481	23.82	0.13858	23.82	0.09822
23.84	0.31511	23.84	0.13443	23.84	0.10056
23.86	0.31785	23.86	0.13042	23.86	0.10128
23.88	0.31567	23.88	0.12575	23.88	0.10628
23.9	0.30974	23.9	0.12473	23.9	0.11391
23.92	0.30466	23.92	0.11965	23.92	0.1131
23.94	0.29668	23.94	0.11687	23.94	0.11498
23.96	0.29596	23.96	0.1233	23.96	0.11742
23.98	0.29607	23.98	0.12541	23.98	0.11581
24	0.29626	24	0.12867	24	0.11397
24.02	0.29171	24.02	0.12769	24.02	0.11145
24.04	0.29008	24.04	0.13022	24.04	0.10913
24.06	0.2882	24.06	0.12773	24.06	0.10748
24.08	0.2899	24.08	0.12784	24.08	0.10452
24.1	0.29293	24.1	0.12728	24.1	0.10136
24.12	0.28497	24.12	0.12759	24.12	0.09779
24.14	0.27936	24.14	0.12495	24.14	0.09987
24.16	0.28281	24.16	0.12421	24.16	0.101
24.18	0.27785	24.18	0.12982	24.18	0.10296
24.2	0.2839	24.2	0.1324	24.2	0.10272
24.22	0.28983	24.22	0.13081	24.22	0.1001
24.24	0.29303	24.24	0.13216	24.24	0.09825
24.26	0.29597	24.26	0.13612	24.26	0.09948
24.28	0.29461	24.28	0.14087	24.28	0.10174
24.3	0.28653	24.3	0.14132	24.3	0.10254
24.32	0.28811	24.32	0.14167	24.32	0.09893
24.34	0.28703	24.34	0.14027	24.34	0.09918
24.36	0.28415	24.36	0.14267	24.36	0.09665
24.38	0.27637	24.38	0.14519	24.38	0.09594
24.4	0.27506	24.4	0.14382	24.4	0.0965
24.42	0.27731	24.42	0.14346	24.42	0.09733
24.44	0.27841	24.44	0.14385	24.44	0.09607
24.46	0.27412	24.46	0.14395	24.46	0.09612
24.48	0.28115	24.48	0.14493	24.48	0.09253
24.5	0.28247	24.5	0.14353	24.5	0.09235
24.52	0.28162	24.52	0.1385	24.52	0.09172
24.54	0.28765	24.54	0.13603	24.54	0.08923
24.56	0.28916	24.56	0.13261	24.56	0.08513
24.58	0.28722	24.58	0.12883	24.58	0.08392
24.6	0.2906	24.6	0.12621	24.6	0.08327
24.62	0.29242	24.62	0.12392	24.62	0.08441
24.64	0.29075	24.64	0.1217	24.64	0.08565
24.66	0.29613	24.66	0.11951	24.66	0.08593
24.68	0.29045	24.68	0.11855	24.68	0.08601
24.7	0.29413	24.7	0.11922	24.7	0.08472
24.72	0.29274	24.72	0.12229	24.72	0.07953
24.74	0.29364	24.74	0.12437	24.74	0.07954
24.76	0.30228	24.76	0.12677	24.76	0.07866
24.78	0.30569	24.78	0.12624	24.78	0.07804
24.8	0.30263	24.8	0.12334	24.8	0.07913
24.82	0.30514	24.82	0.12238	24.82	0.07787
24.84	0.30831	24.84	0.1192	24.84	0.07728
24.86	0.31665	24.86	0.12114	24.86	0.08178
24.88	0.31974	24.88	0.12385	24.88	0.08278
24.9	0.32551	24.9	0.12108	24.9	0.08078
24.92	0.32982	24.92	0.12193	24.92	0.08371
24.94	0.3291	24.94	0.1227	24.94	0.08822
24.96	0.33342	24.96	0.12429	24.96	0.09011
24.98	0.33555	24.98	0.12763	24.98	0.09653
25	0.3324	25	0.12664	25	0.09945
25.02	0.3188	25.02	0.12558	25.02	0.10374
25.04	0.31211	25.04	0.12714	25.04	0.10631
25.06	0.30739	25.06	0.12913	25.06	0.10999
25.08	0.30915	25.08	0.13162	25.08	0.11051
25.1	0.30204	25.1	0.1316	25.1	0.11207
25.12	0.31109	25.12	0.13503	25.12	0.11426
25.14	0.31124	25.14	0.13978	25.14	0.11382
25.16	0.31439	25.16	0.14215	25.16	0.11272
25.18	0.31171	25.18	0.1419	25.18	0.11604
25.2	0.32141	25.2	0.14451	25.2	0.11538
25.22	0.32388	25.22	0.14734	25.22	0.11382
25.24	0.31454	25.24	0.14245	25.24	0.10847
25.26	0.31868	25.26	0.13972	25.26	0.10961
25.28	0.32762	25.28	0.13564	25.28	0.10823
25.3	0.33537	25.3	0.13303	25.3	0.10802
25.32	0.32771	25.32	0.13085	25.32	0.10895
25.34	0.32912	25.34	0.1326	25.34	0.10658
25.36	0.32189	25.36	0.12834	25.36	0.10663
25.38	0.32014	25.38	0.12577	25.38	0.11015
25.4	0.3301	25.4	0.12417	25.4	0.11258
25.42	0.33094	25.42	0.1246	25.42	0.11509
25.44	0.3275	25.44	0.12153	25.44	0.11434
25.46	0.32972	25.46	0.11854	25.46	0.11443
25.48	0.33333	25.48	0.11723	25.48	0.1111
25.5	0.33452	25.5	0.11458	25.5	0.10724
25.52	0.33843	25.52	0.11398	25.52	0.10252
25.54	0.33949	25.54	0.10846	25.54	0.10415
25.56	0.33643	25.56	0.10655	25.56	0.10231
25.58	0.33423	25.58	0.10198	25.58	0.10323
25.6	0.32915	25.6	0.09659	25.6	0.09882
25.62	0.32999	25.62	0.09785	25.62	0.09351
25.64	0.32521	25.64	0.10007	25.64	0.09684
25.66	0.32663	25.66	0.10075	25.66	0.09845
25.68	0.3201	25.68	0.09413	25.68	0.09659
25.7	0.32341	25.7	0.09725	25.7	0.09606
25.72	0.31794	25.72	0.10036	25.72	0.09743
25.74	0.31041	25.74	0.10142	25.74	0.10285
25.76	0.31184	25.76	0.10512	25.76	0.10422
25.78	0.30797	25.78	0.10422	25.78	0.10343
25.8	0.30286	25.8	0.1057	25.8	0.10286
25.82	0.30838	25.82	0.10795	25.82	0.10158
25.84	0.31168	25.84	0.11228	25.84	0.10203
25.86	0.30807	25.86	0.11543	25.86	0.10305
25.88	0.30946	25.88	0.11695	25.88	0.10165
25.9	0.30873	25.9	0.12004	25.9	0.1045
25.92	0.31658	25.92	0.11952	25.92	0.10488
25.94	0.32133	25.94	0.11394	25.94	0.10119
25.96	0.32177	25.96	0.11618	25.96	0.10619
25.98	0.31814	25.98	0.11755	25.98	0.10822
26	0.32444	26	0.11902	26	0.10659
26.02	0.31849	26.02	0.11788	26.02	0.10373
26.04	0.3205	26.04	0.11624	26.04	0.1046
26.06	0.33342	26.06	0.12152	26.06	0.10918
26.08	0.33397	26.08	0.12138	26.08	0.11001
26.1	0.33339	26.1	0.12125	26.1	0.11506
26.12	0.32286	26.12	0.12223	26.12	0.11701
26.14	0.32547	26.14	0.12142	26.14	0.11382
26.16	0.33252	26.16	0.11847	26.16	0.11576
26.18	0.33296	26.18	0.12221	26.18	0.11816
26.2	0.33404	26.2	0.12107	26.2	0.11698
26.22	0.33388	26.22	0.1217	26.22	0.11724
26.24	0.33195	26.24	0.12198	26.24	0.11352
26.26	0.33993	26.26	0.12027	26.26	0.11062
26.28	0.34193	26.28	0.12038	26.28	0.10833
26.3	0.33532	26.3	0.11563	26.3	0.10652
26.32	0.32444	26.32	0.11715	26.32	0.10523
26.34	0.31988	26.34	0.1178	26.34	0.10383
26.36	0.32149	26.36	0.11141	26.36	0.10226
26.38	0.3239	26.38	0.11279	26.38	0.10308
26.4	0.32829	26.4	0.11102	26.4	0.10182
26.42	0.33039	26.42	0.11603	26.42	0.10416
26.44	0.32819	26.44	0.11846	26.44	0.10396
26.46	0.33419	26.46	0.11537	26.46	0.10047
26.48	0.32928	26.48	0.11718	26.48	0.09846
26.5	0.33563	26.5	0.1257	26.5	0.0989
26.52	0.33481	26.52	0.1261	26.52	0.09927
26.54	0.33432	26.54	0.12801	26.54	0.10216
26.56	0.33848	26.56	0.12916	26.56	0.09699
26.58	0.3334	26.58	0.12927	26.58	0.09531
26.6	0.32587	26.6	0.13291	26.6	0.09449
26.62	0.32331	26.62	0.1333	26.62	0.09484
26.64	0.3212	26.64	0.13294	26.64	0.09762
26.66	0.32971	26.66	0.13317	26.66	0.09746
26.68	0.33559	26.68	0.13578	26.68	0.09791
26.7	0.34247	26.7	0.13736	26.7	0.10152
26.72	0.34532	26.72	0.13448	26.72	0.10002
26.74	0.34465	26.74	0.13611	26.74	0.09708
26.76	0.34207	26.76	0.14106	26.76	0.1005
26.78	0.34407	26.78	0.14073	26.78	0.09989
26.8	0.34977	26.8	0.14113	26.8	0.09925
26.82	0.34196	26.82	0.14023	26.82	0.09591
26.84	0.34584	26.84	0.1412	26.84	0.1025
26.86	0.34943	26.86	0.13782	26.86	0.10467
26.88	0.34177	26.88	0.13443	26.88	0.10143
26.9	0.34665	26.9	0.13365	26.9	0.10594
26.92	0.35018	26.92	0.13446	26.92	0.10603
26.94	0.35305	26.94	0.13475	26.94	0.10583
26.96	0.34899	26.96	0.13527	26.96	0.1117
26.98	0.34971	26.98	0.13698	26.98	0.10952
27	0.34728	27	0.13504	27	0.10933
27.02	0.3488	27.02	0.13497	27.02	0.1129
27.04	0.34468	27.04	0.13448	27.04	0.11196
27.06	0.35407	27.06	0.13712	27.06	0.11191
27.08	0.35251	27.08	0.13806	27.08	0.11104
27.1	0.35137	27.1	0.1354	27.1	0.11278
27.12	0.34767	27.12	0.13718	27.12	0.11202
27.14	0.3554	27.14	0.13889	27.14	0.11191
27.16	0.36073	27.16	0.13803	27.16	0.11359
27.18	0.35902	27.18	0.13967	27.18	0.11209
27.2	0.35508	27.2	0.14096	27.2	0.11321
27.22	0.34822	27.22	0.14666	27.22	0.11134
27.24	0.34243	27.24	0.15061	27.24	0.11046
27.26	0.34534	27.26	0.15187	27.26	0.11161
27.28	0.33922	27.28	0.15429	27.28	0.11257
27.3	0.35109	27.3	0.15581	27.3	0.11396
27.32	0.3461	27.32	0.15323	27.32	0.11023
27.34	0.34645	27.34	0.15138	27.34	0.11053
27.36	0.33937	27.36	0.15201	27.36	0.10821
27.38	0.33461	27.38	0.15156	27.38	0.1121
27.4	0.33007	27.4	0.15395	27.4	0.11053
27.42	0.34166	27.42	0.14853	27.42	0.11534
27.44	0.35189	27.44	0.14384	27.44	0.11467
27.46	0.35036	27.46	0.14525	27.46	0.11221
27.48	0.35648	27.48	0.14247	27.48	0.10733
27.5	0.36289	27.5	0.13984	27.5	0.10871
27.52	0.36173	27.52	0.13663	27.52	0.10901
27.54	0.35732	27.54	0.13767	27.54	0.10996
27.56	0.36036	27.56	0.13562	27.56	0.11176
27.58	0.35309	27.58	0.13248	27.58	0.11288
27.6	0.34795	27.6	0.12987	27.6	0.11213
27.62	0.34454	27.62	0.12752	27.62	0.11092
27.64	0.34357	27.64	0.12687	27.64	0.1146
27.66	0.34642	27.66	0.12432	27.66	0.1134
27.68	0.34329	27.68	0.12643	27.68	0.11109
27.7	0.34626	27.7	0.12684	27.7	0.11241
27.72	0.35703	27.72	0.12391	27.72	0.11182
27.74	0.35916	27.74	0.12502	27.74	0.10727
27.76	0.35932	27.76	0.12051	27.76	0.1068
27.78	0.35928	27.78	0.11789	27.78	0.10245
27.8	0.35256	27.8	0.1161	27.8	0.10576
27.82	0.357	27.82	0.11288	27.82	0.10743
27.84	0.35658	27.84	0.11481	27.84	0.10647
27.86	0.35256	27.86	0.11615	27.86	0.10658
27.88	0.34392	27.88	0.11364	27.88	0.10665
27.9	0.34298	27.9	0.11593	27.9	0.10707
27.92	0.34181	27.92	0.11896	27.92	0.10656
27.94	0.34695	27.94	0.12105	27.94	0.10579
27.96	0.34311	27.96	0.12126	27.96	0.10641
27.98	0.34269	27.98	0.12388	27.98	0.10534
28	0.33974	28	0.12774	28	0.1084
28.02	0.34165	28.02	0.12638	28.02	0.10377
28.04	0.33835	28.04	0.129	28.04	0.10466
28.06	0.34147	28.06	0.12738	28.06	0.10072
28.08	0.34001	28.08	0.12968	28.08	0.09903
28.1	0.33446	28.1	0.12728	28.1	0.10149
28.12	0.32326	28.12	0.12242	28.12	0.10042
28.14	0.32255	28.14	0.12242	28.14	0.10284
28.16	0.31804	28.16	0.12391	28.16	0.10528
28.18	0.32388	28.18	0.11992	28.18	0.10854
28.2	0.32661	28.2	0.11939	28.2	0.10381
28.22	0.33178	28.22	0.11695	28.22	0.10545
28.24	0.32924	28.24	0.11963	28.24	0.10467
28.26	0.32653	28.26	0.12842	28.26	0.10598
28.28	0.3332	28.28	0.1269	28.28	0.10917
28.3	0.32592	28.3	0.12923	28.3	0.11982
28.32	0.31638	28.32	0.13058	28.32	0.12314
28.34	0.31197	28.34	0.13415	28.34	0.12188
28.36	0.31714	28.36	0.13258	28.36	0.12125
28.38	0.31573	28.38	0.13117	28.38	0.12159
28.4	0.32444	28.4	0.13293	28.4	0.11999
28.42	0.32175	28.42	0.12862	28.42	0.11913
28.44	0.31899	28.44	0.12899	28.44	0.1206
28.46	0.32763	28.46	0.13089	28.46	0.11979
28.48	0.33241	28.48	0.13162	28.48	0.11942
28.5	0.32961	28.5	0.12795	28.5	0.11993
28.52	0.33672	28.52	0.12561	28.52	0.12097
28.54	0.33645	28.54	0.12509	28.54	0.12261
28.56	0.32704	28.56	0.12057	28.56	0.1254
28.58	0.3322	28.58	0.12016	28.58	0.1247
28.6	0.33644	28.6	0.12273	28.6	0.12841
28.62	0.33946	28.62	0.1223	28.62	0.12795
28.64	0.33982	28.64	0.12595	28.64	0.12597
28.66	0.34309	28.66	0.12375	28.66	0.12504
28.68	0.35277	28.68	0.12412	28.68	0.12537
28.7	0.36159	28.7	0.12339	28.7	0.12217
28.72	0.37241	28.72	0.11935	28.72	0.12248
28.74	0.37772	28.74	0.11773	28.74	0.11756
28.76	0.37544	28.76	0.1176	28.76	0.11614
28.78	0.3837	28.78	0.11869	28.78	0.11601
28.8	0.38809	28.8	0.11476	28.8	0.11604
28.82	0.38269	28.82	0.11727	28.82	0.11096
28.84	0.38021	28.84	0.11827	28.84	0.11056
28.86	0.38936	28.86	0.11647	28.86	0.1112
28.88	0.39355	28.88	0.11392	28.88	0.10856
28.9	0.39378	28.9	0.11148	28.9	0.10742
28.92	0.39579	28.92	0.11197	28.92	0.10587
28.94	0.4001	28.94	0.11296	28.94	0.10267
28.96	0.39683	28.96	0.11442	28.96	0.09821
28.98	0.40228	28.98	0.11637	28.98	0.09551
29	0.40812	29	0.12307	29	0.09617
29.02	0.40772	29.02	0.123	29.02	0.10298
29.04	0.41935	29.04	0.12532	29.04	0.10567
29.06	0.42665	29.06	0.12722	29.06	0.10818
29.08	0.43006	29.08	0.12849	29.08	0.11137
29.1	0.43693	29.1	0.13113	29.1	0.11294
29.12	0.44336	29.12	0.13713	29.12	0.10921
29.14	0.44631	29.14	0.13793	29.14	0.10637
29.16	0.45678	29.16	0.1364	29.16	0.1041
29.18	0.4573	29.18	0.13639	29.18	0.10645
29.2	0.46104	29.2	0.14275	29.2	0.10861
29.22	0.46382	29.22	0.1476	29.22	0.11242
29.24	0.46127	29.24	0.1572	29.24	0.1141
29.26	0.4711	29.26	0.15978	29.26	0.11335
29.28	0.47019	29.28	0.16503	29.28	0.11761
29.3	0.47376	29.3	0.16562	29.3	0.11494
29.32	0.48793	29.32	0.17015	29.32	0.10977
29.34	0.50365	29.34	0.17695	29.34	0.11289
29.36	0.50965	29.36	0.17936	29.36	0.10885
29.38	0.52167	29.38	0.18432	29.38	0.11374
29.4	0.51797	29.4	0.18744	29.4	0.11515
29.42	0.52461	29.42	0.1849	29.42	0.11243
29.44	0.52823	29.44	0.18251	29.44	0.11486
29.46	0.53422	29.46	0.18248	29.46	0.11556
29.48	0.54242	29.48	0.18419	29.48	0.11681
29.5	0.55526	29.5	0.18083	29.5	0.11453
29.52	0.56182	29.52	0.17755	29.52	0.11176
29.54	0.55645	29.54	0.17675	29.54	0.10985
29.56	0.54692	29.56	0.17779	29.56	0.11174
29.58	0.54901	29.58	0.1783	29.58	0.11586
29.6	0.53979	29.6	0.18028	29.6	0.11732
29.62	0.52815	29.62	0.1818	29.62	0.11532
29.64	0.5415	29.64	0.18136	29.64	0.11777
29.66	0.54838	29.66	0.185	29.66	0.11902
29.68	0.54559	29.68	0.18559	29.68	0.11356
29.7	0.54595	29.7	0.19061	29.7	0.11766
29.72	0.54574	29.72	0.18758	29.72	0.12236
29.74	0.55203	29.74	0.18739	29.74	0.12257
29.76	0.56015	29.76	0.1916	29.76	0.12627
29.78	0.56207	29.78	0.19617	29.78	0.13105
29.8	0.55969	29.8	0.19679	29.8	0.13576
29.82	0.56564	29.82	0.19551	29.82	0.13878
29.84	0.57176	29.84	0.19701	29.84	0.14231
29.86	0.56363	29.86	0.19901	29.86	0.14646
29.88	0.55618	29.88	0.20216	29.88	0.14815
29.9	0.56243	29.9	0.20072	29.9	0.14948
29.92	0.56676	29.92	0.20384	29.92	0.14971
29.94	0.56714	29.94	0.20209	29.94	0.15409
29.96	0.57131	29.96	0.20474	29.96	0.15596
29.98	0.57381	29.98	0.20875	29.98	0.16132
30	0.56982	30	0.21486	30	0.16281
30.02	0.56386	30.02	0.21475	30.02	0.16475
30.04	0.56727	30.04	0.21139	30.04	0.1647
30.06	0.58266	30.06	0.21288	30.06	0.16321
30.08	0.58013	30.08	0.21713	30.08	0.16342
30.1	0.58513	30.1	0.21978	30.1	0.15782
30.12	0.57866	30.12	0.21981	30.12	0.15911
30.14	0.58894	30.14	0.22083	30.14	0.16382
30.16	0.5774	30.16	0.21516	30.16	0.16294
30.18	0.56832	30.18	0.21199	30.18	0.16203
30.2	0.57071	30.2	0.21051	30.2	0.15416
30.22	0.56926	30.22	0.20984	30.22	0.15484
30.24	0.56516	30.24	0.20877	30.24	0.15352
30.26	0.56452	30.26	0.20385	30.26	0.15135
30.28	0.55275	30.28	0.19988	30.28	0.15167
30.3	0.55276	30.3	0.19539	30.3	0.1486
30.32	0.54032	30.32	0.19105	30.32	0.14768
30.34	0.53411	30.34	0.19313	30.34	0.14743
30.36	0.53522	30.36	0.19237	30.36	0.14644
30.38	0.5396	30.38	0.19431	30.38	0.14918
30.4	0.53377	30.4	0.19505	30.4	0.14278
30.42	0.54006	30.42	0.19847	30.42	0.1377
30.44	0.55332	30.44	0.19745	30.44	0.13626
30.46	0.54899	30.46	0.19636	30.46	0.13349
30.48	0.53978	30.48	0.19151	30.48	0.13158
30.5	0.54653	30.5	0.18956	30.5	0.13177
30.52	0.55056	30.52	0.18796	30.52	0.12907
30.54	0.54399	30.54	0.19055	30.54	0.12286
30.56	0.53821	30.56	0.18976	30.56	0.11936
30.58	0.53151	30.58	0.18758	30.58	0.11508
30.6	0.53747	30.6	0.18203	30.6	0.11344
30.62	0.54307	30.62	0.17712	30.62	0.11467
30.64	0.53689	30.64	0.17128	30.64	0.1145
30.66	0.53493	30.66	0.17111	30.66	0.1126
30.68	0.54939	30.68	0.16719	30.68	0.10924
30.7	0.56275	30.7	0.16686	30.7	0.10827
30.72	0.55951	30.72	0.16783	30.72	0.10832
30.74	0.55532	30.74	0.16647	30.74	0.10777
30.76	0.55236	30.76	0.16412	30.76	0.10652
30.78	0.55904	30.78	0.1615	30.78	0.10503
30.8	0.56028	30.8	0.1609	30.8	0.10308
30.82	0.56763	30.82	0.1581	30.82	0.09987
30.84	0.5822	30.84	0.15454	30.84	0.09951
30.86	0.58341	30.86	0.15648	30.86	0.09744
30.88	0.57974	30.88	0.15427	30.88	0.10031
30.9	0.57762	30.9	0.15125	30.9	0.10464
30.92	0.58153	30.92	0.14624	30.92	0.1093
30.94	0.60193	30.94	0.14828	30.94	0.1105
30.96	0.59145	30.96	0.14992	30.96	0.11144
30.98	0.59789	30.98	0.14949	30.98	0.11522
31	0.60834	31	0.15314	31	0.11988
31.02	0.60101	31.02	0.15231	31.02	0.1237
31.04	0.60152	31.04	0.14482	31.04	0.12357
31.06	0.59647	31.06	0.14035	31.06	0.12486
31.08	0.60542	31.08	0.13978	31.08	0.12851
31.1	0.6281	31.1	0.13647	31.1	0.12737
31.12	0.62878	31.12	0.13426	31.12	0.12492
31.14	0.64071	31.14	0.13495	31.14	0.12252
31.16	0.64387	31.16	0.13566	31.16	0.12111
31.18	0.64716	31.18	0.13995	31.18	0.12393
31.2	0.65054	31.2	0.13741	31.2	0.12172
31.22	0.65881	31.22	0.13809	31.22	0.1188
31.24	0.65986	31.24	0.13534	31.24	0.11449
31.26	0.65969	31.26	0.13635	31.26	0.11401
31.28	0.6638	31.28	0.13523	31.28	0.11277
31.3	0.66475	31.3	0.13559	31.3	0.10859
31.32	0.66254	31.32	0.13767	31.32	0.1073
31.34	0.66212	31.34	0.13509	31.34	0.10341
31.36	0.65951	31.36	0.13383	31.36	0.10172
31.38	0.66622	31.38	0.13115	31.38	0.10265
31.4	0.66237	31.4	0.12873	31.4	0.10493
31.42	0.65642	31.42	0.12806	31.42	0.10523
31.44	0.65136	31.44	0.12662	31.44	0.10106
31.46	0.64545	31.46	0.12655	31.46	0.09503
31.48	0.6377	31.48	0.12396	31.48	0.09216
31.5	0.62886	31.5	0.12719	31.5	0.09186
31.52	0.62042	31.52	0.12917	31.52	0.09336
31.54	0.61472	31.54	0.12429	31.54	0.09204
31.56	0.61255	31.56	0.12413	31.56	0.09218
31.58	0.60595	31.58	0.1259	31.58	0.09175
31.6	0.60235	31.6	0.12587	31.6	0.09327
31.62	0.58832	31.62	0.12538	31.62	0.09362
31.64	0.57838	31.64	0.12534	31.64	0.09973
31.66	0.56145	31.66	0.12774	31.66	0.0986
31.68	0.54213	31.68	0.13221	31.68	0.10187
31.7	0.52735	31.7	0.13382	31.7	0.10388
31.72	0.51696	31.72	0.13496	31.72	0.104
31.74	0.50024	31.74	0.1343	31.74	0.10369
31.76	0.47748	31.76	0.13488	31.76	0.105
31.78	0.4662	31.78	0.13631	31.78	0.10742
31.8	0.45078	31.8	0.13866	31.8	0.10641
31.82	0.42943	31.82	0.13382	31.82	0.10487
31.84	0.42557	31.84	0.13346	31.84	0.10593
31.86	0.41703	31.86	0.13288	31.86	0.10454
31.88	0.41992	31.88	0.13331	31.88	0.10813
31.9	0.41013	31.9	0.13701	31.9	0.10256
31.92	0.39853	31.92	0.13883	31.92	0.10331
31.94	0.39477	31.94	0.14016	31.94	0.09974
31.96	0.38839	31.96	0.14469	31.96	0.10011
31.98	0.37858	31.98	0.14301	31.98	0.09968
32	0.37244	32	0.14105	32	0.09455
32.02	0.36724	32.02	0.1456	32.02	0.09309
32.04	0.36461	32.04	0.14806	32.04	0.09645
32.06	0.36718	32.06	0.14673	32.06	0.10197
32.08	0.36488	32.08	0.14627	32.08	0.10155
32.1	0.36037	32.1	0.14589	32.1	0.10463
32.12	0.36184	32.12	0.14473	32.12	0.10652
32.14	0.36912	32.14	0.14195	32.14	0.10851
32.16	0.36531	32.16	0.14118	32.16	0.11119
32.18	0.36601	32.18	0.13496	32.18	0.11651
32.2	0.36398	32.2	0.1334	32.2	0.11261
32.22	0.36737	32.22	0.13156	32.22	0.11161
32.24	0.36819	32.24	0.13205	32.24	0.11202
32.26	0.36701	32.26	0.13016	32.26	0.11466
32.28	0.37091	32.28	0.13203	32.28	0.11801
32.3	0.37751	32.3	0.13564	32.3	0.11854
32.32	0.37006	32.32	0.13184	32.32	0.12036
32.34	0.37063	32.34	0.12931	32.34	0.11921
32.36	0.37669	32.36	0.13002	32.36	0.11853
32.38	0.37007	32.38	0.12965	32.38	0.11697
32.4	0.37027	32.4	0.12712	32.4	0.11178
32.42	0.36188	32.42	0.12875	32.42	0.10812
32.44	0.36122	32.44	0.12824	32.44	0.10504
32.46	0.35439	32.46	0.12916	32.46	0.10124
32.48	0.34574	32.48	0.13082	32.48	0.10121
32.5	0.33958	32.5	0.12756	32.5	0.10225
32.52	0.33655	32.52	0.1247	32.52	0.10089
32.54	0.3367	32.54	0.12551	32.54	0.10127
32.56	0.33316	32.56	0.1295	32.56	0.10236
32.58	0.32594	32.58	0.12858	32.58	0.1003
32.6	0.32806	32.6	0.1257	32.6	0.09869
32.62	0.3327	32.62	0.1209	32.62	0.09851
32.64	0.33433	32.64	0.12171	32.64	0.10035
32.66	0.33496	32.66	0.11871	32.66	0.09886
32.68	0.33798	32.68	0.11956	32.68	0.09855
32.7	0.32839	32.7	0.1195	32.7	0.09447
32.72	0.32956	32.72	0.11951	32.72	0.09636
32.74	0.32046	32.74	0.11809	32.74	0.09345
32.76	0.32129	32.76	0.11983	32.76	0.09556
32.78	0.31733	32.78	0.11691	32.78	0.09353
32.8	0.31714	32.8	0.11933	32.8	0.09403
32.82	0.30865	32.82	0.12272	32.82	0.09938
32.84	0.30857	32.84	0.122	32.84	0.1006
32.86	0.30548	32.86	0.11996	32.86	0.09862
32.88	0.30529	32.88	0.12279	32.88	0.0993
32.9	0.30127	32.9	0.119	32.9	0.10095
32.92	0.29569	32.92	0.11691	32.92	0.10023
32.94	0.30065	32.94	0.11871	32.94	0.09872
32.96	0.2966	32.96	0.11899	32.96	0.09795
32.98	0.29813	32.98	0.11751	32.98	0.10152
33	0.29926	33	0.11982	33	0.09837
33.02	0.29441	33.02	0.11954	33.02	0.09991
33.04	0.28267	33.04	0.12037	33.04	0.10184
33.06	0.2817	33.06	0.11869	33.06	0.10716
33.08	0.284	33.08	0.12272	33.08	0.10372
33.1	0.28055	33.1	0.11986	33.1	0.10818
33.12	0.28719	33.12	0.11748	33.12	0.10755
33.14	0.28573	33.14	0.11904	33.14	0.10666
33.16	0.28509	33.16	0.11969	33.16	0.10368
33.18	0.28776	33.18	0.1223	33.18	0.09952
33.2	0.28267	33.2	0.12061	33.2	0.10146
33.22	0.28636	33.22	0.1238	33.22	0.10522
33.24	0.28384	33.24	0.12062	33.24	0.10378
33.26	0.277	33.26	0.12183	33.26	0.10837
33.28	0.27676	33.28	0.12417	33.28	0.10966
33.3	0.2784	33.3	0.11901	33.3	0.1134
33.32	0.27928	33.32	0.11751	33.32	0.11614
33.34	0.27261	33.34	0.11742	33.34	0.117
33.36	0.27685	33.36	0.11394	33.36	0.11603
33.38	0.28296	33.38	0.11357	33.38	0.11573
33.4	0.29196	33.4	0.11196	33.4	0.11616
33.42	0.29562	33.42	0.11105	33.42	0.11807
33.44	0.29767	33.44	0.11401	33.44	0.11623
33.46	0.29972	33.46	0.11352	33.46	0.11464
33.48	0.29918	33.48	0.11895	33.48	0.11895
33.5	0.29704	33.5	0.12029	33.5	0.1182
33.52	0.29729	33.52	0.12458	33.52	0.11896
33.54	0.30207	33.54	0.12809	33.54	0.11685
33.56	0.30953	33.56	0.13074	33.56	0.11552
33.58	0.30322	33.58	0.13254	33.58	0.11432
33.6	0.29672	33.6	0.13566	33.6	0.1129
33.62	0.29772	33.62	0.13905	33.62	0.1148
33.64	0.31008	33.64	0.13853	33.64	0.11377
33.66	0.31117	33.66	0.13843	33.66	0.11287
33.68	0.31367	33.68	0.14117	33.68	0.11397
33.7	0.31416	33.7	0.14287	33.7	0.11079
33.72	0.31071	33.72	0.14727	33.72	0.10888
33.74	0.31065	33.74	0.15375	33.74	0.10388
33.76	0.31707	33.76	0.15121	33.76	0.10579
33.78	0.31563	33.78	0.15353	33.78	0.10919
33.8	0.30923	33.8	0.15367	33.8	0.10967
33.82	0.30355	33.82	0.15394	33.82	0.11073
33.84	0.3022	33.84	0.15357	33.84	0.1154
33.86	0.30593	33.86	0.15397	33.86	0.11553
33.88	0.31017	33.88	0.15156	33.88	0.1106
33.9	0.3058	33.9	0.14742	33.9	0.11337
33.92	0.3141	33.92	0.14864	33.92	0.11027
33.94	0.3067	33.94	0.14743	33.94	0.10852
33.96	0.31403	33.96	0.14791	33.96	0.10756
33.98	0.31561	33.98	0.14558	33.98	0.1105
34	0.31088	34	0.14428	34	0.116
34.02	0.31323	34.02	0.14713	34.02	0.11485
34.04	0.30279	34.04	0.14333	34.04	0.11165
34.06	0.29648	34.06	0.1434	34.06	0.11435
34.08	0.29326	34.08	0.14217	34.08	0.11657
34.1	0.28031	34.1	0.13544	34.1	0.11756
34.12	0.27593	34.12	0.13757	34.12	0.11484
34.14	0.27167	34.14	0.13766	34.14	0.11089
34.16	0.27937	34.16	0.13637	34.16	0.11085
34.18	0.27945	34.18	0.13641	34.18	0.10924
34.2	0.28343	34.2	0.13651	34.2	0.11077
34.22	0.28752	34.22	0.13816	34.22	0.11712
34.24	0.28854	34.24	0.13846	34.24	0.11637
34.26	0.29304	34.26	0.13704	34.26	0.11955
34.28	0.29902	34.28	0.1399	34.28	0.12014
34.3	0.29594	34.3	0.13508	34.3	0.11885
34.32	0.29511	34.32	0.13962	34.32	0.12068
34.34	0.29778	34.34	0.13859	34.34	0.12279
34.36	0.29543	34.36	0.13839	34.36	0.12264
34.38	0.28996	34.38	0.1412	34.38	0.12508
34.4	0.28828	34.4	0.14151	34.4	0.12473
34.42	0.29967	34.42	0.14555	34.42	0.12758
34.44	0.30215	34.44	0.14458	34.44	0.1308
34.46	0.29279	34.46	0.14473	34.46	0.13093
34.48	0.29392	34.48	0.14738	34.48	0.13093
34.5	0.30084	34.5	0.15352	34.5	0.13008
34.52	0.29341	34.52	0.15366	34.52	0.13309
34.54	0.29447	34.54	0.1557	34.54	0.13417
34.56	0.30376	34.56	0.15542	34.56	0.13753
34.58	0.30055	34.58	0.15818	34.58	0.13896
34.6	0.30024	34.6	0.15619	34.6	0.13511
34.62	0.30597	34.62	0.15574	34.62	0.13204
34.64	0.31371	34.64	0.15531	34.64	0.13011
34.66	0.323	34.66	0.15231	34.66	0.12677
34.68	0.32511	34.68	0.14954	34.68	0.12348
34.7	0.31988	34.7	0.15155	34.7	0.12358
34.72	0.32627	34.72	0.15475	34.72	0.11995
34.74	0.32737	34.74	0.1551	34.74	0.11817
34.76	0.327	34.76	0.15971	34.76	0.12108
34.78	0.3223	34.78	0.16125	34.78	0.11873
34.8	0.31935	34.8	0.16013	34.8	0.12015
34.82	0.31647	34.82	0.16092	34.82	0.11941
34.84	0.31403	34.84	0.15601	34.84	0.11928
34.86	0.30536	34.86	0.15734	34.86	0.12416
34.88	0.30582	34.88	0.15473	34.88	0.12731
34.9	0.30694	34.9	0.1503	34.9	0.12606
34.92	0.30628	34.92	0.15217	34.92	0.12387
34.94	0.30779	34.94	0.15212	34.94	0.12367
34.96	0.3141	34.96	0.14706	34.96	0.12186
34.98	0.31481	34.98	0.14637	34.98	0.11947
35	0.31441	35	0.14692	35	0.12135
35.02	0.31288	35.02	0.14624	35.02	0.12117
35.04	0.30842	35.04	0.14798	35.04	0.12104
35.06	0.31182	35.06	0.14895	35.06	0.11973
35.08	0.30872	35.08	0.14943	35.08	0.1172
35.1	0.30139	35.1	0.15057	35.1	0.11678
35.12	0.30008	35.12	0.15141	35.12	0.11612
35.14	0.29623	35.14	0.15111	35.14	0.11827
35.16	0.2904	35.16	0.15329	35.16	0.12006
35.18	0.29241	35.18	0.15259	35.18	0.12356
35.2	0.29668	35.2	0.153	35.2	0.12342
35.22	0.30246	35.22	0.15346	35.22	0.12952
35.24	0.29975	35.24	0.15339	35.24	0.13395
35.26	0.30116	35.26	0.16088	35.26	0.13509
35.28	0.30283	35.28	0.16089	35.28	0.13481
35.3	0.30528	35.3	0.16135	35.3	0.13349
35.32	0.29872	35.32	0.16454	35.32	0.13201
35.34	0.3112	35.34	0.16671	35.34	0.12986
35.36	0.31957	35.36	0.168	35.36	0.12701
35.38	0.31574	35.38	0.16823	35.38	0.12214
35.4	0.31268	35.4	0.16823	35.4	0.1183
35.42	0.31877	35.42	0.16758	35.42	0.11629
35.44	0.3203	35.44	0.16446	35.44	0.11384
35.46	0.31906	35.46	0.1624	35.46	0.11676
35.48	0.31274	35.48	0.16461	35.48	0.11985
35.5	0.31312	35.5	0.1685	35.5	0.12315
35.52	0.31943	35.52	0.17064	35.52	0.11964
35.54	0.31897	35.54	0.16948	35.54	0.12176
35.56	0.31278	35.56	0.17143	35.56	0.12501
35.58	0.31484	35.58	0.16705	35.58	0.12601
35.6	0.31572	35.6	0.1614	35.6	0.12757
35.62	0.32133	35.62	0.16159	35.62	0.12697
35.64	0.31514	35.64	0.15714	35.64	0.13121
35.66	0.30514	35.66	0.1514	35.66	0.13247
35.68	0.31127	35.68	0.1497	35.68	0.13133
35.7	0.30988	35.7	0.15378	35.7	0.12685
35.72	0.2946	35.72	0.15581	35.72	0.12518
35.74	0.29906	35.74	0.15956	35.74	0.12395
35.76	0.29764	35.76	0.15791	35.76	0.12172
35.78	0.29727	35.78	0.1625	35.78	0.12194
35.8	0.29317	35.8	0.16361	35.8	0.12174
35.82	0.29284	35.82	0.16796	35.82	0.12124
35.84	0.29933	35.84	0.1658	35.84	0.12267
35.86	0.29734	35.86	0.16661	35.86	0.12261
35.88	0.29346	35.88	0.16928	35.88	0.12304
35.9	0.29314	35.9	0.17266	35.9	0.12702
35.92	0.30468	35.92	0.17061	35.92	0.13158
35.94	0.30147	35.94	0.17592	35.94	0.13341
35.96	0.29795	35.96	0.17686	35.96	0.13818
35.98	0.31411	35.98	0.17472	35.98	0.14267
36	0.31537	36	0.177	36	0.14842
36.02	0.32154	36.02	0.17917	36.02	0.15409
36.04	0.31933	36.04	0.1784	36.04	0.15337
36.06	0.32501	36.06	0.18134	36.06	0.15517
36.08	0.32381	36.08	0.17595	36.08	0.15585
36.1	0.33238	36.1	0.17755	36.1	0.15841
36.12	0.33761	36.12	0.18393	36.12	0.1574
36.14	0.348	36.14	0.18219	36.14	0.16003
36.16	0.34669	36.16	0.18287	36.16	0.15855
36.18	0.33962	36.18	0.17637	36.18	0.15745
36.2	0.34228	36.2	0.16878	36.2	0.16031
36.22	0.34819	36.22	0.16565	36.22	0.16411
36.24	0.34337	36.24	0.16337	36.24	0.16772
36.26	0.33929	36.26	0.16743	36.26	0.16958
36.28	0.33886	36.28	0.16647	36.28	0.16979
36.3	0.33889	36.3	0.16623	36.3	0.16651
36.32	0.33582	36.32	0.1669	36.32	0.16386
36.34	0.33283	36.34	0.16434	36.34	0.16794
36.36	0.33146	36.36	0.16122	36.36	0.16564
36.38	0.32991	36.38	0.16099	36.38	0.16256
36.4	0.32118	36.4	0.16166	36.4	0.16149
36.42	0.31835	36.42	0.16775	36.42	0.16278
36.44	0.30751	36.44	0.16735	36.44	0.16569
36.46	0.30788	36.46	0.1681	36.46	0.16108
36.48	0.31119	36.48	0.17504	36.48	0.15472
36.5	0.30795	36.5	0.17692	36.5	0.15031
36.52	0.29656	36.52	0.17402	36.52	0.14999
36.54	0.29978	36.54	0.1743	36.54	0.14562
36.56	0.29239	36.56	0.17232	36.56	0.14481
36.58	0.2947	36.58	0.17365	36.58	0.1441
36.6	0.28879	36.6	0.17603	36.6	0.14512
36.62	0.29621	36.62	0.17872	36.62	0.14717
36.64	0.29552	36.64	0.17907	36.64	0.14948
36.66	0.29188	36.66	0.185	36.66	0.15034
36.68	0.29334	36.68	0.18858	36.68	0.14834
36.7	0.29623	36.7	0.1869	36.7	0.14869
36.72	0.2881	36.72	0.18324	36.72	0.14832
36.74	0.27516	36.74	0.18632	36.74	0.15066
36.76	0.27568	36.76	0.18699	36.76	0.15336
36.78	0.28709	36.78	0.18734	36.78	0.15641
36.8	0.28988	36.8	0.19484	36.8	0.16093
36.82	0.29306	36.82	0.19742	36.82	0.15897
36.84	0.28782	36.84	0.19759	36.84	0.16048
36.86	0.29351	36.86	0.20326	36.86	0.16524
36.88	0.29064	36.88	0.20339	36.88	0.16885
36.9	0.29771	36.9	0.20117	36.9	0.16703
36.92	0.29715	36.92	0.20522	36.92	0.1702
36.94	0.30029	36.94	0.20215	36.94	0.17707
36.96	0.29633	36.96	0.2011	36.96	0.17849
36.98	0.29624	36.98	0.19755	36.98	0.177
37	0.29833	37	0.20276	37	0.18181
37.02	0.29342	37.02	0.20751	37.02	0.18471
37.04	0.2858	37.04	0.21168	37.04	0.18337
37.06	0.28908	37.06	0.21734	37.06	0.18576
37.08	0.28514	37.08	0.21675	37.08	0.18616
37.1	0.28776	37.1	0.22115	37.1	0.18595
37.12	0.28034	37.12	0.22028	37.12	0.18916
37.14	0.28759	37.14	0.21986	37.14	0.18549
37.16	0.28862	37.16	0.21955	37.16	0.18462
37.18	0.28867	37.18	0.22002	37.18	0.18661
37.2	0.29607	37.2	0.22047	37.2	0.18805
37.22	0.29822	37.22	0.22183	37.22	0.1878
37.24	0.2973	37.24	0.21453	37.24	0.19105
37.26	0.30095	37.26	0.21462	37.26	0.19481
37.28	0.29849	37.28	0.21161	37.28	0.19525
37.3	0.29486	37.3	0.21044	37.3	0.19949
37.32	0.28844	37.32	0.21031	37.32	0.20226
37.34	0.29614	37.34	0.21042	37.34	0.20675
37.36	0.28991	37.36	0.20937	37.36	0.21419
37.38	0.29748	37.38	0.21146	37.38	0.21425
37.4	0.29451	37.4	0.21457	37.4	0.21705
37.42	0.29368	37.42	0.21423	37.42	0.21361
37.44	0.29417	37.44	0.21604	37.44	0.21771
37.46	0.30121	37.46	0.21836	37.46	0.21485
37.48	0.29964	37.48	0.21959	37.48	0.2175
37.5	0.30331	37.5	0.21716	37.5	0.22073
37.52	0.30521	37.52	0.22073	37.52	0.22071
37.54	0.31314	37.54	0.22595	37.54	0.22184
37.56	0.31795	37.56	0.22894	37.56	0.22736
37.58	0.32327	37.58	0.23561	37.58	0.23178
37.6	0.3216	37.6	0.24179	37.6	0.23196
37.62	0.31879	37.62	0.2414	37.62	0.23309
37.64	0.31926	37.64	0.24223	37.64	0.23205
37.66	0.31786	37.66	0.24692	37.66	0.23538
37.68	0.32029	37.68	0.2451	37.68	0.23893
37.7	0.32646	37.7	0.24437	37.7	0.23705
37.72	0.32094	37.72	0.2436	37.72	0.24066
37.74	0.32934	37.74	0.24743	37.74	0.24085
37.76	0.31758	37.76	0.24992	37.76	0.23935
37.78	0.3173	37.78	0.25211	37.78	0.2375
37.8	0.31665	37.8	0.25744	37.8	0.24674
37.82	0.3111	37.82	0.26068	37.82	0.24173
37.84	0.31202	37.84	0.26092	37.84	0.23821
37.86	0.31672	37.86	0.26069	37.86	0.24191
37.88	0.30601	37.88	0.26218	37.88	0.24455
37.9	0.32166	37.9	0.25929	37.9	0.25102
37.92	0.32409	37.92	0.25362	37.92	0.25506
37.94	0.33448	37.94	0.25351	37.94	0.25675
37.96	0.33001	37.96	0.255	37.96	0.25835
37.98	0.33434	37.98	0.2568	37.98	0.25865
38	0.34087	38	0.25812	38	0.25819
38.02	0.33276	38.02	0.25905	38.02	0.26711
38.04	0.32775	38.04	0.25617	38.04	0.2701
38.06	0.32544	38.06	0.25952	38.06	0.27538
38.08	0.32771	38.08	0.26004	38.08	0.27738
38.1	0.3279	38.1	0.26048	38.1	0.28154
38.12	0.33171	38.12	0.25956	38.12	0.28695
38.14	0.34115	38.14	0.25662	38.14	0.29211
38.16	0.34343	38.16	0.25712	38.16	0.29526
38.18	0.35038	38.18	0.25884	38.18	0.2913
38.2	0.34971	38.2	0.25628	38.2	0.29592
38.22	0.35966	38.22	0.25646	38.22	0.30329
38.24	0.37055	38.24	0.25559	38.24	0.31207
38.26	0.37245	38.26	0.2564	38.26	0.31105
38.28	0.37467	38.28	0.25459	38.28	0.31324
38.3	0.37871	38.3	0.25723	38.3	0.31082
38.32	0.38093	38.32	0.26073	38.32	0.30608
38.34	0.37837	38.34	0.26462	38.34	0.31044
38.36	0.38181	38.36	0.26793	38.36	0.31185
38.38	0.38398	38.38	0.27401	38.38	0.3086
38.4	0.38307	38.4	0.27635	38.4	0.31184
38.42	0.38813	38.42	0.27694	38.42	0.31464
38.44	0.38836	38.44	0.27904	38.44	0.30967
38.46	0.38647	38.46	0.27686	38.46	0.31133
38.48	0.38523	38.48	0.27903	38.48	0.31438
38.5	0.38043	38.5	0.27873	38.5	0.31296
38.52	0.37552	38.52	0.27655	38.52	0.31081
38.54	0.37367	38.54	0.2801	38.54	0.31241
38.56	0.36378	38.56	0.27712	38.56	0.31535
38.58	0.36887	38.58	0.28476	38.58	0.30718
38.6	0.36642	38.6	0.2926	38.6	0.3121
38.62	0.36366	38.62	0.29819	38.62	0.30318
38.64	0.36314	38.64	0.3007	38.64	0.3073
38.66	0.36517	38.66	0.30168	38.66	0.31634
38.68	0.36474	38.68	0.30505	38.68	0.32463
38.7	0.36964	38.7	0.30792	38.7	0.32656
38.72	0.36356	38.72	0.31321	38.72	0.32408
38.74	0.3574	38.74	0.31793	38.74	0.32456
38.76	0.34743	38.76	0.31705	38.76	0.32627
38.78	0.34574	38.78	0.31723	38.78	0.3347
38.8	0.33784	38.8	0.32036	38.8	0.34256
38.82	0.32863	38.82	0.32404	38.82	0.35518
38.84	0.32424	38.84	0.3265	38.84	0.3556
38.86	0.32508	38.86	0.32573	38.86	0.36311
38.88	0.3286	38.88	0.32871	38.88	0.36624
38.9	0.32104	38.9	0.32646	38.9	0.37043
38.92	0.31609	38.92	0.33191	38.92	0.37511
38.94	0.31559	38.94	0.3345	38.94	0.37605
38.96	0.30687	38.96	0.33969	38.96	0.3762
38.98	0.29314	38.98	0.3359	38.98	0.3803
39	0.28618	39	0.34057	39	0.38753
39.02	0.2933	39.02	0.34561	39.02	0.39167
39.04	0.28684	39.04	0.3496	39.04	0.38949
39.06	0.28547	39.06	0.35476	39.06	0.38438
39.08	0.27962	39.08	0.35505	39.08	0.38366
39.1	0.28082	39.1	0.36548	39.1	0.38797
39.12	0.28037	39.12	0.37015	39.12	0.38816
39.14	0.28063	39.14	0.37381	39.14	0.39818
39.16	0.28036	39.16	0.3692	39.16	0.39445
39.18	0.27464	39.18	0.36699	39.18	0.40072
39.2	0.27474	39.2	0.36799	39.2	0.40473
39.22	0.27074	39.22	0.36283	39.22	0.40196
39.24	0.26559	39.24	0.35393	39.24	0.39532
39.26	0.26313	39.26	0.34667	39.26	0.39598
39.28	0.25033	39.28	0.34969	39.28	0.3966
39.3	0.25662	39.3	0.34815	39.3	0.38953
39.32	0.25105	39.32	0.34983	39.32	0.39027
39.34	0.24993	39.34	0.35314	39.34	0.39251
39.36	0.24844	39.36	0.35454	39.36	0.39136
39.38	0.25539	39.38	0.35825	39.38	0.38937
39.4	0.26154	39.4	0.35659	39.4	0.39551
39.42	0.26386	39.42	0.35461	39.42	0.39243
39.44	0.26072	39.44	0.34834	39.44	0.39268
39.46	0.26883	39.46	0.34291	39.46	0.39611
39.48	0.26078	39.48	0.34736	39.48	0.39851
39.5	0.25714	39.5	0.34893	39.5	0.39533
39.52	0.26446	39.52	0.34786	39.52	0.39492
39.54	0.2675	39.54	0.35288	39.54	0.4009
39.56	0.26869	39.56	0.35356	39.56	0.40263
39.58	0.27965	39.58	0.35742	39.58	0.40317
39.6	0.27938	39.6	0.35646	39.6	0.39929
39.62	0.27908	39.62	0.35926	39.62	0.39383
39.64	0.26858	39.64	0.36984	39.64	0.39219
39.66	0.27779	39.66	0.37246	39.66	0.39376
39.68	0.28136	39.68	0.37996	39.68	0.39026
39.7	0.27801	39.7	0.38329	39.7	0.38954
39.72	0.27683	39.72	0.39034	39.72	0.38856
39.74	0.28056	39.74	0.38393	39.74	0.38303
39.76	0.27734	39.76	0.38664	39.76	0.38389
39.78	0.28768	39.78	0.38853	39.78	0.38529
39.8	0.29017	39.8	0.40217	39.8	0.38797
39.82	0.30075	39.82	0.41019	39.82	0.3833
39.84	0.29487	39.84	0.40794	39.84	0.3822
39.86	0.29938	39.86	0.41063	39.86	0.38158
39.88	0.30203	39.88	0.41344	39.88	0.38401
39.9	0.3066	39.9	0.42004	39.9	0.38809
39.92	0.30402	39.92	0.41475	39.92	0.38867
39.94	0.30565	39.94	0.41233	39.94	0.40018
39.96	0.30058	39.96	0.41061	39.96	0.40135
39.98	0.31161	39.98	0.41658	39.98	0.40794
40	0.31496	40	0.41629	40	0.41595
40.02	0.30847	40.02	0.41869	40.02	0.41718
40.04	0.31047	40.04	0.41769	40.04	0.42148
40.06	0.29949	40.06	0.42646	40.06	0.43254
40.08	0.29612	40.08	0.43397	40.08	0.43319
40.1	0.29901	40.1	0.44038	40.1	0.44483
40.12	0.29608	40.12	0.44068	40.12	0.45193
40.14	0.30403	40.14	0.43723	40.14	0.45774
40.16	0.3044	40.16	0.44097	40.16	0.4608
40.18	0.29906	40.18	0.44349	40.18	0.46427
40.2	0.29561	40.2	0.44631	40.2	0.46823
40.22	0.29989	40.22	0.44608	40.22	0.47701
40.24	0.30515	40.24	0.44466	40.24	0.47768
40.26	0.30809	40.26	0.45332	40.26	0.48577
40.28	0.3062	40.28	0.46589	40.28	0.49637
40.3	0.31465	40.3	0.47662	40.3	0.50088
40.32	0.32001	40.32	0.48766	40.32	0.49946
40.34	0.31734	40.34	0.49099	40.34	0.49845
40.36	0.31226	40.36	0.48769	40.36	0.50095
40.38	0.30971	40.38	0.4915	40.38	0.50611
40.4	0.3037	40.4	0.50123	40.4	0.50823
40.42	0.30238	40.42	0.51321	40.42	0.51288
40.44	0.30226	40.44	0.52036	40.44	0.52221
40.46	0.31489	40.46	0.52093	40.46	0.51617
40.48	0.30018	40.48	0.52623	40.48	0.51497
40.5	0.29535	40.5	0.53097	40.5	0.5162
40.52	0.29626	40.52	0.53702	40.52	0.52115
40.54	0.30026	40.54	0.53119	40.54	0.52562
40.56	0.30398	40.56	0.53885	40.56	0.53778
40.58	0.30366	40.58	0.55015	40.58	0.54372
40.6	0.29408	40.6	0.55574	40.6	0.54533
40.62	0.29739	40.62	0.55565	40.62	0.5399
40.64	0.28246	40.64	0.55024	40.64	0.55054
40.66	0.28796	40.66	0.55232	40.66	0.55822
40.68	0.28501	40.68	0.56073	40.68	0.56234
40.7	0.28689	40.7	0.56268	40.7	0.56905
40.72	0.29481	40.72	0.55766	40.72	0.5751
40.74	0.29377	40.74	0.56549	40.74	0.58127
40.76	0.28186	40.76	0.56621	40.76	0.57791
40.78	0.28938	40.78	0.56589	40.78	0.58424
40.8	0.27673	40.8	0.56453	40.8	0.5949
40.82	0.27371	40.82	0.57161	40.82	0.59602
40.84	0.27133	40.84	0.57492	40.84	0.60434
40.86	0.26576	40.86	0.57276	40.86	0.60824
40.88	0.27	40.88	0.57486	40.88	0.61107
40.9	0.27121	40.9	0.57553	40.9	0.61748
40.92	0.27776	40.92	0.5808	40.92	0.61642
40.94	0.2698	40.94	0.59043	40.94	0.62177
40.96	0.27217	40.96	0.59938	40.96	0.62189
40.98	0.26946	40.98	0.60632	40.98	0.62628
41	0.2701	41	0.61611	41	0.63122
41.02	0.28152	41.02	0.62067	41.02	0.63477
41.04	0.28842	41.04	0.627	41.04	0.63
41.06	0.28522	41.06	0.63834	41.06	0.633
41.08	0.28829	41.08	0.64488	41.08	0.6358
41.1	0.28831	41.1	0.65424	41.1	0.63429
41.12	0.28859	41.12	0.65108	41.12	0.63136
41.14	0.2868	41.14	0.65039	41.14	0.63502
41.16	0.28646	41.16	0.65885	41.16	0.64224
41.18	0.29161	41.18	0.66779	41.18	0.64591
41.2	0.29453	41.2	0.67421	41.2	0.64275
41.22	0.29113	41.22	0.67259	41.22	0.64303
41.24	0.29492	41.24	0.67721	41.24	0.64972
41.26	0.29392	41.26	0.68572	41.26	0.65505
41.28	0.28796	41.28	0.68653	41.28	0.66324
41.3	0.29073	41.3	0.69074	41.3	0.67231
41.32	0.29137	41.32	0.68408	41.32	0.67995
41.34	0.29154	41.34	0.67696	41.34	0.68593
41.36	0.2889	41.36	0.67889	41.36	0.69582
41.38	0.28786	41.38	0.68121	41.38	0.6932
41.4	0.29309	41.4	0.68277	41.4	0.69297
41.42	0.29988	41.42	0.67592	41.42	0.69344
41.44	0.30255	41.44	0.67625	41.44	0.69903
41.46	0.31486	41.46	0.67195	41.46	0.69769
41.48	0.31226	41.48	0.67856	41.48	0.69553
41.5	0.31566	41.5	0.67338	41.5	0.6982
41.52	0.30756	41.52	0.67157	41.52	0.69776
41.54	0.29895	41.54	0.67909	41.54	0.70293
41.56	0.30377	41.56	0.67138	41.56	0.71186
41.58	0.30882	41.58	0.66389	41.58	0.72467
41.6	0.30889	41.6	0.66771	41.6	0.73171
41.62	0.31447	41.62	0.66811	41.62	0.73441
41.64	0.31356	41.64	0.67466	41.64	0.73839
41.66	0.31453	41.66	0.67235	41.66	0.73898
41.68	0.31916	41.68	0.67929	41.68	0.7424
41.7	0.3193	41.7	0.68684	41.7	0.74241
41.72	0.31925	41.72	0.69581	41.72	0.74101
41.74	0.31621	41.74	0.69821	41.74	0.74202
41.76	0.32404	41.76	0.70175	41.76	0.74589
41.78	0.32033	41.78	0.69829	41.78	0.75097
41.8	0.32857	41.8	0.69661	41.8	0.75203
41.82	0.34243	41.82	0.69282	41.82	0.74984
41.84	0.34294	41.84	0.69663	41.84	0.7471
41.86	0.3367	41.86	0.69695	41.86	0.75098
41.88	0.32666	41.88	0.70859	41.88	0.74805
41.9	0.32599	41.9	0.71323	41.9	0.74625
41.92	0.32054	41.92	0.71106	41.92	0.73293
41.94	0.31371	41.94	0.72018	41.94	0.73568
41.96	0.31196	41.96	0.72078	41.96	0.72763
41.98	0.31552	41.98	0.72777	41.98	0.72572
42	0.31168	42	0.72713	42	0.72494
42.02	0.31192	42.02	0.73318	42.02	0.73039
42.04	0.30615	42.04	0.74666	42.04	0.73685
42.06	0.30379	42.06	0.74903	42.06	0.73497
42.08	0.2991	42.08	0.75126	42.08	0.73596
42.1	0.29791	42.1	0.76765	42.1	0.7309
42.12	0.29624	42.12	0.76183	42.12	0.72731
42.14	0.29729	42.14	0.76809	42.14	0.72773
42.16	0.29918	42.16	0.76789	42.16	0.7294
42.18	0.30486	42.18	0.77036	42.18	0.7248
42.2	0.30594	42.2	0.76567	42.2	0.72513
42.22	0.30488	42.22	0.7634	42.22	0.72718
42.24	0.30138	42.24	0.77304	42.24	0.72553
42.26	0.29089	42.26	0.77075	42.26	0.73351
42.28	0.29191	42.28	0.77541	42.28	0.73903
42.3	0.29087	42.3	0.77727	42.3	0.74829
42.32	0.2918	42.32	0.77062	42.32	0.75326
42.34	0.30391	42.34	0.76998	42.34	0.76674
42.36	0.31411	42.36	0.77193	42.36	0.7675
42.38	0.31472	42.38	0.7744	42.38	0.76536
42.4	0.32637	42.4	0.77834	42.4	0.77443
42.42	0.33103	42.42	0.77812	42.42	0.77586
42.44	0.33768	42.44	0.78057	42.44	0.78541
42.46	0.33688	42.46	0.77931	42.46	0.79125
42.48	0.34008	42.48	0.77385	42.48	0.7983
42.5	0.34105	42.5	0.77161	42.5	0.80228
42.52	0.34563	42.52	0.76411	42.52	0.8024
42.54	0.34912	42.54	0.76317	42.54	0.81295
42.56	0.3459	42.56	0.7554	42.56	0.81505
42.58	0.34521	42.58	0.74655	42.58	0.81385
42.6	0.34291	42.6	0.74031	42.6	0.80893
42.62	0.33641	42.62	0.73205	42.62	0.7984
42.64	0.33953	42.64	0.72655	42.64	0.79622
42.66	0.33813	42.66	0.72219	42.66	0.79127
42.68	0.33311	42.68	0.72434	42.68	0.78074
42.7	0.33943	42.7	0.70884	42.7	0.77601
42.72	0.33431	42.72	0.70289	42.72	0.76451
42.74	0.34101	42.74	0.69841	42.74	0.76904
42.76	0.34173	42.76	0.69388	42.76	0.76152
42.78	0.3424	42.78	0.69984	42.78	0.7602
42.8	0.33757	42.8	0.69701	42.8	0.75491
42.82	0.33	42.82	0.69722	42.82	0.75461
42.84	0.32438	42.84	0.69131	42.84	0.7536
42.86	0.32679	42.86	0.68642	42.86	0.74384
42.88	0.31955	42.88	0.6816	42.88	0.74558
42.9	0.32091	42.9	0.67843	42.9	0.72711
42.92	0.3111	42.92	0.67026	42.92	0.72339
42.94	0.31893	42.94	0.67296	42.94	0.71907
42.96	0.31901	42.96	0.66675	42.96	0.7197
42.98	0.31753	42.98	0.66175	42.98	0.71736
43	0.31161	43	0.66738	43	0.7228
43.02	0.30852	43.02	0.67949	43.02	0.72261
43.04	0.30422	43.04	0.67498	43.04	0.71883
43.06	0.30281	43.06	0.67877	43.06	0.71433
43.08	0.30444	43.08	0.67949	43.08	0.71383
43.1	0.30488	43.1	0.68092	43.1	0.71408
43.12	0.30442	43.12	0.68046	43.12	0.71589
43.14	0.30386	43.14	0.68649	43.14	0.71742
43.16	0.29671	43.16	0.69047	43.16	0.72053
43.18	0.29444	43.18	0.69111	43.18	0.72769
43.2	0.29473	43.2	0.68815	43.2	0.73364
43.22	0.29417	43.22	0.69016	43.22	0.7296
43.24	0.28536	43.24	0.68922	43.24	0.73206
43.26	0.27665	43.26	0.68986	43.26	0.73054
43.28	0.27459	43.28	0.68292	43.28	0.73279
43.3	0.27943	43.3	0.68352	43.3	0.73599
43.32	0.28313	43.32	0.67589	43.32	0.73176
43.34	0.27987	43.34	0.67542	43.34	0.72651
43.36	0.28012	43.36	0.66054	43.36	0.72265
43.38	0.28084	43.38	0.66079	43.38	0.72099
43.4	0.28372	43.4	0.65458	43.4	0.72193
43.42	0.28677	43.42	0.65494	43.42	0.71693
43.44	0.29234	43.44	0.6542	43.44	0.72013
43.46	0.28902	43.46	0.65348	43.46	0.71449
43.48	0.28689	43.48	0.65512	43.48	0.71698
43.5	0.28478	43.5	0.65036	43.5	0.71715
43.52	0.28751	43.52	0.65063	43.52	0.72313
43.54	0.28745	43.54	0.65299	43.54	0.73398
43.56	0.28412	43.56	0.65389	43.56	0.74437
43.58	0.28337	43.58	0.6519	43.58	0.74281
43.6	0.27868	43.6	0.64814	43.6	0.75115
43.62	0.27844	43.62	0.64573	43.62	0.75073
43.64	0.28881	43.64	0.64841	43.64	0.75238
43.66	0.28831	43.66	0.65332	43.66	0.74328
43.68	0.28922	43.68	0.65426	43.68	0.74635
43.7	0.29195	43.7	0.66118	43.7	0.73915
43.72	0.28762	43.72	0.66323	43.72	0.74603
43.74	0.29467	43.74	0.66246	43.74	0.75111
43.76	0.28574	43.76	0.65755	43.76	0.75435
43.78	0.28223	43.78	0.65028	43.78	0.75359
43.8	0.28091	43.8	0.6489	43.8	0.75495
43.82	0.27731	43.82	0.6411	43.82	0.74611
43.84	0.27665	43.84	0.63593	43.84	0.73953
43.86	0.26988	43.86	0.63856	43.86	0.73014
43.88	0.25999	43.88	0.6248	43.88	0.73785
43.9	0.26095	43.9	0.61896	43.9	0.73708
43.92	0.25927	43.92	0.6158	43.92	0.73111
43.94	0.26428	43.94	0.61079	43.94	0.72242
43.96	0.26119	43.96	0.61372	43.96	0.71523
43.98	0.26275	43.98	0.60075	43.98	0.70401
44	0.26234	44	0.58912	44	0.69212
44.02	0.26212	44.02	0.58213	44.02	0.68552
44.04	0.26044	44.04	0.5744	44.04	0.68304
44.06	0.27361	44.06	0.56982	44.06	0.67879
44.08	0.27774	44.08	0.56481	44.08	0.67152
44.1	0.28114	44.1	0.56031	44.1	0.66338
44.12	0.28218	44.12	0.55341	44.12	0.64774
44.14	0.27526	44.14	0.55466	44.14	0.64268
44.16	0.27916	44.16	0.54643	44.16	0.63888
44.18	0.2755	44.18	0.55457	44.18	0.62631
44.2	0.28174	44.2	0.55602	44.2	0.62139
44.22	0.27798	44.22	0.55661	44.22	0.60771
44.24	0.2855	44.24	0.55484	44.24	0.60165
44.26	0.28752	44.26	0.55662	44.26	0.59585
44.28	0.29224	44.28	0.56326	44.28	0.60593
44.3	0.29242	44.3	0.56863	44.3	0.60665
44.32	0.29395	44.32	0.57356	44.32	0.60861
44.34	0.29187	44.34	0.57641	44.34	0.60638
44.36	0.28715	44.36	0.57592	44.36	0.60781
44.38	0.28792	44.38	0.5827	44.38	0.59686
44.4	0.28823	44.4	0.59303	44.4	0.59756
44.42	0.29151	44.42	0.60213	44.42	0.59204
44.44	0.29553	44.44	0.60643	44.44	0.59616
44.46	0.28848	44.46	0.60548	44.46	0.58612
44.48	0.29074	44.48	0.60683	44.48	0.595
44.5	0.28227	44.5	0.61061	44.5	0.59334
44.52	0.27193	44.52	0.61173	44.52	0.59272
44.54	0.27087	44.54	0.61655	44.54	0.58605
44.56	0.27108	44.56	0.60877	44.56	0.58809
44.58	0.27372	44.58	0.60159	44.58	0.58301
44.6	0.27477	44.6	0.60915	44.6	0.5826
44.62	0.27148	44.62	0.61456	44.62	0.58268
44.64	0.27499	44.64	0.60761	44.64	0.57699
44.66	0.27084	44.66	0.60666	44.66	0.58079
44.68	0.27094	44.68	0.59821	44.68	0.5823
44.7	0.27369	44.7	0.59206	44.7	0.58259
44.72	0.26962	44.72	0.59402	44.72	0.57883
44.74	0.2556	44.74	0.58373	44.74	0.58334
44.76	0.2398	44.76	0.57509	44.76	0.58352
44.78	0.23716	44.78	0.55971	44.78	0.5897
44.8	0.24083	44.8	0.55877	44.8	0.59114
44.82	0.24283	44.82	0.54695	44.82	0.5934
44.84	0.24592	44.84	0.53877	44.84	0.58786
44.86	0.24313	44.86	0.53679	44.86	0.58451
44.88	0.23329	44.88	0.52898	44.88	0.58106
44.9	0.23037	44.9	0.5231	44.9	0.57734
44.92	0.23332	44.92	0.51835	44.92	0.574
44.94	0.23644	44.94	0.51726	44.94	0.56335
44.96	0.23773	44.96	0.51632	44.96	0.55151
44.98	0.24043	44.98	0.51902	44.98	0.55022
45	0.24381	45	0.50807	45	0.54822
45.02	0.24114	45.02	0.50155	45.02	0.54638
45.04	0.23977	45.04	0.49179	45.04	0.54409
45.06	0.23944	45.06	0.49317	45.06	0.54437
45.08	0.23887	45.08	0.4944	45.08	0.54786
45.1	0.24098	45.1	0.49093	45.1	0.53369
45.12	0.24144	45.12	0.48316	45.12	0.5278
45.14	0.24051	45.14	0.47775	45.14	0.51995
45.16	0.24047	45.16	0.48456	45.16	0.51294
45.18	0.2446	45.18	0.48754	45.18	0.49973
45.2	0.24925	45.2	0.48555	45.2	0.50061
45.22	0.24848	45.22	0.4837	45.22	0.49099
45.24	0.25159	45.24	0.48244	45.24	0.48552
45.26	0.24877	45.26	0.47712	45.26	0.48134
45.28	0.25072	45.28	0.4831	45.28	0.48107
45.3	0.24723	45.3	0.47781	45.3	0.47111
45.32	0.25537	45.32	0.47329	45.32	0.46465
45.34	0.26601	45.34	0.47012	45.34	0.46543
45.36	0.2656	45.36	0.46505	45.36	0.46448
45.38	0.2701	45.38	0.46682	45.38	0.46321
45.4	0.26973	45.4	0.46669	45.4	0.46307
45.42	0.26431	45.42	0.46402	45.42	0.46138
45.44	0.26371	45.44	0.45914	45.44	0.45212
45.46	0.25517	45.46	0.46366	45.46	0.45618
45.48	0.25238	45.48	0.45705	45.48	0.45515
45.5	0.25073	45.5	0.46054	45.5	0.45642
45.52	0.24191	45.52	0.46777	45.52	0.4536
45.54	0.23567	45.54	0.45932	45.54	0.4521
45.56	0.23773	45.56	0.45877	45.56	0.44922
45.58	0.2462	45.58	0.4616	45.58	0.44833
45.6	0.24806	45.6	0.46045	45.6	0.43608
45.62	0.24259	45.62	0.46094	45.62	0.43149
45.64	0.24755	45.64	0.46261	45.64	0.42483
45.66	0.24386	45.66	0.46115	45.66	0.42809
45.68	0.24028	45.68	0.45966	45.68	0.42898
45.7	0.24277	45.7	0.46134	45.7	0.42879
45.72	0.24092	45.72	0.46009	45.72	0.42812
45.74	0.23546	45.74	0.4621	45.74	0.42901
45.76	0.22721	45.76	0.45903	45.76	0.43355
45.78	0.22987	45.78	0.44849	45.78	0.43609
45.8	0.22863	45.8	0.43894	45.8	0.43472
45.82	0.23422	45.82	0.44278	45.82	0.43195
45.84	0.23132	45.84	0.43735	45.84	0.43292
45.86	0.24272	45.86	0.44132	45.86	0.42592
45.88	0.24439	45.88	0.44035	45.88	0.42369
45.9	0.25103	45.9	0.43691	45.9	0.41384
45.92	0.25019	45.92	0.4351	45.92	0.41664
45.94	0.24575	45.94	0.42503	45.94	0.41337
45.96	0.24631	45.96	0.4286	45.96	0.41575
45.98	0.25019	45.98	0.4201	45.98	0.42305
46	0.25289	46	0.41952	46	0.42805
46.02	0.25301	46.02	0.41821	46.02	0.42845
46.04	0.25995	46.04	0.41188	46.04	0.43238
46.06	0.25698	46.06	0.40786	46.06	0.43661
46.08	0.26486	46.08	0.40733	46.08	0.43824
46.1	0.26431	46.1	0.3985	46.1	0.43622
46.12	0.26446	46.12	0.40047	46.12	0.43547
46.14	0.26973	46.14	0.39165	46.14	0.43581
46.16	0.27029	46.16	0.39526	46.16	0.43181
46.18	0.27707	46.18	0.39405	46.18	0.43045
46.2	0.27823	46.2	0.39415	46.2	0.42458
46.22	0.27962	46.22	0.39461	46.22	0.41878
46.24	0.28474	46.24	0.39464	46.24	0.41414
46.26	0.28453	46.26	0.39557	46.26	0.41303
46.28	0.29186	46.28	0.39745	46.28	0.40953
46.3	0.29013	46.3	0.39954	46.3	0.40034
46.32	0.28964	46.32	0.39923	46.32	0.39791
46.34	0.29466	46.34	0.39761	46.34	0.39412
46.36	0.29574	46.36	0.39987	46.36	0.38926
46.38	0.30116	46.38	0.39971	46.38	0.38428
46.4	0.30023	46.4	0.39703	46.4	0.37933
46.42	0.30004	46.42	0.39458	46.42	0.37485
46.44	0.29796	46.44	0.38491	46.44	0.37495
46.46	0.28911	46.46	0.38336	46.46	0.37908
46.48	0.28372	46.48	0.38458	46.48	0.37724
46.5	0.28945	46.5	0.38253	46.5	0.37314
46.52	0.28591	46.52	0.38508	46.52	0.37165
46.54	0.28848	46.54	0.38667	46.54	0.37502
46.56	0.29856	46.56	0.38335	46.56	0.36331
46.58	0.31368	46.58	0.37935	46.58	0.36616
46.6	0.31624	46.6	0.38349	46.6	0.36878
46.62	0.31517	46.62	0.38244	46.62	0.36153
46.64	0.30942	46.64	0.37666	46.64	0.36381
46.66	0.31526	46.66	0.37456	46.66	0.3581
46.68	0.30893	46.68	0.36844	46.68	0.36332
46.7	0.3112	46.7	0.36148	46.7	0.35903
46.72	0.30816	46.72	0.35488	46.72	0.36383
46.74	0.30975	46.74	0.35091	46.74	0.3639
46.76	0.31316	46.76	0.35918	46.76	0.36332
46.78	0.31397	46.78	0.35443	46.78	0.3654
46.8	0.30605	46.8	0.35604	46.8	0.3604
46.82	0.30643	46.82	0.35024	46.82	0.36201
46.84	0.30823	46.84	0.35207	46.84	0.35878
46.86	0.30997	46.86	0.35237	46.86	0.35347
46.88	0.31332	46.88	0.35042	46.88	0.35135
46.9	0.30631	46.9	0.35114	46.9	0.34715
46.92	0.30457	46.92	0.35116	46.92	0.34293
46.94	0.31153	46.94	0.3438	46.94	0.34052
46.96	0.31147	46.96	0.34892	46.96	0.33697
46.98	0.31054	46.98	0.34554	46.98	0.33412
47	0.29847	47	0.34114	47	0.33131
47.02	0.29442	47.02	0.33545	47.02	0.32635
47.04	0.28698	47.04	0.33675	47.04	0.32458
47.06	0.28882	47.06	0.33893	47.06	0.32097
47.08	0.29035	47.08	0.33693	47.08	0.31902
47.1	0.29133	47.1	0.33006	47.1	0.31468
47.12	0.29288	47.12	0.3265	47.12	0.31767
47.14	0.29675	47.14	0.32497	47.14	0.30927
47.16	0.30083	47.16	0.32264	47.16	0.30793
47.18	0.30715	47.18	0.31644	47.18	0.30558
47.2	0.29967	47.2	0.31466	47.2	0.30461
47.22	0.29896	47.22	0.30908	47.22	0.30192
47.24	0.30207	47.24	0.30795	47.24	0.31311
47.26	0.30616	47.26	0.30927	47.26	0.31528
47.28	0.31446	47.28	0.3098	47.28	0.31424
47.3	0.3141	47.3	0.31451	47.3	0.31448
47.32	0.31525	47.32	0.31448	47.32	0.32111
47.34	0.32479	47.34	0.31256	47.34	0.32162
47.36	0.33587	47.36	0.31371	47.36	0.31884
47.38	0.33423	47.38	0.31553	47.38	0.32556
47.4	0.32978	47.4	0.3138	47.4	0.31321
47.42	0.33507	47.42	0.3107	47.42	0.30799
47.44	0.34024	47.44	0.31318	47.44	0.31543
47.46	0.34442	47.46	0.31458	47.46	0.31833
47.48	0.34598	47.48	0.31723	47.48	0.32027
47.5	0.34795	47.5	0.32013	47.5	0.31796
47.52	0.34468	47.52	0.3234	47.52	0.31932
47.54	0.33992	47.54	0.33147	47.54	0.31355
47.56	0.33984	47.56	0.3343	47.56	0.30886
47.58	0.33983	47.58	0.33746	47.58	0.30843
47.6	0.34213	47.6	0.34342	47.6	0.3068
47.62	0.35017	47.62	0.3492	47.62	0.30877
47.64	0.35457	47.64	0.35494	47.64	0.30453
47.66	0.3528	47.66	0.35675	47.66	0.30293
47.68	0.34904	47.68	0.3592	47.68	0.30799
47.7	0.34555	47.7	0.3556	47.7	0.30434
47.72	0.35044	47.72	0.34857	47.72	0.29928
47.74	0.34996	47.74	0.34583	47.74	0.29714
47.76	0.34591	47.76	0.34385	47.76	0.29219
47.78	0.33276	47.78	0.34068	47.78	0.29078
47.8	0.3239	47.8	0.33035	47.8	0.29205
47.82	0.32352	47.82	0.33315	47.82	0.29093
47.84	0.32881	47.84	0.33348	47.84	0.28524
47.86	0.33923	47.86	0.32828	47.86	0.28292
47.88	0.33655	47.88	0.3226	47.88	0.28188
47.9	0.34181	47.9	0.31854	47.9	0.28546
47.92	0.3479	47.92	0.31916	47.92	0.28882
47.94	0.35123	47.94	0.32093	47.94	0.28651
47.96	0.35384	47.96	0.31926	47.96	0.29262
47.98	0.34909	47.98	0.31402	47.98	0.292
48	0.35067	48	0.31739	48	0.29079
48.02	0.35651	48.02	0.31539	48.02	0.28483
48.04	0.36012	48.04	0.31618	48.04	0.2863
48.06	0.36167	48.06	0.30841	48.06	0.27671
48.08	0.36214	48.08	0.31307	48.08	0.26926
48.1	0.35344	48.1	0.31381	48.1	0.26303
48.12	0.36522	48.12	0.31017	48.12	0.26651
48.14	0.37881	48.14	0.31319	48.14	0.25835
48.16	0.37724	48.16	0.31327	48.16	0.25661
48.18	0.37273	48.18	0.30578	48.18	0.25585
48.2	0.38042	48.2	0.30637	48.2	0.2524
48.22	0.38248	48.22	0.31167	48.22	0.2524
48.24	0.38473	48.24	0.31714	48.24	0.2486
48.26	0.38224	48.26	0.31471	48.26	0.24359
48.28	0.376	48.28	0.3176	48.28	0.23377
48.3	0.3629	48.3	0.31972	48.3	0.22417
48.32	0.36018	48.32	0.31965	48.32	0.22142
48.34	0.36505	48.34	0.3193	48.34	0.21953
48.36	0.36941	48.36	0.31526	48.36	0.21697
48.38	0.36966	48.38	0.32032	48.38	0.22119
48.4	0.37005	48.4	0.31968	48.4	0.22277
48.42	0.36384	48.42	0.31594	48.42	0.22232
48.44	0.35892	48.44	0.31294	48.44	0.21778
48.46	0.3517	48.46	0.3066	48.46	0.21864
48.48	0.35504	48.48	0.29378	48.48	0.21839
48.5	0.35284	48.5	0.285	48.5	0.21765
48.52	0.35359	48.52	0.27837	48.52	0.2163
48.54	0.33627	48.54	0.27454	48.54	0.21829
48.56	0.33015	48.56	0.26956	48.56	0.21826
48.58	0.32159	48.58	0.26542	48.58	0.22418
48.6	0.31478	48.6	0.25886	48.6	0.2309
48.62	0.31481	48.62	0.25679	48.62	0.22942
48.64	0.31702	48.64	0.24845	48.64	0.23012
48.66	0.30871	48.66	0.24705	48.66	0.23399
48.68	0.30982	48.68	0.24717	48.68	0.23993
48.7	0.30937	48.7	0.24745	48.7	0.24011
48.72	0.31197	48.72	0.24684	48.72	0.24069
48.74	0.31159	48.74	0.24621	48.74	0.23923
48.76	0.31848	48.76	0.24235	48.76	0.23304
48.78	0.3169	48.78	0.2436	48.78	0.22737
48.8	0.32103	48.8	0.24484	48.8	0.2243
48.82	0.32025	48.82	0.23598	48.82	0.22475
48.84	0.31611	48.84	0.23659	48.84	0.22839
48.86	0.3141	48.86	0.23407	48.86	0.22711
48.88	0.29976	48.88	0.24337	48.88	0.22647
48.9	0.30526	48.9	0.24381	48.9	0.22537
48.92	0.31701	48.92	0.2455	48.92	0.22943
48.94	0.32302	48.94	0.2495	48.94	0.2241
48.96	0.31279	48.96	0.24875	48.96	0.21833
48.98	0.31492	48.98	0.25371	48.98	0.21829
49	0.30868	49	0.25938	49	0.2122
49.02	0.31023	49.02	0.26012	49.02	0.20496
49.04	0.31464	49.04	0.25644	49.04	0.20141
49.06	0.30828	49.06	0.25835	49.06	0.20438
49.08	0.30972	49.08	0.26083	49.08	0.20143
49.1	0.30593	49.1	0.25957	49.1	0.20377
49.12	0.31563	49.12	0.25615	49.12	0.20346
49.14	0.31875	49.14	0.25299	49.14	0.2042
49.16	0.32444	49.16	0.25364	49.16	0.20281
49.18	0.32049	49.18	0.25459	49.18	0.20474
49.2	0.32258	49.2	0.24758	49.2	0.2011
49.22	0.32333	49.22	0.24404	49.22	0.19682
49.24	0.32198	49.24	0.24019	49.24	0.1935
49.26	0.32555	49.26	0.23211	49.26	0.19302
49.28	0.32798	49.28	0.22518	49.28	0.19357
49.3	0.32089	49.3	0.22511	49.3	0.19268
49.32	0.31189	49.32	0.22485	49.32	0.19159
49.34	0.3041	49.34	0.22159	49.34	0.19408
49.36	0.30526	49.36	0.22306	49.36	0.19384
49.38	0.30569	49.38	0.2167	49.38	0.1968
49.4	0.30152	49.4	0.21006	49.4	0.19211
49.42	0.29587	49.42	0.20602	49.42	0.19003
49.44	0.2879	49.44	0.20612	49.44	0.18915
49.46	0.2866	49.46	0.20936	49.46	0.18972
49.48	0.2973	49.48	0.21006	49.48	0.1904
49.5	0.29919	49.5	0.21423	49.5	0.18649
49.52	0.30258	49.52	0.20884	49.52	0.18898
49.54	0.30498	49.54	0.20952	49.54	0.189
49.56	0.3031	49.56	0.21086	49.56	0.18385
49.58	0.29708	49.58	0.21496	49.58	0.184
49.6	0.29637	49.6	0.21289	49.6	0.18366
49.62	0.2982	49.62	0.21235	49.62	0.18335
49.64	0.30153	49.64	0.21174	49.64	0.18366
49.66	0.30364	49.66	0.2132	49.66	0.18326
49.68	0.29896	49.68	0.21598	49.68	0.18357
49.7	0.31222	49.7	0.21756	49.7	0.18443
49.72	0.3164	49.72	0.22165	49.72	0.18654
49.74	0.3244	49.74	0.22402	49.74	0.17866
49.76	0.33174	49.76	0.22214	49.76	0.17857
49.78	0.33938	49.78	0.22273	49.78	0.18177
49.8	0.34228	49.8	0.21997	49.8	0.18046
49.82	0.3577	49.82	0.22123	49.82	0.18219
49.84	0.36988	49.84	0.21936	49.84	0.18088
49.86	0.36847	49.86	0.22279	49.86	0.18842
49.88	0.37656	49.88	0.2203	49.88	0.18828
49.9	0.3813	49.9	0.22025	49.9	0.18929
49.92	0.39039	49.92	0.21932	49.92	0.18907
49.94	0.40328	49.94	0.21914	49.94	0.18885
49.96	0.40526	49.96	0.22045	49.96	0.18673
49.98	0.40192	49.98	0.2209	49.98	0.18309
50	0.41595	50	0.22003	50	0.18275
50.02	0.41782	50.02	0.22102	50.02	0.17761
50.04	0.42276	50.04	0.21467	50.04	0.17612
50.06	0.42758	50.06	0.21444	50.06	0.17709
50.08	0.43526	50.08	0.21035	50.08	0.17526
50.1	0.44159	50.1	0.21061	50.1	0.1748
50.12	0.43827	50.12	0.20485	50.12	0.17425
50.14	0.44253	50.14	0.19852	50.14	0.17365
50.16	0.44269	50.16	0.19644	50.16	0.16773
50.18	0.44336	50.18	0.18964	50.18	0.16247
50.2	0.44372	50.2	0.18659	50.2	0.16059
50.22	0.44407	50.22	0.18304	50.22	0.16191
50.24	0.44774	50.24	0.18224	50.24	0.1595
50.26	0.46068	50.26	0.1837	50.26	0.15666
50.28	0.46393	50.28	0.18509	50.28	0.15479
50.3	0.46394	50.3	0.18269	50.3	0.14999
50.32	0.46067	50.32	0.17643	50.32	0.14807
50.34	0.46276	50.34	0.18059	50.34	0.14745
50.36	0.46156	50.36	0.17786	50.36	0.1424
50.38	0.4736	50.38	0.17037	50.38	0.14119
50.4	0.47514	50.4	0.16815	50.4	0.14096
50.42	0.48232	50.42	0.16758	50.42	0.14187
50.44	0.488	50.44	0.16969	50.44	0.1443
50.46	0.4891	50.46	0.1772	50.46	0.14363
50.48	0.49107	50.48	0.17869	50.48	0.14534
50.5	0.50328	50.5	0.1848	50.5	0.14019
50.52	0.50317	50.52	0.18731	50.52	0.13772
50.54	0.50997	50.54	0.18915	50.54	0.13624
50.56	0.51261	50.56	0.18862	50.56	0.13721
50.58	0.50264	50.58	0.18808	50.58	0.13938
50.6	0.50221	50.6	0.18999	50.6	0.144
50.62	0.50975	50.62	0.18595	50.62	0.14646
50.64	0.50583	50.64	0.18412	50.64	0.1442
50.66	0.50548	50.66	0.1883	50.66	0.14845
50.68	0.50954	50.68	0.18769	50.68	0.147
50.7	0.50726	50.7	0.19063	50.7	0.14729
50.72	0.51074	50.72	0.19259	50.72	0.14754
50.74	0.50639	50.74	0.19427	50.74	0.14537
50.76	0.50092	50.76	0.19577	50.76	0.14927
50.78	0.51392	50.78	0.19889	50.78	0.14859
50.8	0.51656	50.8	0.19769	50.8	0.15332
50.82	0.52576	50.82	0.19613	50.82	0.15044
50.84	0.53307	50.84	0.19521	50.84	0.15506
50.86	0.53675	50.86	0.19385	50.86	0.15577
50.88	0.54145	50.88	0.19362	50.88	0.15313
50.9	0.52908	50.9	0.19285	50.9	0.15139
50.92	0.51882	50.92	0.19371	50.92	0.14859
50.94	0.5263	50.94	0.1951	50.94	0.14348
50.96	0.52507	50.96	0.19384	50.96	0.13982
50.98	0.52	50.98	0.19632	50.98	0.14011
51	0.51296	51	0.19565	51	0.1398
51.02	0.50367	51.02	0.19276	51.02	0.13974
51.04	0.50077	51.04	0.1962	51.04	0.14077
51.06	0.50336	51.06	0.1971	51.06	0.13882
51.08	0.49605	51.08	0.19725	51.08	0.13621
51.1	0.49527	51.1	0.19781	51.1	0.13257
51.12	0.49001	51.12	0.19924	51.12	0.13613
51.14	0.485	51.14	0.20516	51.14	0.14293
51.16	0.48884	51.16	0.2021	51.16	0.14404
51.18	0.49496	51.18	0.20477	51.18	0.14481
51.2	0.48579	51.2	0.2171	51.2	0.14825
51.22	0.49571	51.22	0.2163	51.22	0.15392
51.24	0.49465	51.24	0.22177	51.24	0.1559
51.26	0.49998	51.26	0.22205	51.26	0.15617
51.28	0.48707	51.28	0.22357	51.28	0.15782
51.3	0.48764	51.3	0.2307	51.3	0.15678
51.32	0.48588	51.32	0.22872	51.32	0.15818
51.34	0.48616	51.34	0.229	51.34	0.16019
51.36	0.48088	51.36	0.227	51.36	0.163
51.38	0.4858	51.38	0.22256	51.38	0.16519
51.4	0.49904	51.4	0.22487	51.4	0.16102
51.42	0.50327	51.42	0.2224	51.42	0.16019
51.44	0.50885	51.44	0.22343	51.44	0.16355
51.46	0.51681	51.46	0.22728	51.46	0.16933
51.48	0.52193	51.48	0.22419	51.48	0.17361
51.5	0.52013	51.5	0.23018	51.5	0.17819
51.52	0.53365	51.52	0.23313	51.52	0.17713
51.54	0.54106	51.54	0.23493	51.54	0.18231
51.56	0.55539	51.56	0.23529	51.56	0.18757
51.58	0.55958	51.58	0.24173	51.58	0.1816
51.6	0.56055	51.6	0.24337	51.6	0.18583
51.62	0.5714	51.62	0.24127	51.62	0.18744
51.64	0.55729	51.64	0.24749	51.64	0.1882
51.66	0.55068	51.66	0.2475	51.66	0.19219
51.68	0.55017	51.68	0.2544	51.68	0.19112
51.7	0.54548	51.7	0.25429	51.7	0.19315
51.72	0.54999	51.72	0.2572	51.72	0.19549
51.74	0.55489	51.74	0.25858	51.74	0.19299
51.76	0.53638	51.76	0.26239	51.76	0.19752
51.78	0.53481	51.78	0.26543	51.78	0.20055
51.8	0.53398	51.8	0.26653	51.8	0.20002
51.82	0.54362	51.82	0.26622	51.82	0.20397
51.84	0.54942	51.84	0.2704	51.84	0.20089
51.86	0.547	51.86	0.2731	51.86	0.19979
51.88	0.54323	51.88	0.28047	51.88	0.19995
51.9	0.54856	51.9	0.28586	51.9	0.20658
51.92	0.56216	51.92	0.28994	51.92	0.21439
51.94	0.56512	51.94	0.29174	51.94	0.22416
51.96	0.56685	51.96	0.29045	51.96	0.2245
51.98	0.57246	51.98	0.29307	51.98	0.228
52	0.58814	52	0.29056	52	0.22936
52.02	0.60292	52.02	0.28637	52.02	0.22838
52.04	0.61424	52.04	0.29728	52.04	0.22022
52.06	0.62926	52.06	0.29609	52.06	0.2159
52.08	0.62984	52.08	0.29129	52.08	0.21926
52.1	0.63998	52.1	0.29276	52.1	0.21809
52.12	0.64773	52.12	0.28253	52.12	0.21631
52.14	0.65491	52.14	0.28157	52.14	0.21721
52.16	0.66744	52.16	0.28345	52.16	0.2131
52.18	0.6803	52.18	0.28475	52.18	0.21139
52.2	0.69033	52.2	0.29041	52.2	0.20967
52.22	0.69771	52.22	0.28826	52.22	0.21069
52.24	0.70786	52.24	0.29569	52.24	0.2122
52.26	0.70519	52.26	0.29687	52.26	0.21256
52.28	0.71256	52.28	0.30067	52.28	0.21353
52.3	0.7057	52.3	0.30847	52.3	0.21405
52.32	0.71767	52.32	0.31012	52.32	0.21251
52.34	0.71599	52.34	0.31063	52.34	0.21705
52.36	0.71025	52.36	0.30858	52.36	0.21346
52.38	0.70469	52.38	0.3106	52.38	0.21281
52.4	0.694	52.4	0.31202	52.4	0.21711
52.42	0.68407	52.42	0.31133	52.42	0.21776
52.44	0.67537	52.44	0.31682	52.44	0.21593
52.46	0.67616	52.46	0.31173	52.46	0.21534
52.48	0.67279	52.48	0.30906	52.48	0.21147
52.5	0.66264	52.5	0.3088	52.5	0.21043
52.52	0.66104	52.52	0.31004	52.52	0.20141
52.54	0.6526	52.54	0.30483	52.54	0.19928
52.56	0.64771	52.56	0.29871	52.56	0.19876
52.58	0.65497	52.58	0.29755	52.58	0.19281
52.6	0.65149	52.6	0.28886	52.6	0.18785
52.62	0.64261	52.62	0.28779	52.62	0.18654
52.64	0.63545	52.64	0.28976	52.64	0.18237
52.66	0.63357	52.66	0.29024	52.66	0.18273
52.68	0.63151	52.68	0.29134	52.68	0.18476
52.7	0.62685	52.7	0.28744	52.7	0.18543
52.72	0.62079	52.72	0.28748	52.72	0.18356
52.74	0.60804	52.74	0.28162	52.74	0.18359
52.76	0.59859	52.76	0.27544	52.76	0.18074
52.78	0.59941	52.78	0.26959	52.78	0.17475
52.8	0.60114	52.8	0.26273	52.8	0.16467
52.82	0.58029	52.82	0.26295	52.82	0.15701
52.84	0.57103	52.84	0.25803	52.84	0.15366
52.86	0.5588	52.86	0.2487	52.86	0.15683
52.88	0.54175	52.88	0.24271	52.88	0.16032
52.9	0.53779	52.9	0.2444	52.9	0.15769
52.92	0.52932	52.92	0.24352	52.92	0.15243
52.94	0.5227	52.94	0.24639	52.94	0.15343
52.96	0.51072	52.96	0.24674	52.96	0.152
52.98	0.49675	52.98	0.24506	52.98	0.15677
53	0.49503	53	0.2451	53	0.15706
53.02	0.4829	53.02	0.24357	53.02	0.15821
53.04	0.47053	53.04	0.24514	53.04	0.16134
53.06	0.46221	53.06	0.23959	53.06	0.1658
53.08	0.46101	53.08	0.2406	53.08	0.16874
53.1	0.45304	53.1	0.23875	53.1	0.16894
53.12	0.45572	53.12	0.23312	53.12	0.16628
53.14	0.43847	53.14	0.22837	53.14	0.16412
53.16	0.43151	53.16	0.22606	53.16	0.16211
53.18	0.4208	53.18	0.22727	53.18	0.16103
53.2	0.4144	53.2	0.2241	53.2	0.15617
53.22	0.41232	53.22	0.21712	53.22	0.15558
53.24	0.40964	53.24	0.21367	53.24	0.15524
53.26	0.39787	53.26	0.20905	53.26	0.15363
53.28	0.39884	53.28	0.20778	53.28	0.15432
53.3	0.3955	53.3	0.20493	53.3	0.14962
53.32	0.38093	53.32	0.19622	53.32	0.15053
53.34	0.37327	53.34	0.18853	53.34	0.15267
53.36	0.36902	53.36	0.18527	53.36	0.1485
53.38	0.35686	53.38	0.18472	53.38	0.14474
53.4	0.35327	53.4	0.17951	53.4	0.14696
53.42	0.34552	53.42	0.18589	53.42	0.14631
53.44	0.35096	53.44	0.18486	53.44	0.14626
53.46	0.35085	53.46	0.18359	53.46	0.14772
53.48	0.3467	53.48	0.18151	53.48	0.1449
53.5	0.3388	53.5	0.17886	53.5	0.14063
53.52	0.33683	53.52	0.17803	53.52	0.13844
53.54	0.33999	53.54	0.17905	53.54	0.13916
53.56	0.33173	53.56	0.17937	53.56	0.1379
53.58	0.32951	53.58	0.1775	53.58	0.13104
53.6	0.3233	53.6	0.17993	53.6	0.13276
53.62	0.30775	53.62	0.1837	53.62	0.13799
53.64	0.31688	53.64	0.18447	53.64	0.13933
53.66	0.32213	53.66	0.18566	53.66	0.138
53.68	0.31428	53.68	0.18377	53.68	0.13553
53.7	0.32165	53.7	0.1803	53.7	0.13704
53.72	0.31015	53.72	0.17542	53.72	0.13836
53.74	0.31492	53.74	0.16957	53.74	0.14316
53.76	0.30842	53.76	0.16946	53.76	0.14431
53.78	0.31168	53.78	0.172	53.78	0.14805
53.8	0.32565	53.8	0.16685	53.8	0.14678
53.82	0.33184	53.82	0.16719	53.82	0.14738
53.84	0.33827	53.84	0.17027	53.84	0.14563
53.86	0.33447	53.86	0.17348	53.86	0.14317
53.88	0.34161	53.88	0.17141	53.88	0.14202
53.9	0.34297	53.9	0.17199	53.9	0.14016
53.92	0.34131	53.92	0.17183	53.92	0.13968
53.94	0.32739	53.94	0.17039	53.94	0.13784
53.96	0.33205	53.96	0.17472	53.96	0.13679
53.98	0.32851	53.98	0.17437	53.98	0.13426
54	0.32885	54	0.17177	54	0.1349
54.02	0.32079	54.02	0.17086	54.02	0.13689
54.04	0.30954	54.04	0.16813	54.04	0.13785
54.06	0.30654	54.06	0.16503	54.06	0.13588
54.08	0.31187	54.08	0.16582	54.08	0.13407
54.1	0.30818	54.1	0.16522	54.1	0.12853
54.12	0.30382	54.12	0.16496	54.12	0.12924
54.14	0.32024	54.14	0.16504	54.14	0.1252
54.16	0.32871	54.16	0.16334	54.16	0.11967
54.18	0.33286	54.18	0.16379	54.18	0.12217
54.2	0.34363	54.2	0.16583	54.2	0.12572
54.22	0.3483	54.22	0.17003	54.22	0.12472
54.24	0.36373	54.24	0.17192	54.24	0.12538
54.26	0.3693	54.26	0.17099	54.26	0.12469
54.28	0.37228	54.28	0.17209	54.28	0.12264
54.3	0.36991	54.3	0.1759	54.3	0.12759
54.32	0.37512	54.32	0.17778	54.32	0.133
54.34	0.39275	54.34	0.17948	54.34	0.13591
54.36	0.38057	54.36	0.1761	54.36	0.13718
54.38	0.37642	54.38	0.17797	54.38	0.13732
54.4	0.37329	54.4	0.18077	54.4	0.14046
54.42	0.37364	54.42	0.17912	54.42	0.14428
54.44	0.3866	54.44	0.17517	54.44	0.14221
54.46	0.39239	54.46	0.16821	54.46	0.13962
54.48	0.38773	54.48	0.16752	54.48	0.14468
54.5	0.39136	54.5	0.16364	54.5	0.15135
54.52	0.3905	54.52	0.16225	54.52	0.15296
54.54	0.39611	54.54	0.16387	54.54	0.15223
54.56	0.39644	54.56	0.16599	54.56	0.15242
54.58	0.40304	54.58	0.16266	54.58	0.15403
54.6	0.40457	54.6	0.15878	54.6	0.15422
54.62	0.40066	54.62	0.16395	54.62	0.15766
54.64	0.39621	54.64	0.16281	54.64	0.15325
54.66	0.39073	54.66	0.16271	54.66	0.15672
54.68	0.39548	54.68	0.15867	54.68	0.15574
54.7	0.37852	54.7	0.16098	54.7	0.15719
54.72	0.37981	54.72	0.15879	54.72	0.15617
54.74	0.37725	54.74	0.1587	54.74	0.15329
54.76	0.38032	54.76	0.16323	54.76	0.14904
54.78	0.38495	54.78	0.1639	54.78	0.14564
54.8	0.37982	54.8	0.16171	54.8	0.14574
54.82	0.37759	54.82	0.1613	54.82	0.14025
54.84	0.38451	54.84	0.1635	54.84	0.13507
54.86	0.39122	54.86	0.16531	54.86	0.13018
54.88	0.39647	54.88	0.16874	54.88	0.12924
54.9	0.40387	54.9	0.16973	54.9	0.12845
54.92	0.40654	54.92	0.16771	54.92	0.12755
54.94	0.41656	54.94	0.16592	54.94	0.12759
54.96	0.414	54.96	0.16529	54.96	0.12682
54.98	0.42294	54.98	0.16429	54.98	0.13052
55	0.42819	55	0.16386	55	0.12748
55.02	0.42315	55.02	0.1641	55.02	0.12782
55.04	0.43554	55.04	0.15991	55.04	0.12844
55.06	0.43429	55.06	0.15507	55.06	0.12732
55.08	0.43704	55.08	0.15671	55.08	0.12966
55.1	0.44308	55.1	0.15555	55.1	0.131
55.12	0.44909	55.12	0.15463	55.12	0.13305
55.14	0.44567	55.14	0.15524	55.14	0.12897
55.16	0.43799	55.16	0.15537	55.16	0.13142
55.18	0.44416	55.18	0.15529	55.18	0.13056
55.2	0.45137	55.2	0.15274	55.2	0.12941
55.22	0.45759	55.22	0.15406	55.22	0.13341
55.24	0.46486	55.24	0.15056	55.24	0.12965
55.26	0.4668	55.26	0.15043	55.26	0.13135
55.28	0.45994	55.28	0.15561	55.28	0.141
55.3	0.45764	55.3	0.15302	55.3	0.14107
55.32	0.46961	55.32	0.15025	55.32	0.14116
55.34	0.47938	55.34	0.15201	55.34	0.13876
55.36	0.48036	55.36	0.15444	55.36	0.13972
55.38	0.48887	55.38	0.15296	55.38	0.14166
55.4	0.49401	55.4	0.15472	55.4	0.14051
55.42	0.49855	55.42	0.15814	55.42	0.14049
55.44	0.49373	55.44	0.1582	55.44	0.13956
55.46	0.48334	55.46	0.15894	55.46	0.14061
55.48	0.48164	55.48	0.15734	55.48	0.13407
55.5	0.47395	55.5	0.15933	55.5	0.13509
55.52	0.48219	55.52	0.16102	55.52	0.12953
55.54	0.47026	55.54	0.16792	55.54	0.12763
55.56	0.46904	55.56	0.16992	55.56	0.12558
55.58	0.46769	55.58	0.16775	55.58	0.12492
55.6	0.45721	55.6	0.16564	55.6	0.12558
55.62	0.46209	55.62	0.16593	55.62	0.12334
55.64	0.46295	55.64	0.16713	55.64	0.12439
55.66	0.45302	55.66	0.16965	55.66	0.1243
55.68	0.4544	55.68	0.17064	55.68	0.12561
55.7	0.44242	55.7	0.17089	55.7	0.12393
55.72	0.43177	55.72	0.16897	55.72	0.1179
55.74	0.42441	55.74	0.16805	55.74	0.12027
55.76	0.4118	55.76	0.1648	55.76	0.12097
55.78	0.40719	55.78	0.1653	55.78	0.12054
55.8	0.3924	55.8	0.16756	55.8	0.12123
55.82	0.38864	55.82	0.16695	55.82	0.12388
55.84	0.38941	55.84	0.16408	55.84	0.12057
55.86	0.37759	55.86	0.1649	55.86	0.12272
55.88	0.3752	55.88	0.16465	55.88	0.12474
55.9	0.37119	55.9	0.16155	55.9	0.12514
55.92	0.36155	55.92	0.16051	55.92	0.12613
55.94	0.36574	55.94	0.15762	55.94	0.12462
55.96	0.3655	55.96	0.15325	55.96	0.12577
55.98	0.35862	55.98	0.15281	55.98	0.12499
56	0.35924	56	0.15277	56	0.12882
56.02	0.35625	56.02	0.15016	56.02	0.13308
56.04	0.34777	56.04	0.14552	56.04	0.12698
56.06	0.34428	56.06	0.14539	56.06	0.13106
56.08	0.34508	56.08	0.14304	56.08	0.13115
56.1	0.34871	56.1	0.14125	56.1	0.12516
56.12	0.34757	56.12	0.14274	56.12	0.12752
56.14	0.35294	56.14	0.14576	56.14	0.12749
56.16	0.35121	56.16	0.14698	56.16	0.12808
56.18	0.34885	56.18	0.14554	56.18	0.12824
56.2	0.34494	56.2	0.14958	56.2	0.12952
56.22	0.3427	56.22	0.14906	56.22	0.13198
56.24	0.33551	56.24	0.14345	56.24	0.13251
56.26	0.32954	56.26	0.14118	56.26	0.13047
56.28	0.33562	56.28	0.14566	56.28	0.12815
56.3	0.33176	56.3	0.14666	56.3	0.13419
56.32	0.33596	56.32	0.14698	56.32	0.13595
56.34	0.3381	56.34	0.1481	56.34	0.13557
56.36	0.34271	56.36	0.1487	56.36	0.13615
56.38	0.34951	56.38	0.1484	56.38	0.13723
56.4	0.34945	56.4	0.1512	56.4	0.13973
56.42	0.35379	56.42	0.15474	56.42	0.14239
56.44	0.34333	56.44	0.15343	56.44	0.14102
56.46	0.33683	56.46	0.15225	56.46	0.13969
56.48	0.3275	56.48	0.15028	56.48	0.1402
56.5	0.31964	56.5	0.15231	56.5	0.14072
56.52	0.31566	56.52	0.15232	56.52	0.13976
56.54	0.31583	56.54	0.15402	56.54	0.14419
56.56	0.31325	56.56	0.14984	56.56	0.14464
56.58	0.31012	56.58	0.15119	56.58	0.14153
56.6	0.30745	56.6	0.14562	56.6	0.1399
56.62	0.30594	56.62	0.14234	56.62	0.1358
56.64	0.29961	56.64	0.14356	56.64	0.13393
56.66	0.30478	56.66	0.14285	56.66	0.13464
56.68	0.31224	56.68	0.14382	56.68	0.12966
56.7	0.30705	56.7	0.14551	56.7	0.12747
56.72	0.29835	56.72	0.14877	56.72	0.12209
56.74	0.29499	56.74	0.1498	56.74	0.11815
56.76	0.28473	56.76	0.14864	56.76	0.11154
56.78	0.28141	56.78	0.14687	56.78	0.1108
56.8	0.28942	56.8	0.14564	56.8	0.10969
56.82	0.28556	56.82	0.14547	56.82	0.10826
56.84	0.28271	56.84	0.1457	56.84	0.10684
56.86	0.28352	56.86	0.14692	56.86	0.1117
56.88	0.28686	56.88	0.15141	56.88	0.10637
56.9	0.28608	56.9	0.15336	56.9	0.10714
56.92	0.27631	56.92	0.15668	56.92	0.11343
56.94	0.28987	56.94	0.15843	56.94	0.11242
56.96	0.28709	56.96	0.15776	56.96	0.11351
56.98	0.2833	56.98	0.15469	56.98	0.115
57	0.29261	57	0.15681	57	0.11735
57.02	0.29376	57.02	0.15679	57.02	0.11754
57.04	0.29419	57.04	0.15349	57.04	0.12042
57.06	0.29631	57.06	0.15961	57.06	0.12323
57.08	0.30805	57.08	0.1653	57.08	0.12448
57.1	0.31089	57.1	0.15903	57.1	0.12871
57.12	0.31328	57.12	0.1589	57.12	0.1274
57.14	0.31712	57.14	0.16154	57.14	0.12933
57.16	0.31993	57.16	0.16223	57.16	0.13275
57.18	0.32056	57.18	0.16013	57.18	0.13403
57.2	0.30497	57.2	0.16046	57.2	0.13504
57.22	0.30402	57.22	0.16295	57.22	0.13403
57.24	0.29522	57.24	0.15752	57.24	0.13081
57.26	0.3021	57.26	0.15881	57.26	0.1334
57.28	0.30242	57.28	0.15938	57.28	0.13764
57.3	0.30645	57.3	0.15601	57.3	0.13721
57.32	0.3061	57.32	0.1547	57.32	0.13166
57.34	0.30292	57.34	0.15292	57.34	0.13604
57.36	0.29898	57.36	0.1476	57.36	0.13854
57.38	0.29076	57.38	0.14762	57.38	0.13732
57.4	0.29215	57.4	0.14623	57.4	0.1379
57.42	0.28852	57.42	0.1517	57.42	0.13657
57.44	0.28361	57.44	0.15734	57.44	0.14309
57.46	0.28396	57.46	0.16037	57.46	0.14469
57.48	0.28046	57.48	0.16325	57.48	0.14438
57.5	0.26589	57.5	0.16376	57.5	0.14459
57.52	0.26198	57.52	0.16392	57.52	0.14419
57.54	0.26276	57.54	0.16036	57.54	0.14571
57.56	0.2546	57.56	0.16003	57.56	0.14933
57.58	0.25462	57.58	0.15966	57.58	0.15308
57.6	0.26164	57.6	0.16322	57.6	0.15121
57.62	0.25533	57.62	0.16553	57.62	0.14956
57.64	0.25063	57.64	0.16817	57.64	0.14136
57.66	0.2451	57.66	0.17037	57.66	0.14081
57.68	0.24446	57.68	0.17269	57.68	0.13722
57.7	0.23264	57.7	0.17075	57.7	0.14144
57.72	0.23437	57.72	0.17453	57.72	0.13974
57.74	0.24088	57.74	0.17402	57.74	0.13812
57.76	0.23603	57.76	0.17112	57.76	0.13868
57.78	0.23565	57.78	0.17562	57.78	0.13513
57.8	0.22835	57.8	0.18067	57.8	0.13587
57.82	0.22836	57.82	0.1795	57.82	0.12885
57.84	0.23235	57.84	0.17889	57.84	0.12807
57.86	0.23471	57.86	0.18035	57.86	0.12498
57.88	0.23811	57.88	0.18244	57.88	0.12421
57.9	0.24168	57.9	0.18014	57.9	0.12721
57.92	0.23927	57.92	0.18335	57.92	0.12584
57.94	0.24228	57.94	0.18851	57.94	0.12433
57.96	0.24661	57.96	0.18676	57.96	0.1206
57.98	0.2551	57.98	0.18958	57.98	0.12221
58	0.25694	58	0.19065	58	0.12312
58.02	0.26777	58.02	0.19167	58.02	0.12371
58.04	0.27106	58.04	0.18421	58.04	0.12277
58.06	0.28328	58.06	0.18541	58.06	0.12201
58.08	0.29162	58.08	0.18525	58.08	0.12325
58.1	0.28655	58.1	0.18224	58.1	0.12118
58.12	0.28708	58.12	0.18206	58.12	0.12363
58.14	0.28964	58.14	0.17536	58.14	0.12778
58.16	0.29367	58.16	0.17577	58.16	0.12721
58.18	0.2929	58.18	0.17889	58.18	0.12493
58.2	0.29564	58.2	0.18088	58.2	0.12296
58.22	0.29166	58.22	0.18	58.22	0.12509
58.24	0.28959	58.24	0.1813	58.24	0.13089
58.26	0.28589	58.26	0.18147	58.26	0.12727
58.28	0.28384	58.28	0.17798	58.28	0.12694
58.3	0.28457	58.3	0.17868	58.3	0.12722
58.32	0.29037	58.32	0.17601	58.32	0.12504
58.34	0.28928	58.34	0.17922	58.34	0.12303
58.36	0.28921	58.36	0.1858	58.36	0.12077
58.38	0.29846	58.38	0.18182	58.38	0.11224
58.4	0.2962	58.4	0.18144	58.4	0.1105
58.42	0.28845	58.42	0.18054	58.42	0.10954
58.44	0.28409	58.44	0.18037	58.44	0.11141
58.46	0.2777	58.46	0.17577	58.46	0.12233
58.48	0.27205	58.48	0.17299	58.48	0.12592
58.5	0.27004	58.5	0.16948	58.5	0.12666
58.52	0.28025	58.52	0.1662	58.52	0.12824
58.54	0.26821	58.54	0.16688	58.54	0.12632
58.56	0.2631	58.56	0.16619	58.56	0.1263
58.58	0.25682	58.58	0.16637	58.58	0.12695
58.6	0.2492	58.6	0.16446	58.6	0.12681
58.62	0.26022	58.62	0.16057	58.62	0.12489
58.64	0.25399	58.64	0.16241	58.64	0.13494
58.66	0.25716	58.66	0.16404	58.66	0.14008
58.68	0.26559	58.68	0.17072	58.68	0.14096
58.7	0.26553	58.7	0.16912	58.7	0.14559
58.72	0.26889	58.72	0.1723	58.72	0.14715
58.74	0.27609	58.74	0.17666	58.74	0.14975
58.76	0.27914	58.76	0.17475	58.76	0.15164
58.78	0.27742	58.78	0.17431	58.78	0.15044
58.8	0.27015	58.8	0.17217	58.8	0.15092
58.82	0.26978	58.82	0.17057	58.82	0.15125
58.84	0.27321	58.84	0.16731	58.84	0.14978
58.86	0.27973	58.86	0.1676	58.86	0.15088
58.88	0.27893	58.88	0.16935	58.88	0.15377
58.9	0.27391	58.9	0.16985	58.9	0.15258
58.92	0.27673	58.92	0.17155	58.92	0.14948
58.94	0.27167	58.94	0.17461	58.94	0.14242
58.96	0.25907	58.96	0.17738	58.96	0.1407
58.98	0.26217	58.98	0.17465	58.98	0.14033
59	0.26683	59	0.17276	59	0.14125
59.02	0.26736	59.02	0.17144	59.02	0.14388
59.04	0.26388	59.04	0.17545	59.04	0.14695
59.06	0.27001	59.06	0.17463	59.06	0.14507
59.08	0.27993	59.08	0.17201	59.08	0.14745
59.1	0.27905	59.1	0.17119	59.1	0.14893
59.12	0.28488	59.12	0.17366	59.12	0.14901
59.14	0.28308	59.14	0.17471	59.14	0.15177
59.16	0.28163	59.16	0.17022	59.16	0.15414
59.18	0.27963	59.18	0.16613	59.18	0.15306
59.2	0.27591	59.2	0.16919	59.2	0.16077
59.22	0.27316	59.22	0.16708	59.22	0.15988
59.24	0.26803	59.24	0.1633	59.24	0.16056
59.26	0.26263	59.26	0.15874	59.26	0.16129
59.28	0.26664	59.28	0.15844	59.28	0.15342
59.3	0.26275	59.3	0.1549	59.3	0.14826
59.32	0.26342	59.32	0.154	59.32	0.14831
59.34	0.25825	59.34	0.15681	59.34	0.14563
59.36	0.25764	59.36	0.15639	59.36	0.14772
59.38	0.25979	59.38	0.15434	59.38	0.14479
59.4	0.25886	59.4	0.15577	59.4	0.13845
59.42	0.26133	59.42	0.15431	59.42	0.13973
59.44	0.2583	59.44	0.15375	59.44	0.14291
59.46	0.26926	59.46	0.15448	59.46	0.1373
59.48	0.27543	59.48	0.15309	59.48	0.13436
59.5	0.27087	59.5	0.15111	59.5	0.13838
59.52	0.28144	59.52	0.15272	59.52	0.13324
59.54	0.27404	59.54	0.15235	59.54	0.12635
59.56	0.27082	59.56	0.15407	59.56	0.12361
59.58	0.2697	59.58	0.15284	59.58	0.12281
59.6	0.2732	59.6	0.1538	59.6	0.12562
59.62	0.27251	59.62	0.15395	59.62	0.12557
59.64	0.27171	59.64	0.15422	59.64	0.1257
59.66	0.27081	59.66	0.1546	59.66	0.12603
59.68	0.26982	59.68	0.1551	59.68	0.12654
59.7	0.26872	59.7	0.15571	59.7	0.12724
59.72	0.26753	59.72	0.15643	59.72	0.12813
59.74	0.26623	59.74	0.15727	59.74	0.12921
59.76	0.26484	59.76	0.15822	59.76	0.13048
59.78	0.26335	59.78	0.15929	59.78	0.13193
59.8	0.26176	59.8	0.16047	59.8	0.13357
59.82	0.26007	59.82	0.16177	59.82	0.1354
59.84	0.25828	59.84	0.16318	59.84	0.13742
59.86	0.25639	59.86	0.1647	59.86	0.13963
59.88	0.2544	59.88	0.16634	59.88	0.14202
59.9	0.25232	59.9	0.16809	59.9	0.14461
59.92	0.25013	59.92	0.16996	59.92	0.14738
59.94	0.24784	59.94	0.17194	59.94	0.15034
[truncated: 3 more rows]

## Sheet: Fig. 3c
	Ru	Ir	O
Position (nm)	Intensity (a.u.)	Intensity (a.u.)	Intensity (a.u.)
0	0.71224	0.68458	0.57645
0.0822	0.72996	0.6662	0.57785
0.1644	0.74926	0.65164	0.58334
0.2466	0.7677	0.6439	0.61081
0.3288	0.77891	0.64944	0.64418
0.411	0.7766	0.65329	0.67933
0.4932	0.76644	0.65904	0.69907
0.5754	0.74858	0.65673	0.71027
0.6576	0.74352	0.64852	0.70925
0.7398	0.73678	0.62612	0.68891
0.822	0.72634	0.59889	0.66037
0.9042	0.71628	0.56576	0.6279
0.9864	0.70792	0.54077	0.60941
1.0686	0.69652	0.5241	0.60517
1.1508	0.68031	0.52511	0.61222
1.233	0.66575	0.53524	0.61961
1.3152	0.65573	0.53951	0.62312
1.3974	0.64987	0.53408	0.62452
1.4796	0.65138	0.51594	0.61968
1.5618	0.65921	0.50181	0.62382
1.644	0.66841	0.4917	0.6392
1.7262	0.67338	0.48332	0.65523
1.8084	0.67053	0.48469	0.65755
1.8906	0.65227	0.48957	0.65748
1.9728	0.62337	0.5066	0.67123
2.055	0.59264	0.53255	0.68743
2.1372	0.57268	0.5646	0.68767
2.2194	0.56639	0.60114	0.67082
2.3016	0.57391	0.63418	0.65458
2.3838	0.58348	0.66032	0.64468
2.466	0.58776	0.67272	0.63661
2.5482	0.58047	0.68141	0.62798
2.6304	0.57357	0.69007	0.62529
2.7126	0.56555	0.70703	0.63276
2.7948	0.56842	0.72385	0.62861
2.877	0.58512	0.75119	0.60961
2.9592	0.6101	0.77554	0.58707
3.0414	0.63239	0.79921	0.58486
3.1236	0.64589	0.81396	0.60334
3.2058	0.66031	0.82453	0.61496
3.288	0.6688	0.82619	0.61596
3.3702	0.67608	0.82702	0.60611
3.4524	0.67975	0.82846	0.59754
3.5346	0.68654	0.83455	0.59762
3.6168	0.68698	0.83104	0.59985
3.699	0.68344	0.81377	0.60493
3.7812	0.67716	0.78982	0.59644
3.8634	0.67304	0.77062	0.57776
3.9456	0.67327	0.74909	0.55705
4.0278	0.67255	0.72541	0.54784
4.11	0.68088	0.71286	0.55696
4.1922	0.69062	0.70639	0.56737
4.2744	0.70159	0.70956	0.58307
4.3566	0.71248	0.71146	0.59386
4.4388	0.72089	0.71302	0.59778
4.521	0.72949	0.69194	0.59438
4.6032	0.73644	0.65992	0.58802
4.6854	0.74993	0.63395	0.5803
4.7676	0.76275	0.62088	0.56707
4.8498	0.76753	0.61112	0.56108
4.932	0.76878	0.60022	0.56504
5.0142	0.76564	0.59441	0.55925
5.0964	0.76604	0.60246	0.542
5.1786	0.76526	0.61039	0.52645
5.2608	0.77067	0.6148	0.51833
5.343	0.77907	0.61311	0.50731
5.4252	0.78646	0.60919	0.49102
5.5074	0.78407	0.60571	0.49273
5.5896	0.77497	0.59439	0.50396
5.6718	0.76171	0.57847	0.52501
5.754	0.74811	0.56473	0.53789
5.8362	0.7319	0.56559	0.54868
5.9184	0.72647	0.58363	0.55394
6.0006	0.73335	0.60713	0.56364
6.0828	0.75168	0.62756	0.579
6.165	0.76209	0.63656	0.59613
6.2472	0.75835	0.62911	0.60972
6.3294	0.74821	0.61108	0.61972
6.4116	0.73735	0.58638	0.62205
6.4938	0.72452	0.57263	0.62262
6.576	0.70326	0.56387	0.62519
6.6582	0.686	0.56416	0.6348
6.7404	0.67312	0.55835	0.64135
6.8226	0.66401	0.55526	0.64048
6.9048	0.64332	0.54855	0.63043
6.987	0.62328	0.55348	0.61348
7.0692	0.60137	0.56941	0.59444
7.1514	0.59533	0.59222	0.58815
7.2336	0.59214	0.60734	0.59373
7.3158	0.59377	0.61854	0.59436
7.398	0.59246	0.63433	0.57818
7.4802	0.59054	0.6483	0.54818
7.5624	0.59094	0.65981	0.51608
7.6446	0.59642	0.66676	0.48941
7.7268	0.60221	0.67257	0.4584
7.809	0.60723	0.68284	0.43207
7.8912	0.60528	0.70293	0.40845
7.9734	0.6077	0.72303	0.39688
8.0556	0.60548	0.73949	0.39483
8.1378	0.6061	0.74971	0.3983
8.22	0.61492	0.76898	0.4028
8.3022	0.62786	0.79047	0.39158
8.3844	0.64537	0.81157	0.38713
8.4666	0.65654	0.82	0.39341
8.5488	0.66971	0.82103	0.40314
8.631	0.6769	0.81799	0.41124
8.7132	0.67742	0.81006	0.4242
8.7954	0.66818	0.79571	0.44588
8.8776	0.65585	0.77323	0.4567
8.9598	0.63924	0.75515	0.4638
9.042	0.62159	0.74414	0.47504
9.1242	0.60444	0.74128	0.49051
9.2064	0.59077	0.7372	0.50313
9.2886	0.57688	0.72305	0.51661
9.3708	0.55781	0.69577	0.52316
9.453	0.54177	0.65399	0.52689
9.5352	0.52669	0.61355	0.52912
9.6174	0.5168	0.58082	0.53881
9.6996	0.49941	0.55877	0.53689
9.7818	0.47561	0.53979	0.52829
9.864	0.44977	0.51753	0.51122
9.9462	0.43031	0.49313	0.49807
10.0284	0.41353	0.4703	0.47872
10.1106	0.39085	0.45145	0.4573
10.1928	0.35634	0.43358	0.44149
10.275	0.32544	0.41707	0.43084
10.3572	0.30473	0.39841	0.42918
10.4394	0.30205	0.37762	0.42278
10.5216	0.30113	0.35316	0.40757
10.6038	0.302	0.33056	0.38061
10.686	0.2998	0.31388	0.3526
10.7682	0.29773	0.29904	0.33013
10.8504	0.29094	0.28685	0.31069
10.9326	0.28337	0.27407	0.29564
11.0148	0.27276	0.26314	0.27638
11.097	0.26026	0.25049	0.25872
11.1792	0.24718	0.23121	0.24119
11.2614	0.23796	0.206	0.22788
11.3436	0.22878	0.18471	0.21469
11.4258	0.22393	0.17044	0.20163
11.508	0.22011	0.15827	0.18871
11.5902	0.21428	0.14649	0.17592
11.6724	0.20677	0.13509	0.16327
11.7546	0.19643	0.12407	0.15074
11.8368	0.18842	0.11344	0.13835
11.919	0.1762	0.10319	0.12609
12.0012	0.16379	0.09332	0.11397
12.0834	0.15099	0.08384	0.10197
12.1656	0.13749	0.07474	0.09011
12.2478	0.12088	0.06602	0.07838
12.33	0.10505	0.05769	0.06679
12.4122	0.09143	0.04975	0.05533
12.4944	0.08409	0.04219	0.04399
12.5766	0.07737	0.03501	0.0328
12.6588	0.07128	0.02821	0.02173
12.741	0.06581	0.0218	0.0108
12.8232	0.06097	0.01578	0
12.9054	0.05674	0.01013	0.02173
12.9876	0.05315	0.00487	0.0108
13.0698	0.05017	0	0

## Sheet: Fig. 3e
2 theta (degree)	Normalized intensity (a.u.)
20	0.14917
20.02	0.14802
20.04	0.14701
20.06	0.14612
20.08	0.14537
20.1	0.14475
20.12	0.14427
20.14	0.14392
20.16	0.1437
20.18	0.14361
20.2	0.14366
20.22	0.14384
20.24	0.14415
20.26	0.1446
20.28	0.14518
20.3	0.14589
20.32	0.14736
20.34	0.1491
20.36	0.15111
20.38	0.15303
20.4	0.15448
20.42	0.15581
20.44	0.15686
20.46	0.1577
20.48	0.15834
20.5	0.15895
20.52	0.15947
20.54	0.15975
20.56	0.16007
20.58	0.15995
20.6	0.15934
20.62	0.15868
20.64	0.15799
20.66	0.15744
20.68	0.15691
20.7	0.1567
20.72	0.15674
20.74	0.15703
20.76	0.15762
20.78	0.15851
20.8	0.15943
20.82	0.16069
20.84	0.16203
20.86	0.16367
20.88	0.1658
20.9	0.16824
20.92	0.17114
20.94	0.1738
20.96	0.17633
20.98	0.17847
21	0.18028
21.02	0.1823
21.04	0.18414
21.06	0.18588
21.08	0.18759
21.1	0.18934
21.12	0.19058
21.14	0.19165
21.16	0.19252
21.18	0.19285
21.2	0.19259
21.22	0.19207
21.24	0.19127
21.26	0.18995
21.28	0.18851
21.3	0.18685
21.32	0.18505
21.34	0.18286
21.36	0.18056
21.38	0.17793
21.4	0.17545
21.42	0.17333
21.44	0.1712
21.46	0.16945
21.48	0.16844
21.5	0.16769
21.52	0.16717
21.54	0.16714
21.56	0.16746
21.58	0.16794
21.6	0.16903
21.62	0.17073
21.64	0.17281
21.66	0.17474
21.68	0.17703
21.7	0.17945
21.72	0.18148
21.74	0.18354
21.76	0.18513
21.78	0.18634
21.8	0.18756
21.82	0.18863
21.84	0.18961
21.86	0.19027
21.88	0.19109
21.9	0.19153
21.92	0.19182
21.94	0.19211
21.96	0.19243
21.98	0.19295
22	0.1939
22.02	0.19454
22.04	0.195
22.06	0.1956
22.08	0.19641
22.1	0.19681
22.12	0.19707
22.14	0.19771
22.16	0.19815
22.18	0.19902
22.2	0.20027
22.22	0.20172
22.24	0.20314
22.26	0.20426
22.28	0.20559
22.3	0.20677
22.32	0.20792
22.34	0.2094
22.36	0.2109
22.38	0.21248
22.4	0.21399
22.42	0.21504
22.44	0.21606
22.46	0.21677
22.48	0.21693
22.5	0.21635
22.52	0.21592
22.54	0.21573
22.56	0.21546
22.58	0.21529
22.6	0.21496
22.62	0.21458
22.64	0.2143
22.66	0.21445
22.68	0.21468
22.7	0.21521
22.72	0.21635
22.74	0.21782
22.76	0.21939
22.78	0.22146
22.8	0.22362
22.82	0.22579
22.84	0.22791
22.86	0.22965
22.88	0.23124
22.9	0.23288
22.92	0.23502
22.94	0.237
22.96	0.23844
22.98	0.23938
23	0.24014
23.02	0.24064
23.04	0.24097
23.06	0.24102
23.08	0.24056
23.1	0.24001
23.12	0.2399
23.14	0.23985
23.16	0.24004
23.18	0.24046
23.2	0.24095
23.22	0.24162
23.24	0.24246
23.26	0.24369
23.28	0.24477
23.3	0.24602
23.32	0.24724
23.34	0.248
23.36	0.24875
23.38	0.24969
23.4	0.25069
23.42	0.25126
23.44	0.25196
23.46	0.25285
23.48	0.254
23.5	0.25547
23.52	0.25777
23.54	0.25987
23.56	0.26203
23.58	0.26431
23.6	0.26671
23.62	0.2688
23.64	0.27056
23.66	0.27215
23.68	0.27286
23.7	0.27369
23.72	0.27435
23.74	0.27477
23.76	0.27505
23.78	0.27523
23.8	0.27479
23.82	0.27369
23.84	0.27283
23.86	0.27187
23.88	0.27045
23.9	0.26905
23.92	0.26771
23.94	0.26606
23.96	0.26493
23.98	0.26416
24	0.26352
24.02	0.26309
24.04	0.2636
24.06	0.2651
24.08	0.26711
24.1	0.27021
24.12	0.27396
24.14	0.27824
24.16	0.28298
24.18	0.28779
24.2	0.29217
24.22	0.2966
24.24	0.30124
24.26	0.30579
24.28	0.31003
24.3	0.3146
24.32	0.31851
24.34	0.32176
24.36	0.32456
24.38	0.32649
24.4	0.3271
24.42	0.32727
24.44	0.32748
24.46	0.32713
24.48	0.32618
24.5	0.32479
24.52	0.32307
24.54	0.32091
24.56	0.31835
24.58	0.31573
24.6	0.31316
24.62	0.31117
24.64	0.30937
24.66	0.30808
24.68	0.30719
24.7	0.30671
24.72	0.30598
24.74	0.30561
24.76	0.30502
24.78	0.30416
24.8	0.30324
24.82	0.30294
24.84	0.30286
24.86	0.30246
24.88	0.30191
24.9	0.30124
24.92	0.3003
24.94	0.29883
24.96	0.29762
24.98	0.2966
25	0.29532
25.02	0.29439
25.04	0.29326
25.06	0.29221
25.08	0.29118
25.1	0.28999
25.12	0.28904
25.14	0.28825
25.16	0.2873
25.18	0.28684
25.2	0.28674
25.22	0.28704
25.24	0.28734
25.26	0.28806
25.28	0.28904
25.3	0.29004
25.32	0.29072
25.34	0.29166
25.36	0.29275
25.38	0.29371
25.4	0.29471
25.42	0.29583
25.44	0.2965
25.46	0.29681
25.48	0.29704
25.5	0.29695
25.52	0.29694
25.54	0.29669
25.56	0.29651
25.58	0.29598
25.6	0.29479
25.62	0.29342
25.64	0.29185
25.66	0.29056
25.68	0.28933
25.7	0.28803
25.72	0.28665
25.74	0.28531
25.76	0.28406
25.78	0.28331
25.8	0.28286
25.82	0.28228
25.84	0.28178
25.86	0.28168
25.88	0.28213
25.9	0.28264
25.92	0.28322
25.94	0.28397
25.96	0.28447
25.98	0.28424
26	0.28387
26.02	0.28351
26.04	0.28277
26.06	0.28182
26.08	0.28068
26.1	0.27904
26.12	0.27731
26.14	0.27531
26.16	0.27313
26.18	0.27043
26.2	0.26739
26.22	0.26441
26.24	0.26189
26.26	0.25954
26.28	0.25741
26.3	0.25523
26.32	0.25303
26.34	0.25124
26.36	0.2496
26.38	0.24792
26.4	0.24646
26.42	0.24498
26.44	0.24365
26.46	0.24253
26.48	0.24161
26.5	0.24055
26.52	0.23939
26.54	0.23792
26.56	0.23612
26.58	0.23413
26.6	0.23261
26.62	0.23125
26.64	0.22941
26.66	0.22729
26.68	0.22506
26.7	0.22267
26.72	0.22011
26.74	0.21777
26.76	0.21513
26.78	0.21213
26.8	0.20921
26.82	0.20637
26.84	0.20377
26.86	0.20124
26.88	0.19888
26.9	0.19656
26.92	0.19435
26.94	0.19255
26.96	0.19089
26.98	0.18961
27	0.18878
27.02	0.18789
27.04	0.18718
27.06	0.1868
27.08	0.18667
27.1	0.18676
27.12	0.18673
27.14	0.18682
27.16	0.18651
27.18	0.18641
27.2	0.18646
27.22	0.18669
27.24	0.18687
27.26	0.18706
27.28	0.1872
27.3	0.18714
27.32	0.18687
27.34	0.18673
27.36	0.18615
27.38	0.18539
27.4	0.18448
27.42	0.18342
27.44	0.18248
27.46	0.18131
27.48	0.18
27.5	0.17851
27.52	0.17674
27.54	0.17508
27.56	0.17325
27.58	0.17148
27.6	0.16962
27.62	0.16778
27.64	0.1658
27.66	0.16347
27.68	0.16086
27.7	0.15818
27.72	0.15535
27.74	0.15266
27.76	0.14992
27.78	0.14755
27.8	0.1454
27.82	0.14351
27.84	0.14185
27.86	0.14027
27.88	0.13905
27.9	0.13816
27.92	0.13769
27.94	0.13777
27.96	0.13797
27.98	0.13841
28	0.139
28.02	0.1398
28.04	0.14063
28.06	0.14115
28.08	0.14166
28.1	0.14229
28.12	0.14285
28.14	0.14354
28.16	0.14397
28.18	0.14415
28.2	0.14417
28.22	0.14405
28.24	0.1435
28.26	0.1425
28.28	0.14162
28.3	0.14071
28.32	0.13957
28.34	0.13814
28.36	0.13638
28.38	0.13436
28.4	0.13226
28.42	0.13033
28.44	0.1285
28.46	0.12649
28.48	0.12462
28.5	0.12311
28.52	0.12164
28.54	0.12049
28.56	0.11944
28.58	0.11861
28.6	0.11804
28.62	0.11751
28.64	0.117
28.66	0.11634
28.68	0.11605
28.7	0.11583
28.72	0.11503
28.74	0.1142
28.76	0.11325
28.78	0.11228
28.8	0.11157
28.82	0.11078
28.84	0.10982
28.86	0.10868
28.88	0.10786
28.9	0.10698
28.92	0.10567
28.94	0.10451
28.96	0.10331
28.98	0.10185
29	0.10054
29.02	0.09928
29.04	0.09802
29.06	0.09668
29.08	0.09587
29.1	0.09518
29.12	0.09422
29.14	0.09367
29.16	0.09332
29.18	0.09329
29.2	0.09357
29.22	0.09378
29.24	0.09434
29.26	0.09479
29.28	0.09564
29.3	0.09637
29.32	0.09662
29.34	0.09725
29.36	0.09792
29.38	0.09833
29.4	0.09893
29.42	0.0994
29.44	0.0999
29.46	0.10057
29.48	0.10127
29.5	0.10133
29.52	0.10096
29.54	0.10065
29.56	0.1
29.58	0.0991
29.6	0.09828
29.62	0.09734
29.64	0.09646
29.66	0.09543
29.68	0.09481
29.7	0.0939
29.72	0.09289
29.74	0.09246
29.76	0.09215
29.78	0.0919
29.8	0.09194
29.82	0.09215
29.84	0.09272
29.86	0.09323
29.88	0.09371
29.9	0.09363
29.92	0.09331
29.94	0.09316
29.96	0.09275
29.98	0.09221
30	0.09193
30.02	0.09156
30.04	0.09127
30.06	0.09104
30.08	0.09076
30.1	0.09011
30.12	0.0898
30.14	0.08966
30.16	0.08941
30.18	0.08931
30.2	0.08942
30.22	0.08966
30.24	0.08996
30.26	0.09015
30.28	0.0903
30.3	0.09009
30.32	0.08992
30.34	0.09004
30.36	0.08975
30.38	0.0895
30.4	0.08956
30.42	0.08952
30.44	0.08928
30.46	0.08896
30.48	0.08829
30.5	0.08734
30.52	0.08649
30.54	0.08552
30.56	0.08456
30.58	0.08391
30.6	0.0837
30.62	0.08372
30.64	0.08376
30.66	0.0838
30.68	0.08386
30.7	0.08386
30.72	0.08424
30.74	0.08477
30.76	0.08506
30.78	0.08558
30.8	0.086
30.82	0.0861
30.84	0.08601
30.86	0.0858
30.88	0.08534
30.9	0.08466
30.92	0.08391
30.94	0.08322
30.96	0.08226
30.98	0.08174
31	0.08146
31.02	0.08095
31.04	0.08034
31.06	0.07997
31.08	0.07955
31.1	0.07954
31.12	0.07981
31.14	0.0801
31.16	0.0806
31.18	0.08134
31.2	0.08231
31.22	0.08335
31.24	0.08452
31.26	0.08585
31.28	0.08729
31.3	0.08854
31.32	0.08965
31.34	0.09054
31.36	0.09073
31.38	0.0909
31.4	0.09052
31.42	0.08969
31.44	0.08871
31.46	0.08731
31.48	0.08542
31.5	0.08329
31.52	0.08081
31.54	0.07819
31.56	0.07546
31.58	0.07302
31.6	0.07071
31.62	0.06842
31.64	0.06651
31.66	0.06499
31.68	0.06361
31.7	0.06257
31.72	0.06146
31.74	0.06051
31.76	0.05958
31.78	0.0592
31.8	0.05914
31.82	0.05957
31.84	0.06019
31.86	0.06071
31.88	0.06142
31.9	0.06214
31.92	0.06315
31.94	0.06426
31.96	0.06526
31.98	0.06682
32	0.06844
32.02	0.07002
32.04	0.07188
32.06	0.07369
32.08	0.07547
32.1	0.07691
32.12	0.07806
32.14	0.07926
32.16	0.08055
32.18	0.08207
32.2	0.08338
32.22	0.0846
32.24	0.0855
32.26	0.08611
32.28	0.0867
32.3	0.08703
32.32	0.0872
32.34	0.08687
32.36	0.08614
32.38	0.08569
32.4	0.08505
32.42	0.08434
32.44	0.08371
32.46	0.08288
32.48	0.08212
32.5	0.08128
32.52	0.08088
32.54	0.08055
32.56	0.08038
32.58	0.08065
32.6	0.0808
32.62	0.08073
32.64	0.08093
32.66	0.08104
32.68	0.08108
32.7	0.08091
32.72	0.08077
32.74	0.08035
32.76	0.08017
32.78	0.08024
32.8	0.08019
32.82	0.08041
32.84	0.08053
32.86	0.0806
32.88	0.08085
32.9	0.08075
32.92	0.08039
32.94	0.07959
32.96	0.07885
32.98	0.07815
33	0.07707
33.02	0.07583
33.04	0.07495
33.06	0.07394
33.08	0.07316
33.1	0.07272
33.12	0.07242
33.14	0.07212
33.16	0.0721
33.18	0.0723
33.2	0.07247
33.22	0.07291
33.24	0.07353
33.26	0.07412
33.28	0.07458
33.3	0.0748
33.32	0.07501
33.34	0.07522
33.36	0.07575
33.38	0.07627
33.4	0.07667
33.42	0.07696
33.44	0.07709
33.46	0.0772
33.48	0.07745
33.5	0.07731
33.52	0.07691
33.54	0.07663
33.56	0.07632
33.58	0.07599
33.6	0.07559
33.62	0.0752
33.64	0.07502
33.66	0.07476
33.68	0.07451
33.7	0.07443
33.72	0.0742
33.74	0.07409
33.76	0.07411
33.78	0.07408
33.8	0.07399
33.82	0.07401
33.84	0.07402
33.86	0.07426
33.88	0.07445
33.9	0.07458
33.92	0.07501
33.94	0.07573
33.96	0.07633
33.98	0.07683
34	0.07712
34.02	0.07745
34.04	0.07805
34.06	0.07876
34.08	0.07946
34.1	0.08014
34.12	0.0807
34.14	0.08133
34.16	0.08187
34.18	0.08228
34.2	0.08256
34.22	0.08266
34.24	0.08276
34.26	0.08285
34.28	0.08291
34.3	0.08318
34.32	0.08337
34.34	0.08354
34.36	0.08358
34.38	0.08366
34.4	0.08373
34.42	0.0843
34.44	0.08504
34.46	0.08576
34.48	0.08639
34.5	0.08712
34.52	0.08768
34.54	0.08782
34.56	0.08733
34.58	0.08669
34.6	0.0858
34.62	0.08478
34.64	0.08374
34.66	0.08258
34.68	0.08129
34.7	0.07986
34.72	0.07803
34.74	0.07621
34.76	0.07448
34.78	0.07283
34.8	0.07126
34.82	0.07014
34.84	0.06922
34.86	0.06879
34.88	0.06883
34.9	0.06935
34.92	0.06996
34.94	0.07064
34.96	0.0717
34.98	0.07359
35	0.07567
35.02	0.0781
35.04	0.08069
35.06	0.08346
35.08	0.08608
35.1	0.0884
35.12	0.08999
35.14	0.09133
35.16	0.09237
35.18	0.09311
35.2	0.09338
35.22	0.09332
35.24	0.09319
35.26	0.09294
35.28	0.09239
35.3	0.09193
35.32	0.09139
35.34	0.09102
35.36	0.09102
35.38	0.09127
35.4	0.09159
35.42	0.09251
35.44	0.0938
35.46	0.09537
35.48	0.09692
35.5	0.0984
35.52	0.09972
35.54	0.10129
35.56	0.10275
35.58	0.10399
35.6	0.10486
35.62	0.10547
35.64	0.10605
35.66	0.1063
35.68	0.10607
35.7	0.10566
35.72	0.10464
35.74	0.10347
35.76	0.10206
35.78	0.10032
35.8	0.0986
35.82	0.09712
35.84	0.09572
35.86	0.0942
35.88	0.09279
35.9	0.09163
35.92	0.09058
35.94	0.08995
35.96	0.08942
35.98	0.08926
36	0.08954
36.02	0.09021
36.04	0.09129
36.06	0.09232
36.08	0.09359
36.1	0.09511
36.12	0.09694
36.14	0.09908
36.16	0.10127
36.18	0.1038
36.2	0.10658
36.22	0.10933
36.24	0.1121
36.26	0.11475
36.28	0.11727
36.3	0.11985
36.32	0.12202
36.34	0.12395
36.36	0.1254
36.38	0.12651
36.4	0.12723
36.42	0.12748
36.44	0.12706
36.46	0.12625
36.48	0.12548
36.5	0.12458
36.52	0.1237
36.54	0.12282
36.56	0.12212
36.58	0.12202
36.6	0.12213
36.62	0.12244
36.64	0.12327
36.66	0.12448
36.68	0.1262
36.7	0.12834
36.72	0.13052
36.74	0.13279
36.76	0.13517
36.78	0.13738
36.8	0.13938
36.82	0.14115
36.84	0.14267
36.86	0.14431
36.88	0.14553
36.9	0.14668
36.92	0.14715
36.94	0.14747
36.96	0.14741
36.98	0.14729
37	0.1468
37.02	0.14646
37.04	0.14614
37.06	0.14624
37.08	0.14669
37.1	0.14753
37.12	0.14867
37.14	0.15008
37.16	0.15184
37.18	0.15391
37.2	0.15627
37.22	0.15865
37.24	0.16115
37.26	0.16369
37.28	0.16607
37.3	0.16821
37.32	0.16982
37.34	0.17152
37.36	0.17289
37.38	0.17399
37.4	0.175
37.42	0.17621
37.44	0.17734
37.46	0.17913
37.48	0.18091
37.5	0.18326
37.52	0.18539
37.54	0.18762
37.56	0.18993
37.58	0.19241
37.6	0.19474
37.62	0.19733
37.64	0.20018
37.66	0.20367
37.68	0.20756
37.7	0.21152
37.72	0.21542
37.74	0.21928
37.76	0.22289
37.78	0.22631
37.8	0.2295
37.82	0.23241
37.84	0.23519
37.86	0.2379
37.88	0.24031
37.9	0.24258
37.92	0.24452
37.94	0.2466
37.96	0.2486
37.98	0.25049
38	0.25279
38.02	0.25576
38.04	0.25925
38.06	0.26365
38.08	0.26799
38.1	0.2723
38.12	0.27636
38.14	0.28055
38.16	0.28515
38.18	0.28991
38.2	0.29474
38.22	0.29986
38.24	0.30514
38.26	0.3108
38.28	0.31642
38.3	0.32183
38.32	0.32711
38.34	0.33188
38.36	0.33596
38.38	0.33993
38.4	0.34387
38.42	0.34742
38.44	0.35095
38.46	0.35449
38.48	0.35747
38.5	0.36025
38.52	0.36285
38.54	0.36548
38.56	0.36833
38.58	0.37129
38.6	0.37464
38.62	0.37823
38.64	0.38191
38.66	0.38564
38.68	0.38883
38.7	0.39193
38.72	0.39489
38.74	0.39756
38.76	0.40046
38.78	0.40347
38.8	0.40618
38.82	0.40881
38.84	0.4117
38.86	0.41466
38.88	0.41692
38.9	0.41861
38.92	0.41964
38.94	0.41991
38.96	0.41941
38.98	0.41857
39	0.41731
39.02	0.4157
39.04	0.41423
39.06	0.4124
39.08	0.41024
39.1	0.40813
39.12	0.40637
39.14	0.40504
39.16	0.40439
39.18	0.40392
39.2	0.40402
39.22	0.40449
39.24	0.40541
39.26	0.40672
39.28	0.40788
39.3	0.40914
39.32	0.41014
39.34	0.41089
39.36	0.41141
39.38	0.41219
39.4	0.41262
39.42	0.41307
39.44	0.41329
39.46	0.4125
39.48	0.41087
39.5	0.40901
39.52	0.40715
39.54	0.40481
39.56	0.40182
39.58	0.39887
39.6	0.39613
39.62	0.39344
39.64	0.39123
39.66	0.38933
39.68	0.38766
39.7	0.38678
39.72	0.38666
39.74	0.38685
39.76	0.38757
39.78	0.38904
39.8	0.39092
39.82	0.39332
39.84	0.39612
39.86	0.39928
39.88	0.40262
39.9	0.40618
39.92	0.41022
39.94	0.41439
39.96	0.41878
39.98	0.42403
40	0.42891
40.02	0.43376
40.04	0.43841
40.06	0.44266
40.08	0.44694
40.1	0.45137
40.12	0.45552
40.14	0.45878
40.16	0.46188
40.18	0.46496
40.2	0.46778
40.22	0.47073
40.24	0.4738
40.26	0.4768
40.28	0.47955
40.3	0.48252
40.32	0.48539
40.34	0.48767
40.36	0.49005
40.38	0.49254
40.4	0.49473
40.42	0.4977
40.44	0.50085
40.46	0.50484
40.48	0.50957
40.5	0.51462
40.52	0.52034
40.54	0.52635
40.56	0.53277
40.58	0.53947
40.6	0.54607
40.62	0.55324
40.64	0.56027
40.66	0.5673
40.68	0.57391
40.7	0.58025
40.72	0.58618
40.74	0.592
40.76	0.59807
40.78	0.60412
40.8	0.61046
40.82	0.61732
40.84	0.62387
40.86	0.63092
40.88	0.63734
40.9	0.64347
40.92	0.64948
40.94	0.65492
40.96	0.66003
40.98	0.66488
41	0.66923
41.02	0.67363
41.04	0.67756
41.06	0.68096
41.08	0.68385
41.1	0.68679
41.12	0.68966
41.14	0.69266
41.16	0.69555
41.18	0.69864
41.2	0.70202
41.22	0.70541
41.24	0.7088
41.26	0.71266
41.28	0.7167
41.3	0.72192
41.32	0.72798
41.34	0.7346
41.36	0.74192
41.38	0.74992
41.4	0.75846
41.42	0.76766
41.44	0.7765
41.46	0.78534
41.48	0.79396
41.5	0.80263
41.52	0.81124
41.54	0.81959
41.56	0.82698
41.58	0.8336
41.6	0.83945
41.62	0.8445
41.64	0.84908
41.66	0.85268
41.68	0.85616
41.7	0.85937
41.72	0.86174
41.74	0.86365
41.76	0.86558
41.78	0.8675
41.8	0.86909
41.82	0.87004
41.84	0.87086
41.86	0.87187
41.88	0.87305
41.9	0.87442
41.92	0.87572
41.94	0.87653
41.96	0.87689
41.98	0.87667
42	0.87645
42.02	0.8758
42.04	0.87437
42.06	0.87287
42.08	0.87208
42.1	0.87122
42.12	0.87105
42.14	0.87138
42.16	0.8715
42.18	0.87182
42.2	0.8724
42.22	0.87288
42.24	0.87415
42.26	0.87477
42.28	0.87553
42.3	0.87563
42.32	0.87563
42.34	0.87495
42.36	0.87402
42.38	0.87254
42.4	0.87077
42.42	0.86861
42.44	0.8667
42.46	0.86517
42.48	0.8638
42.5	0.8628
42.52	0.86174
42.54	0.86022
42.56	0.85825
42.58	0.85689
42.6	0.8557
42.62	0.85445
42.64	0.85383
42.66	0.85335
42.68	0.85354
42.7	0.85387
42.72	0.85465
42.74	0.8552
42.76	0.85511
42.78	0.85436
42.8	0.85326
42.82	0.85223
42.84	0.85123
42.86	0.84928
42.88	0.84677
42.9	0.84418
42.92	0.84045
42.94	0.83687
42.96	0.83317
42.98	0.83047
43	0.8285
43.02	0.82695
43.04	0.8259
43.06	0.82547
43.08	0.82573
43.1	0.82669
43.12	0.82784
43.14	0.82924
43.16	0.8304
43.18	0.83195
43.2	0.83349
43.22	0.83529
43.24	0.83701
43.26	0.83773
43.28	0.83827
43.3	0.83885
43.32	0.83892
43.34	0.83902
43.36	0.83857
43.38	0.83798
43.4	0.83749
43.42	0.83647
43.44	0.83477
43.46	0.83282
43.48	0.83116
43.5	0.8303
43.52	0.82923
43.54	0.82906
43.56	0.82888
43.58	0.82909
43.6	0.82946
43.62	0.82973
43.64	0.83035
43.66	0.83162
43.68	0.83359
43.7	0.83575
43.72	0.83806
43.74	0.84002
43.76	0.84194
43.78	0.84366
43.8	0.84545
43.82	0.84706
43.84	0.84808
43.86	0.8486
43.88	0.84977
43.9	0.851
43.92	0.85168
43.94	0.85212
43.96	0.85188
43.98	0.85085
44	0.8491
44.02	0.84645
44.04	0.84385
44.06	0.84109
44.08	0.83753
44.1	0.83324
44.12	0.82775
44.14	0.82173
44.16	0.8157
44.18	0.80916
44.2	0.80304
44.22	0.79732
44.24	0.79194
44.26	0.78671
44.28	0.78224
44.3	0.77779
44.32	0.77378
44.34	0.76997
44.36	0.76681
44.38	0.76379
44.4	0.76143
44.42	0.75948
44.44	0.75723
44.46	0.75496
44.48	0.75292
44.5	0.75076
44.52	0.74828
44.54	0.74575
44.56	0.74336
44.58	0.7402
44.6	0.7368
44.62	0.73306
44.64	0.72874
44.66	0.72323
44.68	0.71685
44.7	0.70997
44.72	0.70323
44.74	0.69721
44.76	0.69178
44.78	0.68694
44.8	0.68265
44.82	0.67881
44.84	0.67486
44.86	0.67133
44.88	0.66851
44.9	0.66606
44.92	0.66375
44.94	0.6616
44.96	0.65969
44.98	0.65727
45	0.65461
45.02	0.65149
45.04	0.64702
45.06	0.64193
45.08	0.63628
45.1	0.63023
45.12	0.62382
45.14	0.61718
45.16	0.61057
45.18	0.60348
45.2	0.59607
45.22	0.58829
45.24	0.57963
45.26	0.57074
45.28	0.5621
45.3	0.55386
45.32	0.54623
45.34	0.5393
45.36	0.53271
45.38	0.52648
45.4	0.52058
45.42	0.51529
45.44	0.50994
45.46	0.50494
45.48	0.50033
45.5	0.49635
45.52	0.49224
45.54	0.48854
45.56	0.48541
45.58	0.48203
45.6	0.47839
45.62	0.4743
45.64	0.46958
45.66	0.46485
45.68	0.45989
45.7	0.45497
45.72	0.45045
45.74	0.44592
45.76	0.44122
45.78	0.4365
45.8	0.43168
45.82	0.42693
45.84	0.42187
45.86	0.41703
45.88	0.41246
45.9	0.40793
45.92	0.4035
45.94	0.39951
45.96	0.39588
45.98	0.39284
46	0.38992
46.02	0.38706
46.04	0.38376
46.06	0.38081
46.08	0.37819
46.1	0.37626
46.12	0.37477
46.14	0.37375
46.16	0.37283
46.18	0.37217
46.2	0.37154
46.22	0.37116
46.24	0.37068
46.26	0.37003
46.28	0.36937
46.3	0.36879
46.32	0.36881
46.34	0.36871
46.36	0.36877
46.38	0.36926
46.4	0.36893
46.42	0.36813
46.44	0.3669
46.46	0.36562
46.48	0.36401
46.5	0.3626
46.52	0.36072
46.54	0.35834
46.56	0.35533
46.58	0.3519
46.6	0.34765
46.62	0.3427
46.64	0.33734
46.66	0.33196
46.68	0.32642
46.7	0.32099
46.72	0.31579
46.74	0.31084
46.76	0.30617
46.78	0.3024
46.8	0.29846
46.82	0.29506
46.84	0.29241
46.86	0.29029
46.88	0.28896
46.9	0.2882
46.92	0.28769
46.94	0.28669
46.96	0.28571
46.98	0.28453
47	0.28293
47.02	0.28144
47.04	0.28006
47.06	0.27857
47.08	0.27674
47.1	0.2751
47.12	0.27298
47.14	0.27084
47.16	0.26836
47.18	0.26613
47.2	0.26344
47.22	0.26081
47.24	0.25849
47.26	0.25626
47.28	0.25419
47.3	0.25228
47.32	0.2509
47.34	0.24955
47.36	0.24842
47.38	0.24771
47.4	0.2469
47.42	0.2466
47.44	0.24642
47.46	0.24584
47.48	0.24508
47.5	0.24382
47.52	0.24204
47.54	0.23993
47.56	0.23779
47.58	0.23568
47.6	0.23339
47.62	0.23098
47.64	0.22864
47.66	0.22681
47.68	0.22533
47.7	0.22453
47.72	0.22446
47.74	0.22454
47.76	0.22454
47.78	0.225
47.8	0.22545
47.82	0.22645
47.84	0.22772
47.86	0.22891
47.88	0.23002
47.9	0.23077
47.92	0.23152
47.94	0.23165
47.96	0.23164
47.98	0.231
48	0.22968
48.02	0.22808
48.04	0.22608
48.06	0.22375
48.08	0.22106
48.1	0.21789
48.12	0.21445
48.14	0.2108
48.16	0.20698
48.18	0.20369
48.2	0.20071
48.22	0.19846
48.24	0.19686
48.26	0.19576
48.28	0.19482
48.3	0.19405
48.32	0.19358
48.34	0.19288
48.36	0.19239
48.38	0.19217
48.4	0.1921
48.42	0.19238
48.44	0.19218
48.46	0.19126
48.48	0.1901
48.5	0.18852
48.52	0.1871
48.54	0.18558
48.56	0.18386
48.58	0.18222
48.6	0.18041
48.62	0.1787
48.64	0.17698
48.66	0.17512
48.68	0.17327
48.7	0.17146
48.72	0.16998
48.74	0.1688
48.76	0.16778
48.78	0.16755
48.8	0.16736
48.82	0.1672
48.84	0.16678
48.86	0.16625
48.88	0.16596
48.9	0.16559
48.92	0.16551
48.94	0.16526
48.96	0.16513
48.98	0.16483
49	0.16448
49.02	0.16408
49.04	0.16337
49.06	0.16252
49.08	0.16188
49.1	0.16136
49.12	0.16105
49.14	0.16045
49.16	0.15929
49.18	0.15847
49.2	0.15724
49.22	0.1561
49.24	0.15514
49.26	0.154
49.28	0.15273
49.3	0.15112
49.32	0.14965
49.34	0.14816
49.36	0.14692
49.38	0.14591
49.4	0.1447
49.42	0.14351
49.44	0.14237
49.46	0.14125
49.48	0.14022
49.5	0.13941
49.52	0.13865
49.54	0.1377
49.56	0.13679
49.58	0.13607
49.6	0.13568
49.62	0.13555
49.64	0.13527
49.66	0.13484
49.68	0.13422
49.7	0.13355
49.72	0.13279
49.74	0.13183
49.76	0.13091
49.78	0.13018
49.8	0.12896
49.82	0.12792
49.84	0.12664
49.86	0.12512
49.88	0.1235
49.9	0.1221
49.92	0.12113
49.94	0.1202
49.96	0.11971
49.98	0.11957
50	0.11957
50.02	0.11948
50.04	0.11941
50.06	0.11952
50.08	0.11955
50.1	0.11955
50.12	0.11921
50.14	0.11889
50.16	0.11879
50.18	0.11867
50.2	0.11843
50.22	0.11807
50.24	0.11725
50.26	0.11638
50.28	0.11525
50.3	0.11424
50.32	0.11347
50.34	0.11268
50.36	0.11195
50.38	0.11101
50.4	0.10971
50.42	0.10855
50.44	0.1075
50.46	0.10644
50.48	0.10532
50.5	0.10424
50.52	0.10344
50.54	0.1028
50.56	0.10224
50.58	0.10144
50.6	0.10034
50.62	0.09896
50.64	0.0976
50.66	0.09623
50.68	0.09471
50.7	0.09343
50.72	0.09232
50.74	0.09137
50.76	0.09046
50.78	0.08971
50.8	0.08935
50.82	0.08941
50.84	0.0898
50.86	0.09059
50.88	0.09156
50.9	0.09306
50.92	0.09507
50.94	0.09706
50.96	0.09861
50.98	0.09997
51	0.1013
51.02	0.10288
51.04	0.10476
51.06	0.10623
51.08	0.10757
51.1	0.10876
51.12	0.10974
51.14	0.1104
51.16	0.11069
51.18	0.11082
51.2	0.11101
51.22	0.11105
51.24	0.11096
51.26	0.11071
51.28	0.11029
51.3	0.11008
51.32	0.10962
51.34	0.10887
51.36	0.10781
51.38	0.10702
51.4	0.10634
51.42	0.10576
51.44	0.10514
51.46	0.10403
51.48	0.10295
51.5	0.10187
51.52	0.10069
51.54	0.09902
51.56	0.09721
51.58	0.09564
51.6	0.09435
51.62	0.09322
51.64	0.09227
51.66	0.0912
51.68	0.09039
51.7	0.08992
51.72	0.08958
51.74	0.0895
51.76	0.08951
51.78	0.08984
51.8	0.0903
51.82	0.09064
51.84	0.09085
51.86	0.09112
51.88	0.09141
51.9	0.09147
51.92	0.09082
51.94	0.08982
51.96	0.08884
51.98	0.08811
52	0.08721
52.02	0.08598
52.04	0.0846
52.06	0.0829
52.08	0.08152
52.1	0.08021
52.12	0.0791
52.14	0.07809
52.16	0.07766
52.18	0.07749
52.2	0.07761
52.22	0.07794
52.24	0.07867
52.26	0.07947
52.28	0.08039
52.3	0.0813
52.32	0.08199
52.34	0.08277
52.36	0.08351
52.38	0.08425
52.4	0.0844
52.42	0.08442
52.44	0.08434
52.46	0.08414
52.48	0.08384
52.5	0.08321
52.52	0.08272
52.54	0.08244
52.56	0.08246
52.58	0.08225
52.6	0.08205
52.62	0.0818
52.64	0.0816
52.66	0.08123
52.68	0.08122
52.7	0.08123
52.72	0.08114
52.74	0.08107
52.76	0.08102
52.78	0.08093
52.8	0.08055
52.82	0.08042
52.84	0.0802
52.86	0.07992
52.88	0.07951
52.9	0.07917
52.92	0.07903
52.94	0.07895
52.96	0.07879
52.98	0.07855
53	0.07826
53.02	0.07826
53.04	0.07845
53.06	0.07891
53.08	0.07964
53.1	0.08054
53.12	0.08137
53.14	0.08202
53.16	0.08242
53.18	0.08251
53.2	0.08243
53.22	0.08225
53.24	0.0819
53.26	0.0816
53.28	0.08135
53.3	0.08097
53.32	0.0804
53.34	0.07984
53.36	0.07926
53.38	0.0788
53.4	0.07832
53.42	0.07815
53.44	0.07806
53.46	0.07806
53.48	0.07817
53.5	0.07848
53.52	0.07849
53.54	0.07822
53.56	0.07789
53.58	0.07755
53.6	0.07739
53.62	0.07732
53.64	0.0774
53.66	0.07779
53.68	0.07809
53.7	0.07845
53.72	0.07872
53.74	0.07908
53.76	0.07943
53.78	0.07992
53.8	0.08039
53.82	0.08102
53.84	0.08164
53.86	0.08209
53.88	0.08236
53.9	0.08237
53.92	0.08209
53.94	0.08165
53.96	0.08103
53.98	0.08029
54	0.07944
54.02	0.07826
54.04	0.07706
54.06	0.07577
54.08	0.07454
54.1	0.0733
54.12	0.07194
54.14	0.07086
54.16	0.07002
54.18	0.06964
54.2	0.06964
54.22	0.06996
54.24	0.07064
54.26	0.0716
54.28	0.07263
54.3	0.07425
54.32	0.07607
54.34	0.07771
54.36	0.07918
54.38	0.08073
54.4	0.08188
54.42	0.08272
54.44	0.08329
54.46	0.08339
54.48	0.0834
54.5	0.08289
54.52	0.08213
54.54	0.08102
54.56	0.07954
54.58	0.07817
54.6	0.07675
54.62	0.07521
54.64	0.07414
54.66	0.07312
54.68	0.07219
54.7	0.07158
54.72	0.07091
54.74	0.07025
54.76	0.06976
54.78	0.06949
54.8	0.0694
54.82	0.06935
54.84	0.06922
54.86	0.06925
54.88	0.06942
54.9	0.06955
54.92	0.0695
54.94	0.06922
54.96	0.06891
54.98	0.06878
55	0.06852
55.02	0.0685
55.04	0.06875
55.06	0.06887
55.08	0.06899
55.1	0.06905
55.12	0.06937
55.14	0.0696
55.16	0.06993
55.18	0.07057
55.2	0.07138
55.22	0.07215
55.24	0.073
55.26	0.07354
55.28	0.074
55.3	0.07435
55.32	0.07443
55.34	0.07434
55.36	0.07417
55.38	0.07386
55.4	0.07349
55.42	0.07274
55.44	0.07171
55.46	0.07044
55.48	0.0689
55.5	0.06726
55.52	0.06584
55.54	0.06413
55.56	0.06265
55.58	0.06144
55.6	0.06037
55.62	0.05943
55.64	0.05836
55.66	0.05727
55.68	0.05649
55.7	0.05601
55.72	0.05584
55.74	0.05569
55.76	0.05587
55.78	0.05621
55.8	0.05687
55.82	0.0574
55.84	0.05827
55.86	0.05925
55.88	0.06041
55.9	0.06165
55.92	0.0631
55.94	0.06458
55.96	0.06623
55.98	0.06777
56	0.06924
56.02	0.07052
56.04	0.07151
56.06	0.0722
56.08	0.07274
56.1	0.0732
56.12	0.07345
56.14	0.07305
56.16	0.0728
56.18	0.0724
56.2	0.07193
56.22	0.07111
56.24	0.0703
56.26	0.06963
56.28	0.06899
56.3	0.06834
56.32	0.06782
56.34	0.06751
56.36	0.06742
56.38	0.0674
56.4	0.06776
56.42	0.06814
56.44	0.06852
56.46	0.06882
56.48	0.06932
56.5	0.06997
56.52	0.07073
56.54	0.0714
56.56	0.07229
56.58	0.07293
56.6	0.07349
56.62	0.07391
56.64	0.07437
56.66	0.07497
56.68	0.07537
56.7	0.07575
56.72	0.07608
56.74	0.0764
56.76	0.07677
56.78	0.07699
56.8	0.07703
56.82	0.07673
56.84	0.07653
56.86	0.07625
56.88	0.076
56.9	0.07582
56.92	0.07569
56.94	0.07558
56.96	0.07526
56.98	0.07478
57	0.07444
57.02	0.07395
57.04	0.07357
57.06	0.07338
57.08	0.07304
57.1	0.07284
57.12	0.07237
57.14	0.07194
57.16	0.07157
57.18	0.07116
57.2	0.07093
57.22	0.07105
57.24	0.07153
57.26	0.07213
57.28	0.07265
57.3	0.07359
57.32	0.07461
57.34	0.07566
57.36	0.07654
57.38	0.07755
57.4	0.07851
57.42	0.07917
57.44	0.07986
57.46	0.08048
57.48	0.08067
57.5	0.08056
57.52	0.08015
57.54	0.07953
57.56	0.07875
57.58	0.078
57.6	0.07741
57.62	0.07662
57.64	0.07577
57.66	0.07465
57.68	0.07313
57.7	0.07188
57.72	0.0703
57.74	0.06906
57.76	0.0681
57.78	0.06753
57.8	0.06707
57.82	0.06703
57.84	0.06745
57.86	0.06818
57.88	0.06889
57.9	0.06992
57.92	0.07117
57.94	0.07258
57.96	0.07434
57.98	0.07618
58	0.07787
58.02	0.07937
58.04	0.08097
58.06	0.08229
58.08	0.0833
58.1	0.08458
58.12	0.08579
58.14	0.08681
58.16	0.08782
58.18	0.08869
58.2	0.08934
58.22	0.08981
58.24	0.09001
58.26	0.08993
58.28	0.08974
58.3	0.08962
58.32	0.0895
58.34	0.08962
58.36	0.08974
58.38	0.08957
58.4	0.08928
58.42	0.08918
58.44	0.08916
58.46	0.08899
58.48	0.08874
58.5	0.0887
58.52	0.08833
58.54	0.08741
58.56	0.08659
58.58	0.08545
58.6	0.08417
58.62	0.08282
58.64	0.0815
58.66	0.08024
58.68	0.07923
58.7	0.07835
58.72	0.07759
58.74	0.0769
58.76	0.07643
58.78	0.07578
58.8	0.07535
58.82	0.07517
58.84	0.07499
58.86	0.07496
58.88	0.07517
58.9	0.07539
58.92	0.07564
58.94	0.07594
58.96	0.07627
58.98	0.07651
59	0.07688
59.02	0.07729
59.04	0.07791
59.06	0.07838
59.08	0.07856
59.1	0.0785
59.12	0.07826
59.14	0.07792
59.16	0.07786
59.18	0.07761
59.2	0.07737
59.22	0.0771
59.24	0.07679
59.26	0.07651
59.28	0.07636
59.3	0.0762
59.32	0.07622
59.34	0.076
59.36	0.0756
59.38	0.07495
59.4	0.07453
59.42	0.07416
59.44	0.07362
59.46	0.07272
59.48	0.07168
59.5	0.07065
59.52	0.06953
59.54	0.06848
59.56	0.06744
59.58	0.06636
59.6	0.06538
59.62	0.06449
59.64	0.06371
59.66	0.06278
59.68	0.06192
59.7	0.06122
59.72	0.06035
59.74	0.05948
59.76	0.05861
59.78	0.05775
59.8	0.05689
59.82	0.05603
59.84	0.05517
59.86	0.05432
59.88	0.05347
59.9	0.05262
59.92	0.05177
59.94	0.05093
59.96	0.05009
[truncated: 3 more rows]

## Sheet: Fig. 4a
(RuIr)O2/C		RuO2@IrO2/C		RuO2 NPs/C		com. RuO2/C		com. IrO2/C
E (V vs.RHE)	j (mA cm-2)	E (V vs.RHE)	j (mA cm-2)	E (V vs.RHE)	j (mA cm-2)	E (V vs.RHE)	j (mA cm-2)	E (V vs.RHE)	j (mA cm-2)
1.19968	0.91289	1.2001	0.8714	1.19927	0.8701	1.2002	0.81355	1.20016	0.81253
1.20067	0.91442	1.2011	0.87226	1.20027	0.87119	1.2012	0.8136	1.20116	0.81253
1.20166	0.91594	1.20209	0.87215	1.20126	0.87217	1.2022	0.81354	1.20216	0.81354
1.20265	0.91645	1.20309	0.87383	1.20226	0.87218	1.20319	0.81405	1.20316	0.81353
1.20365	0.91747	1.20407	0.87417	1.20325	0.87417	1.20419	0.81455	1.20416	0.81356
1.20464	0.919	1.20508	0.87347	1.20425	0.87367	1.20519	0.81557	1.20515	0.81401
1.20562	0.92053	1.20607	0.87599	1.20524	0.87516	1.20619	0.81506	1.20615	0.81453
1.20661	0.92206	1.20706	0.87679	1.20623	0.87674	1.20719	0.8161	1.20715	0.8155
1.2076	0.92359	1.20805	0.87711	1.20723	0.87723	1.20819	0.81611	1.20815	0.81502
1.2086	0.92461	1.20904	0.87897	1.20822	0.87871	1.20919	0.81558	1.20915	0.81617
1.20959	0.92562	1.21004	0.87879	1.20922	0.87871	1.21018	0.81716	1.21015	0.81618
1.21058	0.92715	1.21103	0.88109	1.2102	0.88025	1.21118	0.81715	1.21115	0.81558
1.21157	0.92868	1.21202	0.88198	1.21119	0.88188	1.21218	0.8172	1.21214	0.81719
1.21256	0.93021	1.21302	0.88244	1.21219	0.88235	1.21318	0.81766	1.21314	0.81715
1.21355	0.93123	1.21401	0.88343	1.21318	0.88381	1.21418	0.81761	1.21414	0.81717
1.21454	0.93225	1.215	0.88472	1.21417	0.88486	1.21517	0.81863	1.21514	0.81768
1.21553	0.93377	1.216	0.88519	1.21517	0.88536	1.21617	0.81867	1.21614	0.81761
1.21652	0.9353	1.21699	0.88676	1.21616	0.88691	1.21717	0.81913	1.21714	0.81866
1.21751	0.93683	1.21798	0.88794	1.21715	0.88796	1.21817	0.81968	1.21814	0.8187
1.2185	0.93785	1.21897	0.88871	1.21815	0.88892	1.21917	0.82018	1.21914	0.81919
1.21949	0.93989	1.21996	0.89049	1.21914	0.89045	1.22017	0.82014	1.22013	0.8197
1.22049	0.93938	1.22096	0.8908	1.22014	0.89046	1.22116	0.82113	1.22113	0.8201
1.22148	0.94142	1.22195	0.8914	1.22112	0.89254	1.22216	0.82171	1.22213	0.8201
1.22247	0.94294	1.22294	0.89399	1.22212	0.8936	1.22316	0.82117	1.22313	0.82112
1.22346	0.94447	1.22394	0.89437	1.22311	0.89404	1.22416	0.82223	1.22413	0.82176
1.22444	0.94651	1.22492	0.89603	1.2241	0.89608	1.22515	0.82329	1.22513	0.82117
1.22543	0.94804	1.22592	0.89692	1.2251	0.89653	1.22615	0.82324	1.22612	0.82222
1.22642	0.94906	1.22691	0.89768	1.22609	0.8976	1.22715	0.82377	1.22712	0.82323
1.22741	0.9516	1.22791	0.89894	1.22708	0.89861	1.22815	0.8237	1.22812	0.82323
1.2284	0.95262	1.2289	0.89958	1.22808	0.89968	1.22914	0.82526	1.22912	0.82378
1.22939	0.95415	1.22989	0.90065	1.22907	0.90069	1.23014	0.82529	1.23012	0.8238
1.23037	0.95619	1.23089	0.90178	1.23006	0.90164	1.23114	0.82625	1.23111	0.82524
1.23137	0.95721	1.23187	0.90344	1.23105	0.90326	1.23213	0.82681	1.23211	0.82526
1.23235	0.95874	1.23286	0.90532	1.23204	0.9052	1.23313	0.82682	1.23311	0.82624
1.23334	0.96026	1.23385	0.90675	1.23303	0.9062	1.23413	0.82831	1.23411	0.82683
1.23433	0.96179	1.23485	0.90714	1.23402	0.90728	1.23512	0.8293	1.23511	0.82687
1.23532	0.96332	1.23584	0.90874	1.23501	0.90884	1.23612	0.82937	1.2361	0.8283
1.2363	0.96587	1.23683	0.90931	1.23601	0.90933	1.23712	0.82989	1.2371	0.8294
1.23729	0.9674	1.23782	0.91067	1.237	0.91084	1.23812	0.82988	1.2381	0.82931
1.23829	0.96842	1.23881	0.91279	1.23799	0.9123	1.23911	0.83134	1.2391	0.82982
1.23928	0.96994	1.23981	0.91271	1.23899	0.91287	1.24011	0.8324	1.2401	0.82981
1.24026	0.97147	1.2408	0.91436	1.23998	0.91449	1.24111	0.83244	1.24109	0.83137
1.24125	0.97351	1.24179	0.91566	1.24097	0.916	1.2421	0.83344	1.24209	0.83244
1.24224	0.97504	1.24278	0.91615	1.24196	0.91641	1.2431	0.83446	1.24309	0.83245
1.24322	0.97809	1.24378	0.91736	1.24296	0.91749	1.2441	0.83445	1.24409	0.83345
1.24421	0.97911	1.24477	0.91972	1.24395	0.91908	1.24509	0.83599	1.24508	0.83448
1.2452	0.98064	1.24576	0.92056	1.24494	0.92056	1.24609	0.8359	1.24608	0.83444
1.24619	0.98268	1.24675	0.92272	1.24593	0.92204	1.24709	0.83644	1.24708	0.83598
1.24717	0.98421	1.24773	0.92312	1.24692	0.92356	1.24808	0.83742	1.24808	0.83592
1.24816	0.98675	1.24873	0.92456	1.24791	0.92465	1.24908	0.83801	1.24907	0.83646
1.24915	0.98828	1.24972	0.92575	1.2489	0.92563	1.25008	0.83908	1.25007	0.83749
1.25014	0.9893	1.25071	0.92769	1.24989	0.92716	1.25107	0.83955	1.25107	0.83805
1.25112	0.99134	1.2517	0.92872	1.25088	0.92861	1.25207	0.84005	1.25207	0.839
1.25211	0.99287	1.25269	0.9304	1.25187	0.93022	1.25307	0.84155	1.25306	0.83951
1.2531	0.99491	1.25368	0.93143	1.25286	0.93125	1.25407	0.84151	1.25406	0.84001
1.25408	0.99694	1.25468	0.93269	1.25386	0.93224	1.25507	0.84153	1.25506	0.84151
1.25507	0.99898	1.25566	0.93384	1.25485	0.93376	1.25606	0.84313	1.25606	0.84154
1.25605	1.00204	1.25665	0.93562	1.25584	0.9353	1.25706	0.8432	1.25706	0.84158
1.25703	1.00408	1.25764	0.93695	1.25683	0.93683	1.25805	0.8441	1.25805	0.84316
1.25802	1.0056	1.25864	0.93745	1.25782	0.93787	1.25905	0.84569	1.25905	0.84317
1.25901	1.00764	1.25962	0.93947	1.25881	0.93981	1.26005	0.84564	1.26005	0.8442
1.26	1.00917	1.26063	0.93982	1.25981	0.9393	1.26104	0.84767	1.26104	0.84567
1.26098	1.01121	1.26161	0.94171	1.2608	0.94149	1.26204	0.84763	1.26204	0.84562
1.26196	1.01426	1.2626	0.94269	1.26179	0.943	1.26303	0.84817	1.26303	0.84765
1.26295	1.0163	1.26359	0.94433	1.26278	0.94446	1.26403	0.84871	1.26403	0.84762
1.26393	1.01834	1.26458	0.94688	1.26376	0.9466	1.26503	0.84976	1.26503	0.84818
1.26492	1.02089	1.26557	0.94875	1.26475	0.948	1.26602	0.85073	1.26603	0.84873
1.2659	1.02292	1.26656	0.94962	1.26575	0.94903	1.26702	0.85122	1.26703	0.84976
1.26689	1.02496	1.26754	0.95177	1.26673	0.95164	1.26801	0.85228	1.26802	0.85072
1.26787	1.02751	1.26854	0.95215	1.26772	0.95269	1.26901	0.85328	1.26902	0.85128
1.26885	1.03006	1.26952	0.95477	1.26871	0.9541	1.27001	0.85385	1.27002	0.85227
1.26983	1.0326	1.27051	0.95639	1.2697	0.95613	1.271	0.85489	1.27102	0.85327
1.27082	1.03413	1.2715	0.95786	1.27069	0.95725	1.272	0.85632	1.27201	0.8539
1.2718	1.0377	1.27249	0.95878	1.27168	0.95874	1.273	0.85638	1.27301	0.85484
1.27278	1.03974	1.27348	0.9602	1.27267	0.96025	1.27399	0.85732	1.274	0.85638
1.27376	1.04228	1.27447	0.96171	1.27366	0.96173	1.27499	0.85781	1.275	0.8563
1.27474	1.04534	1.27546	0.96332	1.27465	0.96336	1.27598	0.85887	1.276	0.85731
1.27573	1.04738	1.27644	0.96588	1.27563	0.96589	1.27698	0.85943	1.277	0.85781
1.2767	1.05094	1.27743	0.96314	1.27662	0.96741	1.27798	0.85947	1.278	0.8588
1.27769	1.05349	1.27843	0.96871	1.27762	0.9684	1.27897	0.86093	1.27899	0.85949
1.27867	1.05553	1.27942	0.96939	1.27861	0.96999	1.27997	0.86146	1.27999	0.85948
1.27965	1.05807	1.28041	0.97136	1.2796	0.97141	1.28097	0.86196	1.28099	0.86093
1.28063	1.06164	1.28139	0.97361	1.28058	0.97356	1.28196	0.8639	1.28199	0.86142
1.28162	1.06317	1.28238	0.97569	1.28157	0.975	1.28295	0.86558	1.28298	0.86192
1.28259	1.06673	1.28336	0.97808	1.28255	0.97806	1.28395	0.86607	1.28398	0.86399
1.28357	1.06979	1.28435	0.97934	1.28355	0.9792	1.28495	0.86706	1.28497	0.86553
1.28455	1.07234	1.28534	0.98069	1.28454	0.98063	1.28595	0.86708	1.28597	0.86607
1.28553	1.07539	1.28633	0.9829	1.28552	0.98268	1.28694	0.86756	1.28697	0.86707
1.28651	1.07794	1.28732	0.98476	1.28651	0.98421	1.28794	0.86803	1.28797	0.86702
1.28749	1.08151	1.2883	0.98613	1.28749	0.98679	1.28893	0.87016	1.28896	0.86756
1.28847	1.08456	1.28929	0.98816	1.28848	0.9883	1.28993	0.87115	1.28996	0.86809
1.28945	1.0866	1.29028	0.98933	1.28948	0.98936	1.29092	0.87214	1.29096	0.87018
1.29042	1.09068	1.29127	0.99155	1.29046	0.99134	1.29192	0.87214	1.29195	0.87113
1.2914	1.09322	1.29226	0.99252	1.29145	0.99285	1.29291	0.87417	1.29295	0.87214
1.29238	1.0973	1.29324	0.99472	1.29244	0.99493	1.29391	0.87363	1.29395	0.87216
1.29335	1.10036	1.29423	0.99688	1.29343	0.99694	1.29491	0.87518	1.29494	0.87417
1.29434	1.1029	1.29522	0.99836	1.29441	0.99892	1.2959	0.87679	1.29594	0.87363
1.29531	1.10647	1.2962	1.00243	1.29539	1.00206	1.2969	0.87724	1.29694	0.87519
1.29629	1.11004	1.29718	1.00412	1.29638	1.00405	1.29789	0.87878	1.29793	0.87677
1.29727	1.11258	1.29817	1.00574	1.29737	1.00568	1.29889	0.87877	1.29893	0.8773
1.29825	1.11564	1.29916	1.00791	1.29835	1.00768	1.29988	0.88023	1.29993	0.87879
1.29922	1.11921	1.30015	1.00936	1.29934	1.00914	1.30088	0.88185	1.30092	0.87879
1.3002	1.12277	1.30113	1.0112	1.30033	1.01126	1.30187	0.88233	1.30192	0.88028
1.30117	1.12634	1.30211	1.10149	1.30131	1.01427	1.30287	0.88384	1.30291	0.8818
1.30215	1.12939	1.3031	1.10692	1.3023	1.01633	1.30386	0.88482	1.30391	0.8824
1.30313	1.13245	1.30408	1.18372	1.30328	1.01834	1.30486	0.8853	1.30491	0.88385
1.30411	1.13551	1.30507	1.021	1.30427	1.02083	1.30585	0.88695	1.3059	0.88486
1.30508	1.13958	1.30605	1.02269	1.30525	1.02296	1.30685	0.88799	1.3069	0.88531
1.30605	1.14366	1.30704	1.0242	1.30624	1.02498	1.30784	0.88897	1.3079	0.88697
1.30703	1.14671	1.30802	1.02787	1.30722	1.0276	1.30883	0.89049	1.30889	0.88796
1.308	1.15028	1.309	1.03098	1.30821	1.03005	1.30983	0.89046	1.30989	0.88894
1.30898	1.15385	1.30999	1.03263	1.30919	1.03262	1.31083	0.89252	1.31088	0.89044
1.30996	1.15639	1.31098	1.03478	1.31018	1.03412	1.31182	0.89359	1.31188	0.8904
1.31093	1.15996	1.31195	1.03798	1.31115	1.03772	1.31282	0.89403	1.31288	0.89256
1.31191	1.16302	1.31294	1.03912	1.31214	1.03974	1.31381	0.89603	1.31387	0.89356
1.31289	1.16658	1.31392	1.04271	1.31312	1.04226	1.31481	0.89655	1.31487	0.89404
1.31386	1.17015	1.3149	1.04567	1.3141	1.04537	1.3158	0.89764	1.31586	0.89607
1.31484	1.17371	1.31588	1.0478	1.31509	1.04731	1.3168	0.89866	1.31686	0.8966
1.31581	1.17728	1.31686	1.05012	1.31607	1.05094	1.31779	0.89965	1.31786	0.89766
1.31678	1.18136	1.31784	1.05339	1.31705	1.05347	1.31879	0.90063	1.31885	0.89865
1.31775	1.18543	1.31883	1.05554	1.31804	1.05558	1.31978	0.90166	1.31985	0.8996
1.31872	1.18951	1.31981	1.05873	1.31902	1.05805	1.32077	0.90323	1.32085	0.90065
1.3197	1.19256	1.32079	1.06161	1.31999	1.06166	1.32177	0.90521	1.32184	0.9017
1.32068	1.19562	1.32178	1.06389	1.32098	1.06319	1.32276	0.90623	1.32284	0.90329
1.32164	1.20122	1.32275	1.06673	1.32196	1.06679	1.32376	0.9073	1.32383	0.9053
1.32262	1.20479	1.32373	1.0692	1.32294	1.06972	1.32475	0.90883	1.32483	0.90626
1.32358	1.20937	1.32471	1.07265	1.32392	1.07233	1.32575	0.90938	1.32582	0.90722
1.32455	1.21396	1.32569	1.07575	1.3249	1.07538	1.32674	0.91084	1.32682	0.9089
1.32553	1.21752	1.32667	1.07786	1.32589	1.07797	1.32773	0.91233	1.32782	0.90937
1.32649	1.22262	1.32765	1.08172	1.32686	1.08154	1.32873	0.9128	1.32881	0.91087
1.32746	1.2272	1.32863	1.08458	1.32784	1.08452	1.32972	0.91443	1.32981	0.91237
1.32843	1.23179	1.32961	1.08697	1.32883	1.08667	1.33071	0.91595	1.3308	0.91284
1.32939	1.23688	1.33059	1.09073	1.3298	1.09063	1.33171	0.91641	1.3318	0.91445
1.33036	1.24096	1.33157	1.09311	1.33078	1.09329	1.33271	0.91744	1.33279	0.91593
1.33132	1.24707	1.33254	1.09311	1.33176	1.0973	1.3337	0.91908	1.33379	0.91648
1.33228	1.25267	1.33352	1.10079	1.33274	1.10031	1.33469	0.92059	1.33479	0.91747
1.33325	1.25675	1.3345	1.10455	1.33372	1.10297	1.33569	0.92203	1.33578	0.91902
1.3342	1.26388	1.33548	1.10644	1.3347	1.10644	1.33668	0.92359	1.33678	0.92051
1.33516	1.26999	1.33645	1.11014	1.33567	1.11006	1.33767	0.92463	1.33777	0.92208
1.33611	1.27662	1.33744	1.11229	1.33665	1.11258	1.33867	0.9257	1.33877	0.92358
1.33707	1.28273	1.33841	1.11578	1.33763	1.11561	1.33966	0.92718	1.33976	0.92468
1.33803	1.28833	1.33939	1.11951	1.33861	1.11928	1.34065	0.9286	1.34076	0.92569
1.33898	1.29496	1.34037	1.12225	1.33959	1.12278	1.34165	0.93026	1.34175	0.92716
1.33993	1.30158	1.34134	1.12644	1.34056	1.12636	1.34264	0.93122	1.34275	0.92862
1.34089	1.3082	1.34232	1.1292	1.34154	1.12936	1.34364	0.93222	1.34374	0.93025
1.34183	1.31584	1.3433	1.13245	1.34252	1.1324	1.34463	0.9337	1.34474	0.93128
1.34278	1.32348	1.34428	1.13549	1.3435	1.13551	1.34562	0.93532	1.34574	0.93221
1.34373	1.33011	1.34525	1.1397	1.34447	1.13953	1.34662	0.93686	1.34673	0.93371
1.34467	1.33826	1.34622	1.1435	1.34545	1.14366	1.34761	0.93783	1.34773	0.93533
1.34561	1.34692	1.3472	1.14606	1.34643	1.14678	1.3486	0.9399	1.34872	0.93683
1.34655	1.35609	1.34818	1.15012	1.3474	1.15024	1.3496	0.93938	1.34972	0.93788
1.34749	1.36475	1.34915	1.15341	1.34838	1.15382	1.35059	0.94141	1.35071	0.93987
1.34842	1.37392	1.35014	1.15679	1.34936	1.1564	1.35159	0.94297	1.35171	0.93938
1.34935	1.38411	1.35111	1.15983	1.35034	1.15996	1.35258	0.94448	1.3527	0.94142
1.35028	1.39379	1.35209	1.16357	1.35132	1.16308	1.35357	0.9466	1.3537	0.9429
1.3512	1.40499	1.35307	1.16678	1.35229	1.16654	1.35456	0.94809	1.35469	0.94442
1.35211	1.41722	1.35404	1.17019	1.35327	1.17015	1.35556	0.94902	1.35569	0.94659
1.35303	1.42894	1.35502	1.17374	1.35425	1.17376	1.35655	0.95167	1.35668	0.94807
1.35394	1.44167	1.35599	1.17748	1.35522	1.17729	1.35754	0.9526	1.35768	0.94907
1.35485	1.45441	1.35696	1.18111	1.3562	1.18133	1.35853	0.95416	1.35867	0.95169
1.35577	1.46612	1.35794	1.18574	1.35717	1.18548	1.35953	0.95612	1.35966	0.95264
1.35668	1.47886	1.35891	1.18997	1.35814	1.18957	1.36052	0.95722	1.36066	0.95414
1.35758	1.49261	1.35989	1.19272	1.35912	1.19252	1.36151	0.95875	1.36165	0.95612
1.35848	1.50739	1.36087	1.19545	1.3601	1.19569	1.36251	0.96026	1.36265	0.95727
1.35936	1.52471	1.36183	1.20108	1.36106	1.20122	1.3635	0.96176	1.36364	0.95879
1.36024	1.54152	1.3628	1.20422	1.36204	1.20473	1.36449	0.96339	1.36464	0.96023
1.36111	1.55884	1.36377	1.20955	1.36301	1.20933	1.36548	0.96582	1.36563	0.96178
1.36198	1.57718	1.36474	1.21373	1.36398	1.21392	1.36647	0.96744	1.36663	0.96337
1.36285	1.59654	1.36572	1.21715	1.36495	1.21755	1.36747	0.96849	1.36762	0.96581
1.3637	1.61793	1.36668	1.22282	1.36592	1.22268	1.36846	0.97	1.36861	0.96748
1.36455	1.63933	1.36765	1.22099	1.36689	1.2272	1.36945	0.97144	1.36961	0.96848
1.36539	1.66174	1.36862	1.23108	1.36786	1.23178	1.37044	0.97353	1.3706	0.9699
1.36622	1.68569	1.36958	1.23679	1.36882	1.23681	1.37144	0.97502	1.3716	0.97149
1.36706	1.70861	1.37055	1.24086	1.3698	1.24096	1.37242	0.97807	1.37259	0.97357
1.36788	1.73408	1.37151	1.2477	1.37076	1.24705	1.37342	0.97912	1.37358	0.97501
1.36869	1.76057	1.37247	1.25203	1.37172	1.25268	1.37441	0.98063	1.37457	0.97808
1.36949	1.78859	1.37345	1.25666	1.37269	1.2567	1.3754	0.98265	1.37557	0.9791
1.37028	1.81814	1.3744	1.26377	1.37364	1.26386	1.37639	0.98421	1.37657	0.98064
1.37107	1.84768	1.37535	1.26947	1.3746	1.27	1.37738	0.98674	1.37756	0.98269
1.37185	1.87876	1.37631	1.2762	1.37556	1.27669	1.37837	0.98824	1.37855	0.98422
1.37263	1.91085	1.37727	1.28298	1.37652	1.28276	1.37937	0.98938	1.37954	0.98676
1.37339	1.94498	1.37823	1.28874	1.37748	1.28831	1.38036	0.99136	1.38054	0.98827
1.37414	1.97962	1.37918	1.29421	1.37844	1.29493	1.38135	0.99288	1.38153	0.9894
1.37488	2.01579	1.38014	1.30145	1.37939	1.30153	1.38234	0.99499	1.38253	0.99137
1.37561	2.05451	1.38109	1.30846	1.38035	1.30824	1.38333	0.99698	1.38352	0.99284
1.37634	2.09322	1.38204	1.31523	1.3813	1.31582	1.38432	0.99896	1.38451	0.995
1.37706	2.13194	1.38299	1.32373	1.38225	1.32345	1.38531	1.00201	1.38551	0.99693
1.37777	2.17422	1.38394	1.33042	1.3832	1.33017	1.3863	1.004	1.3865	0.999
1.37846	2.21752	1.38489	1.33867	1.38415	1.33829	1.38729	1.00567	1.38749	1.0021
1.37916	2.26032	1.38583	1.34682	1.38509	1.34699	1.38828	1.00761	1.38848	1.00404
1.37983	2.30718	1.38676	1.3568	1.38603	1.35603	1.38928	1.00917	1.38948	1.00563
1.38049	2.35405	1.3877	1.36477	1.38697	1.3647	1.39027	1.01123	1.39047	1.00762
1.38116	2.40092	1.38864	1.37371	1.38791	1.37394	1.39125	1.01426	1.39146	1.00917
1.38181	2.45084	1.38957	1.38412	1.38884	1.38418	1.39224	1.01632	1.39246	1.01127
1.38246	2.50025	1.3905	1.39349	1.38978	1.39374	1.39323	1.01836	1.39345	1.01422
1.3831	2.55069	1.39143	1.40442	1.3907	1.40494	1.39422	1.02087	1.39444	1.01638
1.38372	2.6052	1.39234	1.41772	1.39162	1.41724	1.39521	1.02299	1.39543	1.01836
1.38434	2.6592	1.39326	1.429	1.39254	1.42891	1.3962	1.02491	1.39642	1.02085
1.38495	2.71472	1.39418	1.44141	1.39346	1.44165	1.39719	1.02755	1.39742	1.02294
1.38553	2.77331	1.39509	1.45481	1.39437	1.45445	1.39818	1.03005	1.39841	1.02497
1.38613	2.82985	1.39601	1.46672	1.39529	1.46611	1.39917	1.03263	1.3994	1.02759
1.3867	2.89047	1.39692	1.47875	1.39621	1.47883	1.40016	1.03414	1.40039	1.03004
1.38727	2.9516	1.39782	1.49282	1.39712	1.49267	1.40114	1.03775	1.40138	1.03267
1.38784	3.01325	1.39872	1.50781	1.39802	1.5074	1.40213	1.03977	1.40238	1.03417
1.38839	3.0759	1.3996	1.52487	1.3989	1.52474	1.40312	1.04222	1.40336	1.03772
1.38895	3.13907	1.40049	1.54149	1.39979	1.54159	1.40411	1.04539	1.40436	1.0397
1.38949	3.20428	1.40137	1.55851	1.40068	1.55882	1.4051	1.04734	1.40535	1.04225
1.39001	3.27101	1.40224	1.57714	1.40155	1.57714	1.40608	1.05092	1.40634	1.04536
1.39054	3.33775	1.40311	1.59644	1.40242	1.59656	1.40707	1.05347	1.40733	1.04738
1.39103	3.4106	1.40396	1.6171	1.40328	1.61794	1.40806	1.05554	1.40832	1.05095
1.39151	3.48344	1.40482	1.63934	1.40414	1.63938	1.40905	1.05801	1.40931	1.05349
1.39201	3.55425	1.40566	1.66178	1.40499	1.66172	1.41003	1.06169	1.4103	1.05558
1.39251	3.62506	1.4065	1.68566	1.40583	1.68563	1.41102	1.06317	1.41129	1.05805
1.393	3.6974	1.40734	1.70814	1.40668	1.70864	1.412	1.06674	1.41228	1.0617
1.39348	3.77076	1.40817	1.73473	1.40751	1.73409	1.41299	1.06977	1.41327	1.06316
1.39395	3.84564	1.40898	1.76052	1.40833	1.76055	1.41398	1.07237	1.41426	1.06678
1.39443	3.92002	1.40979	1.7884	1.40914	1.78853	1.41496	1.07531	1.41525	1.06974
1.39488	3.99694	1.41059	1.81878	1.40995	1.81819	1.41595	1.07799	1.41624	1.07237
1.39535	4.07285	1.41139	1.8471	1.41075	1.84762	1.41693	1.08156	1.41723	1.07539
1.39579	4.15181	1.41217	1.87811	1.41154	1.87879	1.41792	1.08454	1.41822	1.07795
1.39622	4.2323	1.41295	1.91015	1.41233	1.91089	1.41891	1.0867	1.41921	1.08153
1.39666	4.31126	1.41372	1.94478	1.4131	1.94496	1.41989	1.09063	1.4202	1.08454
1.3971	4.39124	1.41448	1.97984	1.41387	1.97966	1.42088	1.09326	1.42119	1.08664
1.39753	4.47224	1.41523	2.01586	1.41463	2.01574	1.42186	1.09736	1.42218	1.09062
1.39796	4.55273	1.41596	2.05476	1.41537	2.05453	1.42285	1.10031	1.42317	1.09326
1.39837	4.63576	1.4167	2.0938	1.41611	2.09328	1.42383	1.1029	1.42415	1.09734
1.39878	4.71982	1.41743	2.13113	1.41685	2.13196	1.42482	1.10643	1.42514	1.10033
1.39919	4.80285	1.41814	2.17442	1.41757	2.17425	1.4258	1.1101	1.42613	1.10297
1.39958	4.88844	1.41884	2.2178	1.41828	2.21757	1.42679	1.11258	1.42712	1.10647
1.39997	4.97504	1.41955	2.26073	1.41899	2.26034	1.42777	1.11568	1.42811	1.11004
1.40036	5.06164	1.42023	2.30745	1.41968	2.30717	1.42876	1.11928	1.4291	1.11251
1.40073	5.15028	1.42091	2.35461	1.42037	2.35404	1.42974	1.12277	1.43009	1.11568
1.40112	5.23688	1.42158	2.4005	1.42106	2.4009	1.43072	1.12631	1.43108	1.11924
1.40151	5.32348	1.42224	2.45073	1.42172	2.45081	1.43171	1.1293	1.43206	1.12275
1.40186	5.41518	1.4229	2.50088	1.42239	2.50029	1.43269	1.13246	1.43305	1.12632
1.40225	5.50178	1.42356	2.55045	1.42306	2.55068	1.43368	1.13553	1.43404	1.12933
1.4026	5.59348	1.42418	2.60512	1.42369	2.60527	1.43466	1.13959	1.43503	1.13248
1.40299	5.68008	1.42481	2.65958	1.42433	2.65929	1.43564	1.1436	1.43602	1.13555
1.40331	5.77687	1.42543	2.71472	1.42496	2.71476	1.43663	1.14671	1.437	1.13959
1.40366	5.86857	1.42603	2.77371	1.42557	2.77331	1.43761	1.1502	1.43799	1.14362
1.40401	5.96026	1.42664	2.82981	1.42619	2.82985	1.43859	1.15384	1.43898	1.14676
1.40433	6.05706	1.42722	2.8905	1.42679	2.89041	1.43958	1.15632	1.43997	1.15027
1.40468	6.14875	1.4278	2.95163	1.42738	2.95167	1.44057	1.15992	1.44095	1.15381
1.40503	6.24045	1.42838	3.01323	1.42797	3.01328	1.44155	1.16301	1.44194	1.15636
1.40535	6.33724	1.42895	3.07598	1.42855	3.07599	1.44253	1.16653	1.44293	1.15993
1.40566	6.43403	1.42951	3.13908	1.42913	3.13909	1.44352	1.17017	1.44392	1.16309
1.40601	6.52573	1.43006	3.20423	1.42969	3.20422	1.4445	1.17371	1.44491	1.16658
1.40633	6.62252	1.43061	3.271	1.43025	3.27103	1.44548	1.17727	1.4459	1.17015
1.40665	6.71931	1.43115	3.33778	1.4308	3.33774	1.44646	1.18134	1.44688	1.17374
1.40696	6.8161	1.43165	3.41064	1.43132	3.41067	1.44745	1.1854	1.44787	1.17724
1.40728	6.91289	1.43215	3.48349	1.43183	3.48349	1.44843	1.18952	1.44886	1.18138
1.40759	7.00968	1.43266	3.55421	1.43236	3.5543	1.44941	1.19258	1.44984	1.18544
1.40787	7.11156	1.43317	3.62506	1.43289	3.6251	1.4504	1.19568	1.45083	1.18952
1.40819	7.20835	1.43368	3.69747	1.4334	3.69745	1.45137	1.2013	1.45182	1.19256
1.40851	7.30515	1.43417	3.7707	1.43391	3.77077	1.45235	1.20477	1.45281	1.1957
1.40875	7.41212	1.43466	3.84561	1.43441	3.84563	1.45333	1.20935	1.45379	1.20127
1.40903	7.51401	1.43515	3.92009	1.43492	3.92007	1.45431	1.21391	1.45477	1.20472
1.40931	7.61589	1.43562	3.99691	1.4354	3.99698	1.45529	1.21751	1.45576	1.20937
1.40963	7.71268	1.4361	4.07284	1.4359	4.07285	1.45627	1.22262	1.45674	1.21391
1.40991	7.81457	1.43656	4.15186	1.43637	4.15189	1.45725	1.22729	1.45773	1.21759
1.41019	7.91645	1.437	4.23237	1.43683	4.23233	1.45823	1.23177	1.45871	1.22263
1.41047	8.01834	1.43746	4.31125	1.43731	4.31128	1.4592	1.2369	1.45969	1.22721
1.41075	8.12022	1.43791	4.39127	1.43777	4.39129	1.46018	1.24098	1.46068	1.23177
1.41099	8.2272	1.43835	4.4723	1.43823	4.47223	1.46115	1.24703	1.46166	1.23687
1.41127	8.32909	1.4388	4.55274	1.43869	4.55274	1.46213	1.25268	1.46265	1.24096
1.41155	8.43097	1.43923	4.63572	1.43914	4.6358	1.46311	1.25679	1.46362	1.24702
1.41183	8.53286	1.43965	4.71989	1.43958	4.71988	1.46408	1.26385	1.4646	1.25268
1.41211	8.63474	1.44008	4.80287	1.44002	4.80284	1.46505	1.26995	1.46559	1.25678
1.41235	8.74172	1.44049	4.88848	1.44045	4.88845	1.46602	1.27666	1.46656	1.26386
1.41263	8.84361	1.4409	4.97508	1.44088	4.975	1.46699	1.28277	1.46754	1.27
1.41288	8.95059	1.4413	5.06167	1.4413	5.06167	1.46796	1.28835	1.46852	1.27661
1.41316	9.05247	1.4417	5.15029	1.44171	5.15029	1.46893	1.29498	1.4695	1.28275
1.4134	9.15945	1.4421	5.23682	1.44213	5.23689	1.4699	1.30157	1.47048	1.28834
1.41365	9.26643	1.4425	5.32349	1.44255	5.3234	1.47087	1.30823	1.47145	1.29498
1.41389	9.37341	1.44287	5.41516	1.44294	5.41516	1.47183	1.31587	1.47243	1.30153
1.41417	9.47529	1.44328	5.50176	1.44336	5.50172	1.47279	1.32348	1.47341	1.30821
1.41445	9.57718	1.44365	5.59347	1.44375	5.59341	1.47376	1.33014	1.47438	1.31585
1.41469	9.68416	1.44406	5.68005	1.44417	5.68009	1.47473	1.3383	1.47535	1.32347
1.41494	9.79114	1.44439	5.77688	1.44452	5.77689	1.47568	1.34694	1.47633	1.33013
1.41518	9.89812	1.44476	5.86852	1.44491	5.8686	1.47664	1.35604	1.4773	1.3383
1.41543	10.0051	1.44513	5.9602	1.4453	5.96027	1.4776	1.36474	1.47827	1.34698
1.41567	10.1121	1.44547	6.05705	1.44565	6.05705	1.47856	1.37394	1.47924	1.3561
1.41595	10.214	1.44584	6.14871	1.44604	6.14871	1.47951	1.38415	1.48021	1.36478
1.41616	10.326	1.44621	6.24042	1.44643	6.24043	1.48046	1.39372	1.48118	1.37395
1.41637	10.4381	1.44654	6.33725	1.44678	6.33722	1.48141	1.40498	1.48214	1.38417
1.41661	10.5451	1.44687	6.43404	1.44714	6.43401	1.48235	1.41723	1.48311	1.39379
1.41685	10.6521	1.44724	6.52572	1.44753	6.52573	1.4833	1.42897	1.48407	1.40496
1.41706	10.7641	1.44758	6.62256	1.44788	6.62254	1.48424	1.44166	1.48502	1.41722
1.41731	10.8711	1.44792	6.71938	1.44823	6.71934	1.48518	1.4544	1.48598	1.42897
1.41751	10.9832	1.44825	6.81615	1.44859	6.81611	1.48612	1.46612	1.48694	1.44168
1.41772	11.0953	1.44859	6.91284	1.44894	6.91286	1.48706	1.47884	1.48789	1.45441
1.41797	11.2022	1.44892	7.00969	1.4493	7.0096	1.488	1.4927	1.48885	1.46619
1.41817	11.3143	1.44922	7.11159	1.44962	7.1116	1.48893	1.50734	1.4898	1.47881
1.41835	11.4315	1.44955	7.20833	1.44997	7.20833	1.48985	1.52476	1.49076	1.49267
1.41855	11.5436	1.44989	7.30519	1.45032	7.30515	1.49077	1.54154	1.4917	1.50734
1.4188	11.6505	1.45016	7.41214	1.45061	7.41219	1.49169	1.55886	1.49264	1.52477
1.41897	11.7677	1.45046	7.514	1.45093	7.514	1.4926	1.57714	1.49358	1.54158
1.41921	11.8747	1.45076	7.61589	1.45125	7.61588	1.49351	1.59658	1.49452	1.55881
1.41942	11.9868	1.45109	7.71266	1.4516	7.71262	1.49441	1.61797	1.49546	1.57714
1.41963	12.0988	1.45139	7.8146	1.45192	7.81456	1.49531	1.63936	1.49639	1.59653
1.41984	12.2109	1.45169	7.91646	1.45224	7.91642	1.4962	1.66174	1.49731	1.61797
1.42001	12.3281	1.45199	8.01833	1.45256	8.01837	1.49709	1.6856	1.49824	1.63937
1.42022	12.4401	1.45229	8.12025	1.45288	8.12028	1.49798	1.7087	1.49916	1.6617
1.42046	12.5471	1.45256	8.22726	1.45317	8.22721	1.49886	1.73409	1.50007	1.68562
1.42071	12.6541	1.45286	8.32903	1.45349	8.32906	1.49974	1.7605	1.50099	1.70863
1.42088	12.7713	1.45316	8.43098	1.45381	8.43091	1.5006	1.78853	1.5019	1.73402
1.42109	12.8833	1.45346	8.53287	1.45413	8.53281	1.50146	1.81815	1.50281	1.76058
1.42129	12.9954	1.45375	8.63475	1.45445	8.63474	1.50233	1.84761	1.50371	1.78858
1.42143	13.1177	1.45402	8.74171	1.45474	8.74171	1.50318	1.87877	1.50461	1.81819
1.42167	13.2247	1.45432	8.84368	1.45506	8.84366	1.50403	1.91081	1.5055	1.8477
1.42188	13.3367	1.45459	8.95058	1.45534	8.95059	1.50487	1.94495	1.50639	1.87875
1.42202	13.459	1.45489	9.05246	1.45566	9.05243	1.5057	1.97968	1.50728	1.91081
1.42223	13.5711	1.45515	9.15948	1.45595	9.1595	1.50653	2.01573	1.50816	1.94492
1.42243	13.6831	1.45541	9.26645	1.45623	9.26642	1.50735	2.05458	1.50904	1.97967
1.42261	13.8003	1.45568	9.3735	1.45652	9.37343	1.50817	2.09322	1.50991	2.01571
1.42281	13.9124	1.45598	9.47526	1.45684	9.47524	1.50899	2.13194	1.51077	2.05455
1.42299	14.0296	1.45628	9.5771	1.45716	9.5771	1.50979	2.17429	1.51163	2.09326
1.42316	14.1467	1.45655	9.6841	1.45745	9.68412	1.51058	2.21751	1.5125	2.13194
1.42333	14.2639	1.45681	9.79115	1.45773	9.79119	1.51138	2.26036	1.51335	2.17429
1.4235	14.3811	1.45707	9.89812	1.45802	9.89812	1.51216	2.30717	1.51419	2.21755
1.42371	14.4931	1.45734	10.0059	1.4583	10.0056	1.51294	2.35405	1.51504	2.26032
1.42392	14.6052	1.45761	10.1122	1.45859	10.1123	1.51372	2.4009	1.51588	2.30713
1.42409	14.7224	1.45791	10.2132	1.45891	10.2137	1.51448	2.45082	1.51671	2.35409
1.42426	14.8395	1.45814	10.3263	1.45916	10.3262	1.51525	2.50028	1.51755	2.40091
1.42443	14.9567	1.45836	10.4384	1.45941	10.4382	1.51601	2.55063	1.51837	2.45087
1.42461	15.0739	1.45863	10.5451	1.4597	10.5452	1.51676	2.60525	1.5192	2.50029
1.42474	15.1961	1.4589	10.6521	1.45999	10.6526	1.5175	2.65928	1.52002	2.55065
1.42495	15.3082	1.45913	10.7648	1.46024	10.7644	1.51824	2.71479	1.52082	2.60529
1.42512	15.4254	1.45939	10.8719	1.46052	10.8719	1.51896	2.77336	1.52163	2.65925
1.42529	15.5425	1.45962	10.9835	1.46078	10.9833	1.5197	2.82986	1.52244	2.71472
1.42547	15.6597	1.45985	11.0952	1.46103	11.0959	1.52041	2.89043	1.52323	2.7733
1.42564	15.7769	1.46012	11.2025	1.46131	11.2021	1.52112	2.95166	1.52403	2.82983
1.42577	15.8991	1.46035	11.3144	1.46157	11.3146	1.52183	3.0132	1.52482	2.89045
1.42595	16.0163	1.46054	11.4311	1.46178	11.4315	1.52254	3.07591	1.5256	2.95163
1.42615	16.1284	1.46077	11.5436	1.46204	11.5436	1.52324	3.13902	1.52638	3.01323
1.42633	16.2455	1.46104	11.6502	1.46232	11.6507	1.52393	3.20422	1.52716	3.07592
1.4265	16.3627	1.46123	11.7672	1.46254	11.7677	1.52462	3.27108	1.52794	3.1391
1.42671	16.4748	1.4615	11.8741	1.46283	11.8742	1.52531	3.33777	1.52871	3.20427
1.42677	16.6072	1.46173	11.9862	1.46308	11.9862	1.52596	3.41063	1.52947	3.27103
1.42694	16.7244	1.46195	12.0985	1.46333	12.0981	1.52662	3.48347	1.53024	3.3378
1.42711	16.8416	1.46219	12.2105	1.46358	12.2101	1.52729	3.5542	1.53098	3.41067
1.42729	16.9587	1.46238	12.3287	1.4638	12.3284	1.52795	3.62505	1.53172	3.48345
1.42742	17.081	1.46261	12.4403	1.46405	12.4407	1.52861	3.69742	1.53247	3.55424
1.42763	17.1931	1.46287	12.5479	1.46434	12.5472	1.52927	3.77071	1.53322	3.62501
1.4278	17.3102	1.46314	12.6549	1.46462	12.6547	1.52991	3.84564	1.53397	3.6974
1.4279	17.4376	1.46334	12.7713	1.46484	12.7715	1.53056	3.92005	1.53471	3.7707
1.42811	17.5497	1.46357	12.8833	1.46509	12.8838	1.5312	3.99698	1.53544	3.84564
1.42828	17.6668	1.4638	12.9959	1.46535	12.9954	1.53184	4.07285	1.53618	3.92004
1.42845	17.784	1.46395	13.1179	1.46553	13.1171	1.53247	4.15183	1.53691	3.99695
1.42863	17.9012	1.46422	13.2244	1.46582	13.2244	1.53309	4.23239	1.53764	4.07284
1.4288	18.0183	1.46445	13.3364	1.46607	13.3366	1.53372	4.31128	1.53836	4.15188
1.42893	18.1406	1.46461	13.4587	1.46625	13.4589	1.53434	4.39127	1.53908	4.23232
1.42907	18.2629	1.46484	13.5712	1.4665	13.5718	1.53496	4.47223	1.5398	4.31124
1.42928	18.3749	1.46507	13.6838	1.46676	13.6838	1.53558	4.55279	1.54051	4.39122
1.42945	18.4921	1.46527	13.8005	1.46697	13.8001	1.53619	4.63578	1.54123	4.47229
1.42962	18.6093	1.4655	13.9121	1.46723	13.912	1.53679	4.71984	1.54194	4.55273
1.42976	18.7315	1.46569	14.0294	1.46744	14.0291	1.5374	4.80282	1.54265	4.63573
1.42989	18.8538	1.46588	14.1469	1.46766	14.1465	1.538	4.88842	1.54335	4.71981
1.42996	18.9862	1.46608	14.2635	1.46788	14.2637	1.53859	4.97504	1.54406	4.8029
1.43013	19.1034	1.46628	14.3818	1.4681	14.3818	1.53918	5.06168	1.54476	4.88843
1.4303	19.2206	1.46651	14.4937	1.46835	14.4935	1.53977	5.15029	1.54545	4.97502
1.43044	19.3428	1.46673	14.6051	1.4686	14.605	1.54036	5.2368	1.54615	5.06161
1.43061	19.46	1.46693	14.7221	1.46882	14.7224	1.54095	5.32348	1.54683	5.15028
1.43075	19.5823	1.46713	14.8395	1.46904	14.8398	1.54152	5.41515	1.54753	5.23685
1.43085	19.7096	1.46732	14.9562	1.46926	14.9563	1.54211	5.50171	1.54822	5.32346
1.43105	19.8217	1.46751	15.0733	1.46947	15.0736	1.54268	5.5934	1.5489	5.41512
1.43119	19.944	1.46768	15.1967	1.46966	15.197	1.54327	5.68004	1.54959	5.5017
1.43133	20.0662	1.46791	15.3082	1.46991	15.3087	1.54381	5.77686	1.55027	5.59341
1.43153	20.1783	1.4681	15.4252	1.47013	15.4259	1.54438	5.86859	1.55096	5.68005
1.43153	20.3209	1.46829	15.5425	1.47035	15.5421	1.54495	5.96023	1.55162	5.77689
1.4317	20.4381	1.46849	15.6598	1.47056	15.6596	1.54549	6.05703	1.55229	5.8686
1.43187	20.5553	1.46869	15.7761	1.47078	15.7761	1.54606	6.14876	1.55297	5.96026
1.43197	20.6826	1.46885	15.9	1.47097	15.899	1.54663	6.24045	1.55363	6.05702
1.43214	20.7998	1.46904	16.0164	1.47118	16.0164	1.54717	6.33724	1.5543	6.14875
1.43231	20.917	1.46927	16.1283	1.47144	16.1282	1.54772	6.43401	1.55498	6.24041
1.43245	21.0392	1.46947	16.2455	1.47165	16.2451	1.54829	6.52575	1.55564	6.33725
1.43262	21.1564	1.46966	16.3622	1.47187	16.3626	1.54883	6.62253	1.5563	6.43408
1.43276	21.2787	1.46989	16.4746	1.47212	16.4742	1.54937	6.71938	1.55697	6.52578
1.43286	21.406	1.46998	16.6079	1.47224	16.6073	1.54992	6.81615	1.55763	6.62259
1.43303	21.5232	1.47018	16.7246	1.47246	16.7244	1.55046	6.91283	1.55829	6.71932
1.4332	21.6404	1.47037	16.841	1.47268	16.8413	1.55101	7.00966	1.55895	6.81615
1.43334	21.7626	1.47056	16.9587	1.47289	16.9589	1.55153	7.11156	1.5596	6.91281
1.43347	21.8849	1.47073	17.0817	1.47308	17.0818	1.55207	7.20831	1.56026	7.00964
1.43365	22.002	1.47096	17.1935	1.47333	17.1935	1.55261	7.30512	1.5609	7.11156
1.43375	22.1294	1.47115	17.31	1.47355	17.3104	1.55311	7.41212	1.56156	7.20832
1.43392	22.2466	1.47127	17.4373	1.4737	17.4379	1.55363	7.51403	1.56222	7.30516
1.43398	22.379	1.47151	17.5495	1.47395	17.5497	1.55415	7.61589	1.56284	7.41216
1.43408	22.5064	1.4717	17.6663	1.47417	17.6667	1.55469	7.71266	1.56348	7.51403
1.43429	22.6184	1.4719	17.7846	1.47439	17.7842	1.55521	7.81455	1.56412	7.61589
1.43439	22.7458	1.47209	17.9018	1.4746	17.9017	1.55573	7.91647	1.56478	7.71263
1.43453	22.8681	1.47229	18.0184	1.47482	18.0185	1.55625	8.01836	1.56542	7.81453
1.4347	22.9852	1.47245	18.1403	1.47501	18.1403	1.55677	8.12025	1.56606	7.91642
1.43483	23.1075	1.47261	18.263	1.47519	18.2623	1.55727	8.22722	1.5667	8.01836
1.4349	23.2399	1.47283	18.3749	1.47544	18.3741	1.55779	8.32907	1.56734	8.12026
1.435	23.3673	1.47303	18.4924	1.47566	18.4925	1.55831	8.43096	1.56796	8.22728
1.43521	23.4794	1.47323	18.61	1.47588	18.6091	1.55883	8.53282	1.5686	8.32907
1.43527	23.6118	1.47339	18.7311	1.47606	18.731	1.55935	8.63477	1.56924	8.43094
1.43541	23.7341	1.47354	18.8533	1.47625	18.854	1.55985	8.74176	1.56988	8.53281
1.43565	23.8411	1.47364	18.9869	1.47636	18.9868	1.56037	8.8437	1.57052	8.63475
1.43571	23.9735	1.47383	19.1035	1.47658	19.1031	1.56086	8.95054	1.57114	8.7417
1.43574	24.111	1.47402	19.2207	1.4768	19.2205	1.56138	9.05245	1.57178	8.84366
1.43588	24.2333	1.47419	19.3426	1.47698	19.3426	1.56188	9.15944	1.5724	8.95055
1.43601	24.3556	1.47438	19.4602	1.4772	19.46	1.56237	9.26643	1.57304	9.05242
1.43619	24.4728	1.47454	19.5829	1.47738	19.5829	1.56287	9.37344	1.57367	9.15949
1.43629	24.6001	1.47466	19.71	1.47753	19.7092	1.56339	9.47529	1.57429	9.26645
1.43635	24.7325	1.4749	19.8213	1.47779	19.8215	1.56391	9.57712	1.57491	9.37344
1.43656	24.8446	1.47506	19.9439	1.47797	19.9434	1.56441	9.68418	1.57555	9.47521
1.43669	24.9669	1.47522	20.0666	1.47815	20.0663	1.5649	9.7912	1.57619	9.57716
1.43676	25.0993	1.47544	20.1787	1.47841	20.1787	1.5654	9.89813	1.57681	9.68411
1.43693	25.2165	1.47547	20.3209	1.47845	20.3205	1.56589	10.0057	1.57743	9.7912
1.43703	25.3439	1.47566	20.4387	1.47867	20.4386	1.56639	10.1123	1.57806	9.89811
1.43709	25.4763	1.47585	20.5553	1.47889	20.5552	1.56691	10.2132	1.57868	10.006
1.4373	25.5884	1.47598	20.6822	1.47904	20.6823	1.56738	10.3266	1.5793	10.1127
1.43755	25.6954	1.47618	20.7997	1.47926	20.7992	1.56785	10.4385	1.57994	10.2138
1.43761	25.8278	1.47637	20.9161	1.47948	20.9166	1.56835	10.5451	1.58054	10.326
1.43771	25.9552	1.47653	21.0399	1.47966	21.0396	1.56885	10.653	1.58115	10.4383
1.43781	26.0825	1.47673	21.1567	1.47988	21.1564	1.56932	10.7646	1.58177	10.546
1.43798	26.1997	1.47689	21.2786	1.48006	21.279	1.56981	10.8719	1.58239	10.6524
1.43812	26.322	1.47701	21.4064	1.48021	21.4062	1.57029	10.9835	1.583	10.765
1.43822	26.4493	1.4772	21.5233	1.48043	21.5234	1.57076	11.0952	1.58362	10.8712
1.43839	26.5665	1.4774	21.641	1.48065	21.6405	1.57125	11.202	1.58422	10.9837
1.43853	26.6887	1.47756	21.7627	1.48083	21.7629	1.57173	11.3142	1.58483	11.0957
1.43855	26.8263	1.47772	21.8844	1.48102	21.8845	1.57217	11.4319	1.58545	11.2021
1.43865	26.9536	1.47792	22.0028	1.48123	22.0029	1.57265	11.5431	1.58605	11.3146
1.43883	27.0708	1.47804	22.1299	1.48138	22.1297	1.57314	11.6507	1.58664	11.4315
1.43896	27.1931	1.47824	22.246	1.4816	22.2468	1.57359	11.767	1.58724	11.5434
1.43903	27.3255	1.47832	22.3796	1.48172	22.3791	1.57409	11.8743	1.58786	11.6502
1.43916	27.4478	1.47845	22.5061	1.48187	22.5065	1.57456	11.9861	1.58845	11.7675
1.43933	27.5649	1.47868	22.6184	1.48212	22.6188	1.57503	12.0986	1.58907	11.8745
1.43943	27.6923	1.4788	22.7456	1.48227	22.7456	1.5755	12.2102	1.58968	11.987
1.43957	27.8146	1.47897	22.8682	1.48245	22.8685	1.57595	12.3289	1.59028	12.0982
1.43971	27.9368	1.47916	22.9856	1.48267	22.9858	1.57642	12.4408	1.59088	12.2109
1.43984	28.0591	1.47932	23.107	1.48286	23.1074	1.57692	12.5479	1.59147	12.3281
1.43991	28.1915	1.47941	23.2397	1.48297	23.2391	1.57741	12.6548	1.59207	12.4407
1.44004	28.3138	1.47954	23.3672	1.48312	23.367	1.57786	12.7716	1.5927	12.5471
1.44007	28.4514	1.47977	23.4798	1.48337	23.4791	1.57833	12.8831	1.59332	12.6545
1.4401	28.5889	1.47985	23.6112	1.48349	23.6114	1.57881	12.9957	1.5939	12.772
1.4402	28.7162	1.48002	23.7345	1.48367	23.7349	1.57923	13.1177	1.59451	12.8837
1.44033	28.8385	1.48028	23.8414	1.48396	23.8417	1.57973	13.2246	1.59511	12.9955
1.44047	28.9608	1.48037	23.9734	1.48408	23.9733	1.5802	13.336	1.59568	13.1177
1.44057	29.0881	1.48042	24.1117	1.48416	24.111	1.58062	13.4583	1.5963	13.2246
1.44067	29.2155	1.48059	24.233	1.48434	24.2337	1.58109	13.5712	1.59691	13.337
1.44081	29.3377	1.48075	24.3553	1.48453	24.3558	1.58157	13.6834	1.59747	13.4586
1.44098	29.4549	1.48094	24.473	1.48474	24.473	1.58201	13.8008	1.59808	13.5711
1.44111	29.5772	1.48107	24.6004	1.48489	24.6001	1.58249	13.9122	1.59868	13.6839
1.44118	29.7096	1.48116	24.7328	1.48501	24.7329	1.58293	14.0291	1.59927	13.8005
1.44121	29.8472	1.48139	24.8442	1.48526	24.8448	1.58338	14.146	1.59987	13.9127
1.44134	29.9694	1.48154	24.9667	1.48545	24.9669	1.58383	14.2632	1.60046	14.0299
1.44148	30.0917	1.48164	25.0991	1.48556	25.0994	1.58428	14.3813	1.60104	14.1463
1.44147	30.2343	1.48183	25.2161	1.48578	25.2162	1.58475	14.4931	1.60163	14.2637
1.44161	30.3566	1.48195	25.3435	1.48593	25.3434	1.58522	14.6052	1.60222	14.3814
1.44174	30.4789	1.48205	25.4766	1.48605	25.4761	1.58567	14.7222	1.60282	14.4933
1.44191	30.596	1.48228	25.5888	1.4863	25.5888	1.58612	14.839	1.60342	14.6054
1.44209	30.7132	1.48254	25.6957	1.48658	25.6958	1.58657	14.9562	1.60401	14.722
1.44211	30.8507	1.48263	25.828	1.4867	25.8274	1.58701	15.0734	1.6046	14.8397
1.44221	30.9781	1.48276	25.9555	1.48685	25.955	1.58744	15.1965	1.60518	14.9569
1.44235	31.1004	1.48288	26.0829	1.487	26.0823	1.58791	15.3087	1.60577	15.0739
1.44241	31.2328	1.48307	26.1992	1.48722	26.1998	1.58836	15.4254	1.60634	15.1967
1.44251	31.3602	1.48324	26.3219	1.4874	26.3215	1.58881	15.5421	1.60694	15.3081
1.44265	31.4824	1.48336	26.4497	1.48755	26.4499	1.58925	15.6593	1.60753	15.426
1.44275	31.6098	1.48356	26.5668	1.48777	26.5664	1.5897	15.7763	1.60811	15.5426
1.44281	31.7422	1.48371	26.6888	1.48795	26.6886	1.59013	15.8995	1.6087	15.6599
1.44299	31.8594	1.48377	26.8269	1.48804	26.8263	1.59057	16.016	1.60928	15.7765
1.44309	31.9868	1.4839	26.9537	1.48819	26.9532	1.59105	16.1281	1.60985	15.8998
1.44315	32.1192	1.48409	27.0705	1.4884	27.0707	1.59149	16.246	1.61044	16.0163
1.44329	32.2415	1.48425	27.1936	1.48859	27.1939	1.59194	16.3629	1.61104	16.1286
1.44335	32.3739	1.48434	27.3254	1.4887	27.3258	1.59241	16.4745	1.61163	16.2454
1.44359	32.4809	1.4845	27.4472	1.48889	27.4472	1.59279	16.6071	1.61221	16.3628
1.44355	32.6286	1.48469	27.5645	1.48911	27.5642	1.59324	16.724	1.61282	16.4744
1.44361	32.7611	1.48482	27.6922	1.48926	27.692	1.59369	16.8419	1.61335	16.608
1.44375	32.8833	1.48498	27.8149	1.48944	27.8147	1.59413	16.9585	1.61394	16.7241
1.44396	32.9954	1.48514	27.9368	1.48962	27.9366	1.59456	17.0819	1.61452	16.8418
1.44391	33.1431	1.4853	28.0592	1.48981	28.0597	1.59503	17.1935	1.61511	16.9586
1.44405	33.2654	1.48539	28.192	1.48992	28.192	1.59548	17.3107	1.61568	17.081
1.44422	33.3826	1.48555	28.3132	1.49011	28.3136	1.59588	17.4374	1.61628	17.1938
1.44432	33.5099	1.48561	28.4513	1.49019	28.4516	1.59635	17.5499	1.61687	17.3107
1.44446	33.6322	1.48566	28.5881	1.49027	28.5882	1.5968	17.667	1.61742	17.4374
1.44463	33.7494	1.48578	28.7167	1.49042	28.7162	1.59725	17.785	1.61802	17.5496
1.44473	33.8767	1.48595	28.8386	1.49061	28.8383	1.59769	17.9013	1.61861	17.6665
1.44494	33.9888	1.48611	28.9603	1.49079	28.9602	1.59814	18.0187	1.61919	17.7846
1.44507	34.111	1.48623	29.0885	1.49094	29.0882	1.59857	18.1401	1.61978	17.9018
1.44514	34.2435	1.48636	29.215	1.49109	29.2152	1.59899	18.2627	1.62036	18.0182
1.44517	34.3811	1.48652	29.3373	1.49127	29.3373	1.59946	18.3747	1.62093	18.1408
1.44534	34.4982	1.48671	29.4544	1.49149	29.4548	1.59991	18.4928	1.6215	18.2628
1.44537	34.6358	1.48687	29.5776	1.49168	29.5776	1.60036	18.6092	1.6221	18.375
1.44557	34.7478	1.48696	29.7097	1.49179	29.7096	1.60078	18.731	1.62269	18.4921
1.44578	34.8599	1.48702	29.848	1.49187	29.848	1.60121	18.8538	1.62328	18.6093
1.44559	35.028	1.48717	29.9699	1.49206	29.9693	1.60158	18.9865	1.62384	18.731
1.44569	35.1554	1.48734	30.0919	1.49224	30.0913	1.60203	19.1039	1.62441	18.8535
1.44587	35.2725	1.48736	30.2342	1.49229	30.2343	1.60248	19.22	1.62494	18.9865
1.44593	35.405	1.48751	30.3564	1.49247	30.3567	1.6029	19.3421	1.62553	19.1035
1.44603	35.5324	1.48768	30.4785	1.49266	30.4787	1.60335	19.4606	1.62612	19.2206
1.44617	35.6546	1.48787	30.597	1.49288	30.5969	1.60377	19.5825	1.62668	19.3426
1.44623	35.7871	1.48807	30.7139	1.49309	30.7131	1.60417	19.7091	1.62727	19.4608
1.44644	35.8991	1.48812	30.8501	1.49318	30.8506	1.60465	19.8212	1.62784	19.582
1.44654	36.0265	1.48825	30.9783	1.49333	30.9782	1.60507	19.9436	1.62839	19.7095
1.44646	36.1793	1.48841	31.1005	1.49351	31.1005	1.60549	20.067	1.62899	19.8218
1.44656	36.3067	1.48849	31.2323	1.49363	31.2322	1.60597	20.1785	1.62956	19.9435
1.44666	36.434	1.48862	31.3603	1.49378	31.3609	1.60629	20.3203	1.63013	20.0669
1.44672	36.5665	1.48878	31.4824	1.49396	31.4823	1.60674	20.4387	1.63073	20.1783
1.44679	36.6989	1.4889	31.6093	1.49411	31.6099	1.60719	20.555	1.63123	20.3208
1.44703	36.8059	1.489	31.7422	1.49423	31.7429	1.60759	20.6825	1.63181	20.4383
1.44706	36.9434	1.48919	31.8593	1.49444	31.8595	1.60804	20.7992	1.6324	20.5559
1.44723	37.0606	1.48932	31.9866	1.49459	31.9865	1.60849	20.9165	1.63295	20.6822
1.44726	37.1982	1.48941	32.1194	1.49471	32.1191	1.60891	21.0397	1.63354	20.7998
1.44736	37.3255	1.48957	32.2417	1.49489	32.2411	1.60936	21.1562	1.63412	20.9164
1.44742	37.458	1.48966	32.373	1.49501	32.3734	1.60978	21.2782	1.63469	21.0399
1.44759	37.5751	1.48992	32.4801	1.4953	32.4808	1.61018	21.4062	1.63528	21.1565
1.44773	37.6974	1.48991	32.6288	1.49531	32.6283	1.61063	21.5232	1.63584	21.2785
1.4479	37.8146	1.49	32.7619	1.49543	32.7614	1.61108	21.6406	1.63639	21.4065
1.44782	37.9674	1.49015	32.8838	1.49561	32.883	1.6115	21.7622	1.63698	21.5238
1.44789	38.0999	1.49039	32.9958	1.49586	32.9953	1.61193	21.8848	1.63757	21.6405
1.44806	38.217	1.49037	33.1433	1.49588	33.1432	1.61237	22.0027	1.63813	21.7625
1.44812	38.3495	1.49053	33.266	1.49606	33.2658	1.61277	22.1294	1.6387	21.884
1.44822	38.4768	1.49073	33.3829	1.49628	33.3828	1.61322	22.2468	1.63929	22.0022
1.44843	38.5889	1.49085	33.5096	1.49643	33.5095	1.6136	22.38	1.63984	22.1294
1.44857	38.7112	1.49101	33.6326	1.49661	33.6325	1.614	22.5062	1.64042	22.247
1.44859	38.8487	1.4912	33.7499	1.49683	33.7495	1.61447	22.6181	1.64096	22.3797
1.44866	38.9811	1.49133	33.8765	1.49698	33.8764	1.61487	22.7458	1.64151	22.5067
1.44887	39.0932	1.49156	33.988	1.49723	33.9886	1.61529	22.8686	1.64211	22.6184
1.44904	39.2104	1.49172	34.1114	1.49742	34.1118	1.61574	22.9857	1.64266	22.7455
1.44874	39.3938	1.49181	34.2436	1.49753	34.2433	1.61617	23.1077	1.64323	22.8687
1.44895	39.5059	1.49187	34.382	1.49761	34.3816	1.61654	23.2397	1.64381	22.9853
1.44887	39.6587	1.49206	34.4981	1.49783	34.4982	1.61694	23.367	1.64438	23.1072
1.44904	39.7758	1.49212	34.6355	1.49791	34.636	1.61741	23.4799	1.64491	23.2394
1.44911	39.9083	1.49235	34.7471	1.49817	34.7477	1.61779	23.6113	1.64546	23.3675
1.44924	40.0306	1.49258	34.8599	1.49842	34.8597	1.61821	23.7345	1.64607	23.4797
1.44931	40.163	1.49242	35.0287	1.4983	35.0287	1.61871	23.8411	1.6466	23.6117
1.44941	40.2904	1.49255	35.156	1.49845	35.1555	1.61909	23.9734	1.64717	23.7344
1.44954	40.4126	1.49274	35.2722	1.49866	35.273	1.61944	24.1117	1.64779	23.8416
1.44968	40.5349	1.49283	35.4042	1.49878	35.4042	1.61986	24.2337	1.64832	23.9735
1.44989	40.647	1.49296	35.5328	1.49893	35.5325	1.62029	24.3551	1.64884	24.1116
1.44984	40.7947	1.49312	35.6547	1.49911	35.6545	1.62073	24.472	1.6494	24.2332
1.44994	40.9221	1.4932	35.7877	1.49923	35.787	1.62113	24.6005	1.64997	24.3557
1.45011	41.0392	1.49344	35.8999	1.49948	35.899	1.62151	24.7322	1.65056	24.472
1.45021	41.1666	1.49356	36.0269	1.49963	36.0264	1.62198	24.8446	1.65111	24.601
1.45017	41.3143	1.49351	36.1794	1.49961	36.1798	1.62241	24.9666	1.65164	24.7325
1.45016	41.4569	1.49364	36.3064	1.49976	36.307	1.62278	25.0993	1.65224	24.844
1.4503	41.5792	1.49376	36.4348	1.49991	36.435	1.62323	25.2161	1.65281	24.9669
1.45033	41.7168	1.49385	36.5666	1.50003	36.5663	1.62363	25.343	1.65334	25.0994
1.45053	41.8288	1.49394	36.6983	1.50014	36.6981	1.62401	25.4769	1.65393	25.2165
1.45067	41.9511	1.49421	36.805	1.50043	36.8054	1.62448	25.5886	1.65448	25.3433
1.45081	42.0734	1.49426	36.9439	1.50051	36.9437	1.62497	25.6951	1.65501	25.4764
1.45101	42.1854	1.49446	37.0608	1.50073	37.0607	1.62535	25.8276	1.65562	25.5887
1.45104	42.323	1.49451	37.1983	1.50081	37.1981	1.62575	25.9556	1.65624	25.6953
1.45093	42.4809	1.49464	37.3254	1.50096	37.3253	1.62615	26.0828	1.65677	25.8279
1.45106	42.6032	1.49473	37.4579	1.50108	37.4572	1.6266	26.1995	1.65732	25.9555
1.4512	42.7254	1.49492	37.5759	1.5013	37.5755	1.62702	26.322	1.65787	26.0822
1.4513	42.8528	1.49508	37.6978	1.50148	37.6978	1.62742	26.4493	1.65846	26.1995
1.45143	42.975	1.49527	37.8148	1.5017	37.814	1.62787	26.5661	1.65902	26.3219
1.45143	43.1177	1.49523	37.968	1.50168	37.9672	1.62829	26.6885	1.65957	26.4494
1.45163	43.2298	1.49532	38.099	1.50179	38.0992	1.62865	26.827	1.66016	26.566
1.4517	43.3622	1.49551	38.2178	1.50201	38.2179	1.62905	26.9534	1.66073	26.6883
1.45173	43.4997	1.4956	38.3498	1.50213	38.3494	1.62949	27.0708	1.66124	26.8266
1.4519	43.6169	1.49573	38.4769	1.50228	38.4762	1.62992	27.1937	1.66179	26.9533
1.45214	43.7239	1.49595	38.5888	1.50253	38.5884	1.63029	27.3259	1.66238	27.0706
1.45199	43.8869	1.49612	38.7117	1.50271	38.712	1.63072	27.448	1.66295	27.1935
1.45202	44.0245	1.49617	38.8486	1.5028	38.8484	1.63117	27.5649	1.66348	27.3253
1.45219	44.1416	1.49626	38.9817	1.50291	38.9812	1.63157	27.6924	1.66405	27.4473
1.45236	44.2588	1.49649	39.0935	1.50316	39.093	1.63199	27.8145	1.66463	27.5643
1.45235	44.4014	1.49669	39.2107	1.50338	39.2108	1.63241	27.9368	1.66518	27.6927
1.45242	44.5339	1.49642	39.3931	1.50316	39.394	1.63284	28.0594	1.66575	27.8145
1.45266	44.6409	1.49666	39.5053	1.50341	39.5056	1.63321	28.1912	1.66632	27.9366
1.45258	44.7937	1.49661	39.659	1.50339	39.6582	1.63364	28.3139	1.66689	28.0597
1.45275	44.9109	1.4968	39.7758	1.50361	39.7756	1.63399	28.4518	1.66742	28.1919
1.45293	45.028	1.49689	39.9087	1.50372	39.9081	1.63434	28.5887	1.66799	28.3139
1.4531	45.1452	1.49705	40.0308	1.50391	40.0301	1.63474	28.7166	1.6685	28.4515
1.45309	45.2878	1.49714	40.1631	1.50402	40.1638	1.63517	28.8383	1.66901	28.5887
1.45319	45.4152	1.49727	40.2908	1.50417	40.2906	1.63559	28.9606	1.66956	28.7163
1.45333	45.5374	1.49743	40.412	1.50436	40.4128	1.63599	29.0885	1.67013	28.8389
1.45343	45.6648	1.49759	40.5345	1.50454	40.5347	1.63639	29.2155	1.6707	28.9601
1.45345	45.8023	1.49781	40.6465	1.50479	40.6469	1.63681	29.3378	1.67125	29.0881
1.45319	45.9806	1.4978	40.7944	1.50481	40.7941	1.63726	29.4545	1.6718	29.2151
1.45344	46.0876	1.49793	40.9228	1.50496	40.9224	1.63769	29.5777	1.67237	29.3371
1.45347	46.2252	1.49812	41.0393	1.50518	41.0393	1.63806	29.7099	1.67295	29.4542
1.45353	46.3576	1.49825	41.1668	1.50533	41.1669	1.63841	29.8477	1.67352	29.5774
1.45381	46.4595	1.49823	41.3142	1.50534	41.3143	1.63884	29.9699	1.67405	29.7097
1.45387	46.5919	1.49825	41.4563	1.50539	41.4568	1.63926	30.0916	1.67457	29.8473
1.45387	46.7346	1.49841	41.5798	1.50557	41.5797	1.63959	30.2341	1.67514	29.9695
1.45393	46.867	1.49847	41.7165	1.50565	41.7164	1.64001	30.3567	1.6757	30.0914
1.45399	46.9995	1.49869	41.8286	1.50591	41.8281	1.64044	30.478	1.6762	30.2348
1.45409	47.1268	1.49886	41.9513	1.50609	41.9517	1.64089	30.5964	1.67677	30.3563
1.45412	47.2644	1.49902	42.073	1.50627	42.0734	1.64133	30.7139	1.67734	30.479
1.45433	47.3765	1.49925	42.1853	1.50653	42.1855	1.64169	30.8506	1.67792	30.5967
1.4545	47.4936	1.4993	42.3229	1.50661	42.3225	1.64209	30.9781	1.67851	30.713
1.45464	47.6159	1.49922	42.48	1.50655	42.4806	1.64251	31.1009	1.67902	30.8508
1.45481	47.7331	1.49937	42.6035	1.50674	42.6039	1.64289	31.2321	1.67957	30.9784
1.45477	47.8808	1.49954	42.7257	1.50692	42.7255	1.64329	31.3603	1.68014	31.1005
1.45483	48.0132	1.49966	42.852	1.50707	42.8527	1.64371	31.4821	1.68067	31.2329
1.45515	48.11	1.49982	42.9759	1.50726	42.9759	1.64411	31.6096	1.68122	31.3602
1.45499	48.273	1.49984	43.1175	1.5073	43.1172	1.64449	31.7426	1.68179	31.4829
1.45517	48.3902	1.50007	43.23	1.50756	43.2293	1.64493	31.8592	1.68234	31.61
1.45548	48.487	1.50016	43.3629	1.50767	43.3627	1.64533	31.9867	1.68287	31.7426
1.45522	48.6653	1.50022	43.4997	1.50775	43.4997	1.64571	32.1191	1.68346	31.8596
1.45503	48.8334	1.50041	43.617	1.50797	43.6162	1.64613	32.2417	1.68401	31.987
1.45528	48.9404	1.50068	43.723	1.50826	43.7231	1.64651	32.3735	1.68454	32.1194
1.45531	49.0779	1.50056	43.8866	1.50817	43.8863	1.64701	32.4808	1.68511	32.2419
1.4553	49.2206	1.50061	44.0244	1.50825	44.0241	1.64731	32.6288	1.68564	32.3737
1.45554	49.3276	1.50081	44.1411	1.50847	44.141	1.64769	32.7617	1.68626	32.48
1.45553	49.4702	1.501	44.2581	1.50869	44.2585	1.64811	32.8837	1.68674	32.6287
1.45563	49.5975	1.50102	44.4019	1.50874	44.4017	1.64858	32.9956	1.68727	32.7616
1.45566	49.7351	1.50111	44.5337	1.50885	44.5333	1.64889	33.1435	1.68784	32.8836
1.45558	49.8879	1.50137	44.6406	1.50914	44.64	1.64931	33.2657	1.68844	32.9956
1.45568	50.0153	1.50133	44.7931	1.50912	44.793	1.64976	33.3826	1.68892	33.1439
1.45596	50.1172	1.50152	44.9108	1.50934	44.9108	1.65016	33.5099	1.68949	33.2658
1.45603	50.2496	1.50171	45.0281	1.50955	45.0288	1.65058	33.6328	1.69008	33.3824
1.45613	50.377	1.50191	45.1454	1.50977	45.1453	1.65103	33.7495	1.69063	33.5095
1.45612	50.5196	1.50193	45.2875	1.50982	45.2871	1.65143	33.877	1.69119	33.6322
1.45615	50.6572	1.50205	45.4156	1.50997	45.415	1.6519	33.9884	1.69178	33.7497
1.45625	50.7845	1.50222	45.5371	1.51015	45.5374	1.65233	34.1112	1.69233	33.8763
1.45642	50.9017	1.50234	45.6642	1.5103	45.6641	1.6527	34.2432	1.69293	33.9884
1.45641	51.0443	1.50239	45.8026	1.51039	45.8021	1.65305	34.3815	1.6935	34.1118
1.45669	51.1462	1.50217	45.9808	1.5102	45.981	1.6535	34.4982	1.69403	34.2437
1.45661	51.299	1.50244	46.0874	1.51048	46.0876	1.65385	34.6358	1.69455	34.381
1.45653	51.4519	1.50249	46.2256	1.51056	46.2255	1.65433	34.7471	1.69513	34.4986
1.45681	51.5537	1.50258	46.3573	1.51068	46.3578	1.6548	34.8595	1.69565	34.6359
1.45673	51.7066	1.50288	46.4596	1.511	46.4593	1.65501	35.0287	1.69625	34.7477
1.45665	51.8594	1.50297	46.5914	1.51112	46.5917	1.65541	35.1557	1.69686	34.86
1.45693	51.9613	1.50299	46.7345	1.51116	46.7345	1.65585	35.273	1.69726	35.0289
1.45685	52.1141	1.50308	46.8676	1.51128	46.8679	1.65623	35.4045	1.69781	35.1554
1.45713	52.216	1.50317	46.9997	1.5114	46.9995	1.65663	35.5322	1.6984	35.2727
1.45705	52.3688	1.5033	47.1262	1.51155	47.1263	1.65705	35.6549	1.69893	35.405
1.45697	52.5217	1.50335	47.2648	1.51163	47.2642	1.65743	35.7874	1.69948	35.5328
1.45725	52.6235	1.50358	47.3762	1.51188	47.377	1.6579	35.8991	1.70005	35.6546
1.45717	52.7764	1.50378	47.4933	1.5121	47.4933	1.6583	36.0267	1.70058	35.7878
1.45745	52.8783	1.50394	47.6157	1.51228	47.616	1.65858	36.1791	1.70118	35.8994
1.45737	53.0311	1.50413	47.7334	1.5125	47.7335	1.65898	36.306	1.70173	36.0267
1.45765	53.133	1.50412	47.8801	1.51251	47.8807	1.65938	36.4347	1.70219	36.1793
1.45757	53.2858	1.50421	48.0133	1.51263	48.0133	1.65976	36.567	1.70274	36.3068
1.45749	53.4386	1.50454	48.1102	1.51298	48.1107	1.66013	36.6986	1.70329	36.4347
1.45777	53.5405	1.50442	48.2739	1.5129	48.2739	1.66063	36.8056	1.70383	36.567
1.45769	53.6933	1.50462	48.391	1.51311	48.3902	1.66098	36.9433	1.70436	36.6984
1.45797	53.7952	1.50495	48.4876	1.51347	48.4879	1.66143	37.0606	1.70498	36.8053
1.45789	53.948	1.50473	48.6658	1.51328	48.6656	1.66178	37.1985	1.70549	36.9436
1.45817	54.0499	1.50457	48.8334	1.51316	48.8339	1.66218	37.3253	1.70608	37.061
1.45809	54.2028	1.50483	48.941	1.51344	48.9402	1.66256	37.4571	1.70659	37.1985
1.45801	54.3556	1.50489	49.0774	1.51352	49.0771	1.66301	37.5751	1.70714	37.3256
1.45829	54.4575	1.50491	49.2209	1.51357	49.2206	1.66343	37.6978	1.70768	37.457
1.45821	54.6103	1.50517	49.3272	1.51386	49.3271	1.66388	37.8144	1.70826	37.576
1.45813	54.7631	1.5052	49.4706	1.51391	49.4706	1.66416	37.9673	1.70883	37.6977
1.45841	54.865	1.50532	49.5975	1.51406	49.598	1.66453	38.0998	1.70942	37.814
1.45833	55.0178	1.50537	49.7354	1.51414	49.7357	1.66498	38.2172	1.70988	37.9678
1.45861	55.1197	1.50533	49.887	1.51412	49.8877	1.66536	38.3493	1.71041	38.0999
1.45853	55.2725	1.50545	50.0155	1.51427	50.0157	1.66576	38.476	1.71099	38.2177
1.45881	55.3744	1.50575	50.1172	1.51459	50.118	1.66623	38.5886	1.71153	38.3494
1.45873	55.5273	1.50584	50.2497	1.5147	50.2498	1.66665	38.7115	1.71208	38.4769
1.45901	55.6291	1.50597	50.3761	1.51485	50.3769	1.66701	38.849	1.71268	38.5889
1.45893	55.782	1.50598	50.5195	1.5149	50.5195	1.66738	38.981	1.71325	38.7117
1.45921	55.8839	1.50604	50.6578	1.51498	50.6578	1.66785	39.0931	1.71376	38.8489
1.45913	56.0367	1.50617	50.7841	1.51513	50.7849	1.6683	39.2107	1.71429	38.9812
1.45905	56.1895	1.50636	50.9015	1.51535	50.9013	1.66844	39.3938	1.7149	39.0938
1.45933	56.2914	1.50638	51.0448	1.5154	51.0448	1.66891	39.5058	1.71548	39.2109
1.45961	56.3933	1.50668	51.1465	1.51572	51.1461	1.66919	39.658	1.71584	39.3937
1.45917	56.5971	1.50663	51.2994	1.5157	51.2995	1.66964	39.7756	1.71644	39.5051
1.45945	56.6989	1.50658	51.4518	1.51568	51.4514	1.67001	39.9081	1.7169	39.6583
1.45973	56.8008	1.50688	51.5538	1.516	51.5533	1.67044	40.0304	1.71749	39.7754
1.45965	56.9536	1.50683	51.7064	1.51598	51.707	1.67081	40.1634	1.71802	39.9081
1.45957	57.1065	1.50678	51.8595	1.51596	51.8598	1.67121	40.2902	1.71859	40.0308
1.45985	57.2084	1.50708	51.9618	1.51628	51.961	1.67164	40.4126	1.71912	40.1639
1.45977	57.3612	1.50703	52.1142	1.51626	52.1147	1.67206	40.5347	1.71967	40.2903
1.45969	57.514	1.50733	52.2168	1.51658	52.2168	1.67253	40.647	1.72024	40.4125
1.45997	57.6159	1.50728	52.3682	1.51656	52.3685	1.67284	40.7947	1.7208	40.5343
1.46025	57.7178	1.50723	52.5213	1.51654	52.522	1.67324	40.9225	1.72141	40.6463
1.46017	57.8706	1.50753	52.6238	1.51686	52.6237	1.67369	41.0398	1.72189	40.7941
1.46045	57.9725	1.50748	52.7761	1.51684	52.7768	1.67409	41.1669	1.72244	40.9227
1.46037	58.1253	1.50778	52.8783	1.51716	52.8787	1.67439	41.3148	1.72302	41.0394
1.46029	58.2781	1.50773	53.0318	1.51714	53.0316	1.67472	41.4566	1.72357	41.1663
1.46057	58.38	1.50803	53.1323	1.51746	53.1329	1.67514	41.5792	1.72405	41.3142
1.46085	58.4819	1.50798	53.2856	1.51744	53.2855	1.67549	41.7165	1.72455	41.4566
1.46077	58.6347	1.50793	53.4389	1.51742	53.4387	1.67597	41.8284	1.72511	41.579
1.46069	58.7876	1.50823	53.5409	1.51774	53.5405	1.67639	41.9516	1.72563	41.7169
1.46061	58.9404	1.50818	53.6935	1.51772	53.6938	1.67681	42.0739	1.72623	41.8287
1.46089	59.0423	1.50848	53.7958	1.51804	53.7954	1.67729	42.1854	1.7268	41.9519
1.46117	59.1442	1.50843	53.9486	1.51802	53.9488	1.67764	42.322	1.72737	42.0732
1.46109	59.297	1.50873	54.0498	1.51834	54.0498	1.67789	42.4805	1.72797	42.1854
1.46065	59.5008	1.50868	54.2025	1.51832	54.2024	1.67832	42.6036	1.72849	42.3226
1.46093	59.6026	1.50863	54.355	1.5183	54.3552	1.67874	42.7257	1.72893	42.4805
1.46121	59.7045	1.50893	54.4573	1.51862	54.4572	1.67914	42.8523	1.7295	42.6039
1.46113	59.8574	1.50888	54.6103	1.5186	54.6104	1.67957	42.9759	1.73006	42.7253
1.46141	59.9592	1.50883	54.7636	1.51858	54.7631	1.67989	43.1174	1.73061	42.8522
1.46169	60.0611	1.50913	54.8656	1.5189	54.8659	1.68037	43.2294	1.73118	42.9755
1.46161	60.214	1.50908	55.0172	1.51888	55.0175	1.68074	43.362	1.73168	43.1177
1.46153	60.3668	1.50938	55.12	1.5192	55.1199	1.68109	43.4999	1.73228	43.2294
1.46181	60.4687	1.50933	55.2726	1.51918	55.2722	1.68154	43.6161	1.73281	43.3623
1.46137	60.6724	1.50963	55.3746	1.5195	55.3743	1.68204	43.7231	1.73333	43.4992
1.46165	60.7743	1.50958	55.5271	1.51948	55.5275	1.68227	43.886	1.73391	43.6166
1.46193	60.8762	1.50988	55.6296	1.5198	55.6298	1.68262	44.0242	1.73454	43.7239
1.46185	61.029	1.50983	55.7816	1.51978	55.7816	1.68307	44.1416	1.73496	43.8868
1.46213	61.1309	1.51013	55.8838	1.5201	55.8832	1.68352	44.2586	1.73547	44.0242
1.46205	61.2837	1.51008	56.0369	1.52008	56.0362	1.68385	44.4017	1.73606	44.1416
1.46161	61.4875	1.51003	56.19	1.52006	56.1896	1.68422	44.5331	1.73665	44.2583
1.46189	61.5894	1.51033	56.2912	1.52038	56.2913	1.68472	44.6406	1.73714	44.4013
1.46181	61.7422	1.51063	56.3931	1.5207	56.3931	1.685	44.7937	1.73767	44.5334
1.46173	61.8951	1.51023	56.5978	1.52034	56.5971	1.68545	44.9104	1.7383	44.6405
1.46237	61.946	1.51053	56.698	1.52066	56.6982	1.68589	45.0286	1.73876	44.7933
1.46193	62.1498	1.51083	56.8003	1.52098	56.8005	1.68634	45.1455	1.73934	44.9104
1.46221	62.2517	1.51078	56.9531	1.52096	56.9537	1.68667	45.2871	1.73993	45.0288
1.46249	62.3535	1.51073	57.1066	1.52094	57.1067	1.68707	45.4154	1.74051	45.1453
1.46277	62.4554	1.51103	57.2088	1.52126	57.2088	1.68749	45.5376	1.74101	45.2876
1.46233	62.6592	1.51098	57.361	1.52124	57.3616	1.68789	45.6642	1.74156	45.4154
1.46225	62.812	1.51093	57.5145	1.52122	57.5144	1.68825	45.8025	1.74213	45.5373
1.46253	62.9139	1.51123	57.6153	1.52154	57.6157	1.68841	45.981	1.74268	45.6648
1.46245	63.0667	1.51153	57.7177	1.52186	57.7171	1.6889	46.0871	1.74319	45.8023
1.46273	63.1686	1.51148	57.8702	1.52184	57.8703	1.68925	46.2256	1.74356	45.9801
1.46301	63.2705	1.51178	57.972	1.52216	57.9726	1.68963	46.3577	1.74418	46.0878
1.46293	63.4233	1.51173	58.1254	1.52214	58.1256	1.69015	46.4597	1.7447	46.2256
1.46321	63.5252	1.51168	58.2787	1.52212	58.2782	1.69053	46.5913	1.74523	46.3574
1.46313	63.678	1.51198	58.3803	1.52244	58.38	1.69085	46.7348	1.74587	46.4591
1.46269	63.8818	1.51228	58.4813	1.52276	58.4814	1.69123	46.8676	1.7464	46.5919
1.46261	64.0346	1.51223	58.6344	1.52274	58.6349	1.69161	46.9996	1.7469	46.7343
1.46289	64.1365	1.51218	58.7874	1.52272	58.7879	1.69201	47.1265	1.74743	46.8675
1.46317	64.2384	1.51213	58.941	1.5227	58.9403	1.69236	47.2649	1.74796	46.9996
1.46309	64.3912	1.51243	59.042	1.52302	59.0426	1.69283	47.3764	1.74851	47.1267
1.46337	64.4931	1.51273	59.1445	1.52334	59.1446	1.69328	47.4934	1.74903	47.2647
1.46365	64.595	1.51268	59.297	1.52332	59.2967	1.6937	47.6152	1.74963	47.3769
1.46357	64.7478	1.51228	59.5003	1.52296	59.5007	1.69415	47.7335	1.75022	47.4937
1.46349	64.9007	1.51258	59.6025	1.52328	59.6026	1.69445	47.8801	1.75078	47.6151
1.46377	65.0025	1.51288	59.7048	1.5236	59.705	1.69483	48.0137	1.75137	47.7339
1.46369	65.1554	1.51283	59.8573	1.52358	59.8578	1.69537	48.1101	1.75185	47.8801
1.46397	65.2573	1.51313	59.9598	1.5239	59.9598	1.69561	48.2739	1.75238	48.0134
1.46425	65.3591	1.51343	60.061	1.52422	60.0613	1.69605	48.3907	1.75304	48.1106
1.46417	65.512	1.51338	60.2139	1.5242	60.2134	1.6966	48.4879	1.75346	48.2737
1.46409	65.6648	1.51333	60.3661	1.52418	60.3663	1.69676	48.6659	1.75405	48.3909
1.46437	65.7667	1.51363	60.4687	1.5245	60.469	1.69697	48.8335	1.75471	48.4878
1.46429	65.9195	1.51323	60.6724	1.52414	60.6729	1.69746	48.9406	1.75508	48.6654
1.46421	66.0723	1.51353	60.7746	1.52446	60.7743	1.69781	49.0773	1.75548	48.8336
1.46377	66.2761	1.51383	60.8768	1.52478	60.8764	1.69814	49.2201	1.7561	48.9407
1.46405	66.378	1.51378	61.0295	1.52476	61.0294	1.69864	49.3279	1.75662	49.0779
1.46433	66.4799	1.51408	61.1305	1.52508	61.131	1.69897	49.471	1.75711	49.22
1.46461	66.5818	1.51403	61.2831	1.52506	61.2831	1.69937	49.5973	1.75774	49.3278
1.46453	66.7346	1.51363	61.4875	1.5247	61.4878	1.69972	49.7355	1.75823	49.4708
1.46481	66.8365	1.51393	61.5894	1.52502	61.5894	1.7	49.8878	1.75878	49.5971
1.46473	66.9893	1.51388	61.7429	1.525	61.7425	1.7004	50.0155	1.7593	49.7354
1.46465	67.1421	1.51383	61.8957	1.52498	61.8957	1.70092	50.1178	1.75976	49.8876
1.46457	67.295	1.51448	61.9464	1.52564	61.9462	1.70129	50.2492	1.76031	50.0158
1.46485	67.3968	1.51408	62.1494	1.52528	62.1496	1.70169	50.3767	1.76095	50.1174
1.46477	67.5497	1.51438	62.252	1.5256	62.2513	1.70202	50.5196	1.76148	50.2496
1.46469	67.7025	1.51468	62.3536	1.52592	62.3531	1.70237	50.6573	1.76203	50.3761
1.46497	67.8044	1.51498	62.4559	1.52624	62.4553	1.70277	50.7843	1.76252	50.52
1.46489	67.9572	1.51458	62.6595	1.52588	62.6594	1.70322	50.9015	1.76304	50.6578
1.46517	68.0591	1.51453	62.813	1.52586	62.8128	1.70355	51.0442	1.76359	50.7843
1.46509	68.2119	1.51483	62.9133	1.52618	62.9139	1.70407	51.146	1.76417	50.9017
1.46501	68.3648	1.51478	63.0669	1.52616	63.0663	1.70435	51.2999	1.76467	51.0448
1.46529	68.4666	1.51508	63.1687	1.52648	63.1683	1.70463	51.4519	1.76531	51.1463
1.46557	68.5685	1.51538	63.2706	1.5268	63.2709	1.70515	51.5534	1.76577	51.2992
1.46549	68.7213	1.51533	63.4239	1.52678	63.4233	1.70543	51.7065	1.76623	51.451
1.46541	68.8742	1.51563	63.5258	1.5271	63.5255	1.70571	51.8593	1.76687	51.5532
1.46569	68.9761	1.51558	63.6786	1.52708	63.6787	1.70623	51.9616	1.76733	51.7061
1.46525	69.1798	1.51518	63.8816	1.52672	63.8818	1.70651	52.1142	1.76779	51.8599
1.46553	69.2817	1.51513	64.0348	1.5267	64.0341	1.70703	52.2163	1.76843	51.9616
1.46581	69.3836	1.51543	64.136	1.52702	64.1364	1.70731	52.3682	1.76889	52.1141
1.46573	69.5364	1.51573	64.2386	1.52734	64.2386	1.70759	52.5214	1.76953	52.2162
1.46601	69.6383	1.51568	64.3914	1.52732	64.3917	1.70811	52.6234	1.76999	52.3683
1.46593	69.7911	1.51598	64.4934	1.52764	64.4939	1.70839	52.7763	1.77045	52.5219
1.46585	69.944	1.51628	64.5953	1.52796	64.5953	1.70891	52.8782	1.77109	52.6237
1.46613	70.0459	1.51623	64.7475	1.52794	64.7479	1.70919	53.0315	1.77155	52.7769
1.46641	70.1477	1.51618	64.9001	1.52792	64.9007	1.70971	53.1324	1.77219	52.8787
1.46597	70.3515	1.51648	65.0024	1.52824	65.0029	1.70999	53.2852	1.77265	53.0313
1.46625	70.4534	1.51643	65.1557	1.52822	65.1559	1.71027	53.4383	1.77329	53.1321
1.46653	70.5553	1.51673	65.2572	1.52854	65.2576	1.71079	53.5408	1.77375	53.2853
1.46645	70.7081	1.51703	65.3597	1.52886	65.3594	1.71107	53.6936	1.77421	53.4388
1.46673	70.81	1.51698	65.5113	1.52884	65.512	1.71159	53.7959	1.77485	53.5409
1.46665	70.9628	1.51693	65.6645	1.52882	65.6643	1.71187	53.9488	1.77531	53.6939
1.46657	71.1156	1.51723	65.7662	1.52914	65.766	1.71239	54.0496	1.77595	53.7958
1.46649	71.2685	1.51718	65.9198	1.52912	65.9193	1.71267	54.2023	1.77641	53.9486
1.46677	71.3704	1.51713	66.0722	1.5291	66.0722	1.71295	54.3551	1.77705	54.049
1.46669	71.5232	1.51673	66.2763	1.52874	66.2767	1.71347	54.4579	1.77751	54.2026
1.46697	71.6251	1.51703	66.3777	1.52906	66.3778	1.71375	54.6106	1.77797	54.356
1.46725	71.727	1.51733	66.4796	1.52938	66.4797	1.71403	54.7637	1.77861	54.4576
1.46681	71.9307	1.51763	66.5811	1.5297	66.5816	1.71455	54.8654	1.77907	54.6101
1.46673	72.0836	1.51758	66.7347	1.52968	66.7347	1.71483	55.0174	1.77953	54.7634
1.46701	72.1854	1.51788	66.8369	1.53	66.8365	1.71535	55.1193	1.78017	54.8658
1.46693	72.3383	1.51783	66.9892	1.52998	66.9892	1.71563	55.2725	1.78063	55.0179
1.46721	72.4401	1.51778	67.1425	1.52996	67.1429	1.71615	55.3748	1.78127	55.1191
1.46713	72.593	1.51773	67.2941	1.52994	67.2947	1.71643	55.5273	1.78173	55.2723
1.46705	72.7458	1.51803	67.3968	1.53026	67.3962	1.71695	55.6295	1.78237	55.374
1.46733	72.8477	1.51798	67.5495	1.53024	67.5492	1.71723	55.7819	1.78283	55.5272
1.46761	72.9496	1.51793	67.7029	1.53022	67.7027	1.71775	55.8833	1.78347	55.6297
1.46753	73.1024	1.51823	67.8041	1.53054	67.8047	1.71803	56.0365	1.78393	55.7814
1.46745	73.2552	1.51818	67.9573	1.53052	67.9576	1.71831	56.1894	1.78457	55.8837
1.46773	73.3571	1.51848	68.0595	1.53084	68.0593	1.71883	56.2915	1.78503	56.0363
1.46765	73.5099	1.51843	68.2114	1.53082	68.2119	1.71935	56.3937	1.78549	56.1894
1.46793	73.6118	1.51838	68.364	1.5308	68.364	1.71939	56.5977	1.78613	56.291
1.46821	73.7137	1.51868	68.4661	1.53112	68.4664	1.71991	56.6982	1.78677	56.3935
1.46813	73.8665	1.51898	68.568	1.53144	68.5685	1.72043	56.8009	1.78705	56.5978
1.46805	74.0194	1.51893	68.7214	1.53142	68.7217	1.72071	56.9534	1.78769	56.6981
1.46797	74.1722	1.51888	68.874	1.5314	68.8749	1.72099	57.1067	1.78833	56.8008
1.46789	74.325	1.51918	68.9763	1.53172	68.9764	1.72151	57.2084	1.78879	56.9534
1.46817	74.4269	1.51878	69.1798	1.53136	69.1795	1.72179	57.3615	1.78925	57.1061
1.46845	74.5288	1.51908	69.2819	1.53168	69.2816	1.72207	57.5141	1.78989	57.2089
1.46837	74.6816	1.51938	69.3838	1.532	69.3838	1.72259	57.6154	1.79035	57.3615
1.46793	74.8854	1.51933	69.5364	1.53198	69.5366	1.72311	57.7177	1.79081	57.5144
1.46857	74.9363	1.51963	69.6384	1.5323	69.6382	1.72339	57.8703	1.79145	57.6159
1.46849	75.0892	1.51958	69.792	1.53228	69.7919	1.72391	57.9725	1.79209	57.7177
1.46841	75.242	1.51953	69.9434	1.53226	69.9436	1.72419	58.1257	1.79255	57.8704
1.46869	75.3439	1.51983	70.0451	1.53258	70.0455	1.72447	58.2783	1.79319	57.9723
1.46861	75.4967	1.52013	70.1474	1.5329	70.1472	1.72499	58.3809	1.79365	58.1256
1.46853	75.6495	1.51973	70.3519	1.53254	70.3515	1.72551	58.4815	1.79411	58.2786
1.46881	75.7514	1.52003	70.4533	1.53286	70.4532	1.72579	58.6348	1.79475	58.3803
1.46873	75.9042	1.52033	70.5551	1.53318	70.5551	1.72607	58.7876	1.79539	58.4812
1.46901	76.0061	1.52028	70.7084	1.53316	70.7087	1.72635	58.9402	1.79585	58.635
1.46893	76.1589	1.52058	70.8095	1.53348	70.809	1.72687	59.0426	1.79631	58.7876
1.46885	76.3118	1.52053	70.9624	1.53346	70.9628	1.72739	59.145	1.79677	58.9404
1.46913	76.4137	1.52048	71.1153	1.53344	71.1156	1.72767	59.2965	1.79741	59.0427
1.46941	76.5155	1.52043	71.269	1.53342	71.2683	1.72771	59.5002	1.79805	59.1446
1.46897	76.7193	1.52073	71.3707	1.53374	71.3708	1.72823	59.6023	1.79851	59.2967
1.46925	76.8212	1.52068	71.5236	1.53372	71.5233	1.72875	59.7048	1.79879	59.5003
1.46953	76.9231	1.52098	71.6254	1.53404	71.6251	1.72903	59.8579	1.79943	59.6027
1.46909	77.1269	1.52128	71.7263	1.53436	71.7266	1.72955	59.9591	1.80007	59.7045
1.46901	77.2797	1.52088	71.9301	1.534	71.9305	1.73007	60.0617	1.80053	59.8578
1.46929	77.3816	1.52083	72.0837	1.53398	72.0832	1.73035	60.2133	1.80117	59.9592
1.46957	77.4834	1.52113	72.1857	1.5343	72.1851	1.73063	60.3667	1.80181	60.061
1.46985	77.5853	1.52108	72.3382	1.53428	72.3389	1.73115	60.4685	1.80227	60.2138
1.46941	77.7891	1.52138	72.4406	1.5346	72.4408	1.73119	60.6727	1.80273	60.3661
1.46933	77.9419	1.52133	72.5928	1.53458	72.5929	1.73171	60.7743	1.80337	60.468
1.46925	78.0948	1.52128	72.7456	1.53456	72.7456	1.73223	60.877	1.80365	60.6727
1.46953	78.1966	1.52158	72.8478	1.53488	72.8477	1.73251	61.029	1.80429	60.7749
1.46981	78.2985	1.52188	72.9497	1.5352	72.9499	1.73303	61.1305	1.80493	60.8768
1.47009	78.4004	1.52183	73.1024	1.53518	73.1028	1.73331	61.2833	1.80539	61.0292
1.47037	78.5023	1.52178	73.2555	1.53516	73.2552	1.73335	61.4873	1.80603	61.1302
1.46957	78.757	1.52208	73.3571	1.53548	73.3579	1.73387	61.5894	1.80649	61.2831
1.46949	78.9098	1.52203	73.5093	1.53546	73.5092	1.73415	61.7423	1.80677	61.4878
1.46977	79.0117	1.52233	73.6118	1.53578	73.6119	1.73443	61.8955	1.80741	61.589
1.47005	79.1136	1.52263	73.7135	1.5361	73.7133	1.73519	61.9461	1.80787	61.7428
1.47033	79.2155	1.52258	73.8661	1.53608	73.8662	1.73523	62.1491	1.80833	61.8954
1.47025	79.3683	1.52253	74.0196	1.53606	74.0196	1.73575	62.251	1.80915	61.9469
1.47017	79.5211	1.52248	74.1724	1.53604	74.1729	1.73627	62.3531	1.80943	62.1494
1.47045	79.623	1.52243	74.326	1.53602	74.3257	1.73679	62.4557	1.81007	62.2511
1.47037	79.7759	1.52273	74.4269	1.53634	74.4268	1.73683	62.6597	1.81071	62.3537
1.47029	79.9287	1.52303	74.529	1.53666	74.5288	1.73711	62.8121	1.81135	62.456
1.47057	80.0306	1.52298	74.682	1.53664	74.6815	1.73763	62.9135	1.81163	62.6593
1.47049	80.1834	1.52258	74.8858	1.53628	74.8857	1.73791	63.0665	1.81209	62.8122
1.47077	80.2853	1.52323	74.9365	1.53694	74.9368	1.73843	63.1684	1.81273	62.9131
1.47069	80.4381	1.52318	75.0894	1.53692	75.09	1.73895	63.2709	1.81319	63.0669
1.47097	80.54	1.52313	75.2417	1.5369	75.2416	1.73923	63.4234	1.81383	63.1686
1.47089	80.6928	1.52343	75.3432	1.53722	75.344	1.73975	63.5254	1.81447	63.2703
1.47081	80.8456	1.52338	75.4964	1.5372	75.4966	1.74003	63.6784	1.81493	63.4236
1.47109	80.9475	1.52333	75.6497	1.53718	75.6498	1.74007	63.8816	1.81557	63.5256
1.47065	81.1513	1.52363	75.7514	1.5375	75.7515	1.74035	64.0348	1.81603	63.6781
1.47093	81.2532	1.52358	75.9049	1.53748	75.904	1.74087	64.1369	1.81631	63.8813
1.47121	81.3551	1.52388	76.0061	1.5378	76.0063	1.74139	64.2381	1.81677	64.0345
1.47077	81.5588	1.52383	76.1582	1.53778	76.1581	1.74167	64.392	1.81741	64.1365
1.47105	81.6607	1.52378	76.3113	1.53776	76.3118	1.74219	64.4937	1.81805	64.2384
1.47097	81.8136	1.52408	76.414	1.53808	76.4133	1.74271	64.5955	1.81851	64.3919
1.47125	81.9154	1.52438	76.5156	1.5384	76.5159	1.74299	64.7475	1.81915	64.4939
1.47117	82.0683	1.52398	76.7191	1.53804	76.7191	1.74327	64.9008	1.81979	64.5957
1.47181	82.1192	1.52428	76.8219	1.53836	76.8217	1.74379	65.0028	1.82025	64.7473
1.47137	82.323	1.52458	76.9231	1.53868	76.9236	1.74407	65.1553	1.82071	64.9006
1.47165	82.4249	1.52418	77.1267	1.53832	77.1262	1.74459	65.2571	1.82135	65.003
1.47157	82.5777	1.52413	77.2794	1.5383	77.2796	1.74511	65.3593	1.82181	65.1554
1.47149	82.7305	1.52443	77.3818	1.53862	77.3817	1.74539	65.5111	1.82245	65.2576
1.47177	82.8324	1.52473	77.4835	1.53894	77.483	1.74567	65.665	1.82309	65.3593
1.47169	82.9852	1.52503	77.5852	1.53926	77.5854	1.74619	65.7661	1.82355	65.5111
1.47161	83.1381	1.52463	77.79	1.5389	77.7896	1.74647	65.9197	1.82401	65.6646
1.47153	83.2909	1.52458	77.9414	1.53888	77.9412	1.74675	66.0721	1.82465	65.7665
1.47181	83.3928	1.52453	78.0947	1.53886	78.095	1.74679	66.2768	1.82511	65.919
1.47209	83.4946	1.52483	78.1965	1.53918	78.1969	1.74731	66.3777	1.82557	66.072
1.47165	83.6984	1.52513	78.298	1.5395	78.2983	1.74783	66.4791	1.82585	66.2766
1.47157	83.8512	1.52543	78.4007	1.53982	78.4009	1.74835	66.5814	1.82649	66.378
1.47185	83.9531	1.52573	78.5022	1.54014	78.5028	1.74863	66.7345	1.82713	66.4797
1.47213	84.055	1.52498	78.7571	1.53944	78.7579	1.74915	66.8368	1.82777	66.5819
1.47205	84.2078	1.52493	78.9092	1.53942	78.9095	1.74943	66.9896	1.82823	66.734
1.47197	84.3607	1.52523	79.012	1.53974	79.0119	1.74971	67.1427	1.82887	66.8368
1.47189	84.5135	1.52553	79.1137	1.54006	79.1138	1.74999	67.2943	1.82933	66.9895
1.47217	84.6154	1.52583	79.2153	1.54038	79.2156	1.75051	67.3964	1.82979	67.1423
1.47245	84.7173	1.52578	79.3685	1.54036	79.3682	1.75079	67.5494	1.83025	67.2949
1.47237	84.8701	1.52573	79.5219	1.54034	79.5211	1.75107	67.7025	1.83089	67.3969
1.47229	85.0229	1.52603	79.6234	1.54066	79.6236	1.75159	67.805	1.83135	67.5496
1.47293	85.0739	1.52598	79.7755	1.54064	79.7756	1.75187	67.9572	1.83181	67.702
1.47249	85.2776	1.52593	79.9281	1.54062	79.9286	1.75239	68.0593	1.83245	67.804
1.47277	85.3795	1.52623	80.0307	1.54094	80.0306	1.75267	68.2113	1.83291	67.9578
1.47269	85.5323	1.52618	80.1835	1.54092	80.1833	1.75295	68.3645	1.83355	68.0598
1.47261	85.6852	1.52648	80.2857	1.54124	80.2852	1.75347	68.4662	1.83401	68.2118
1.47289	85.7871	1.52643	80.4383	1.54122	80.4383	1.75399	68.5683	1.83447	68.365
1.47281	85.9399	1.52673	80.5395	1.54154	80.5391	1.75427	68.7218	1.83511	68.4665
1.47309	86.0418	1.52668	80.6929	1.54152	80.6923	1.75455	68.8743	1.83575	68.5682
1.47301	86.1946	1.52663	80.8454	1.5415	80.8452	1.75507	68.9762	1.83621	68.7215
1.47293	86.3474	1.52693	80.9479	1.54182	80.9475	1.75511	69.1795	1.83667	68.8747
1.47321	86.4493	1.52653	81.1512	1.54146	81.1514	1.75563	69.2811	1.83731	68.9763
1.47277	86.6531	1.52683	81.2531	1.54178	81.2535	1.75615	69.3832	1.83759	69.1796
1.47341	86.704	1.52713	81.3554	1.5421	81.3554	1.75643	69.5368	1.83823	69.2815
1.47297	86.9078	1.52673	81.5585	1.54174	81.5586	1.75695	69.639	1.83887	69.3834
1.47289	87.0606	1.52703	81.6604	1.54206	81.6606	1.75723	69.792	1.83933	69.5366
1.47317	87.1625	1.52698	81.813	1.54204	81.8139	1.75751	69.9437	1.83997	69.6386
1.47345	87.2644	1.52728	81.9156	1.54236	81.9157	1.75803	70.0459	1.84043	69.7919
1.47337	87.4172	1.52723	82.0684	1.54234	82.0687	1.75855	70.1475	1.84089	69.9437
1.47329	87.57	1.52788	82.1192	1.543	82.1192	1.75859	70.3513	1.84153	70.0451
1.47321	87.7229	1.52748	82.3225	1.54264	82.3227	1.75911	70.4538	1.84217	70.147
1.47313	87.8757	1.52778	82.4245	1.54296	82.4248	1.75963	70.5552	1.84245	70.3518
1.47341	87.9776	1.52773	82.5773	1.54294	82.5772	1.75991	70.7087	1.84309	70.4539
1.47333	88.1304	1.52768	82.73	1.54292	82.7301	1.76043	70.8099	1.84373	70.5556
1.47361	88.2323	1.52798	82.833	1.54324	82.8321	1.76071	70.9624	1.84419	70.7081
1.47317	88.4361	1.52793	82.9852	1.54322	82.9859	1.76099	71.1159	1.84483	70.8099
1.47345	88.5379	1.52788	83.1387	1.5432	83.1386	1.76127	71.2685	1.84529	70.9621
1.47337	88.6908	1.52783	83.2906	1.54318	83.2908	1.76179	71.3705	1.84575	71.1158
1.47401	88.7417	1.52813	83.3926	1.5435	83.3925	1.76207	71.5235	1.84621	71.2687
1.47393	88.8945	1.52843	83.4942	1.54382	83.4944	1.76259	71.6251	1.84685	71.3703
1.47349	89.0983	1.52803	83.6985	1.54346	83.6986	1.76311	71.7261	1.84731	71.5233
1.47377	89.2002	1.52798	83.8519	1.54344	83.8519	1.76315	71.9309	1.84795	71.6255
1.47405	89.3021	1.52828	83.9535	1.54376	83.9531	1.76343	72.0833	1.84859	71.7268
1.47397	89.4549	1.52858	84.0558	1.54408	84.0558	1.76395	72.1856	1.84887	71.9308
1.47425	89.5568	1.52853	84.2072	1.54406	84.2073	1.76423	72.3389	1.84933	72.0838
1.47381	89.7606	1.52848	84.3604	1.54404	84.3602	1.76475	72.44	1.84997	72.185
1.47409	89.8625	1.52843	84.5135	1.54402	84.5139	1.76503	72.5926	1.85043	72.3386
1.47437	89.9643	1.52873	84.6158	1.54434	84.6151	1.76531	72.7458	1.85107	72.4406
1.47429	90.1172	1.52903	84.717	1.54466	84.7173	1.76583	72.8475
1.47457	90.219	1.52898	84.8707	1.54464	84.8706	1.76635	72.9492
1.47413	90.4228	1.52893	85.0224	1.54462	85.0229	1.76663	73.1024
1.47441	90.5247	1.52958	85.074	1.54528	85.0738	1.76691	73.2558
1.47469	90.6266	1.52918	85.2772	1.54492	85.2771	1.76743	73.3573
1.47461	90.7794	1.52948	85.3794	1.54524	85.3799	1.76771	73.5099
1.47453	90.9322	1.52943	85.5321	1.54522	85.5321	1.76823	73.6114
1.47445	91.0851	1.52938	85.6856	1.5452	85.6859	1.76875	73.7139
1.47473	91.187	1.52968	85.7871	1.54552	85.7876	1.76903	73.8664
1.47501	91.2888	1.52963	85.9395	1.5455	85.9394	1.76931	74.0198
1.47457	91.4926	1.52993	86.0414	1.54582	86.0419	1.76959	74.1729
1.47521	91.5436	1.52988	86.1945	1.5458	86.194	1.76987	74.3254
1.47477	91.7473	1.52983	86.3478	1.54578	86.3475	1.77039	74.4268
1.47469	91.9001	1.53013	86.4494	1.5461	86.4498	1.77091	74.5288
1.47497	92.002	1.52973	86.6538	1.54574	86.6534	1.77119	74.6813
1.47489	92.1549	1.53038	86.7045	1.5464	86.7044	1.77123	74.8858
1.47517	92.2567	1.52998	86.9076	1.54604	86.907	1.77199	74.9364
1.47545	92.3586	1.52993	87.0603	1.54602	87.0602	1.77227	75.0895
1.47537	92.5115	1.53023	87.1627	1.54634	87.1628	1.77255	75.2416
1.47457	92.7662	1.53053	87.2644	1.54666	87.2641	1.77307	75.3436
1.47485	92.8681	1.53048	87.4175	1.54664	87.4178	1.77335	75.4963
1.47513	92.9699	1.53043	87.5707	1.54662	87.5701	1.77363	75.6494
1.47505	93.1228	1.53038	87.7226	1.5466	87.7225	1.77415	75.7515
1.47569	93.1737	1.53033	87.876	1.54658	87.8753	1.77443	75.9046
1.47561	93.3265	1.53063	87.9774	1.5469	87.9777	1.77495	76.0063
1.47517	93.5303	1.53058	88.1305	1.54688	88.1306	1.77523	76.1589
1.47545	93.6322	1.53088	88.2328	1.5472	88.2323	1.77551	76.3111
1.47537	93.785	1.53048	88.4362	1.54684	88.4365	1.77603	76.4138
1.47529	93.9378	1.53078	88.5378	1.54716	88.5374	1.77655	76.516
1.47557	94.0397	1.53073	88.69	1.54714	88.691	1.77659	76.7194
1.47621	94.0907	1.53138	88.7415	1.5478	88.7417	1.77711	76.8218
1.47577	94.2944	1.53133	88.8945	1.54778	88.8947	1.77763	76.9236
1.47605	94.3963	1.53093	89.0985	1.54742	89.0982	1.77767	77.1264
1.47561	94.6001	1.53123	89.2	1.54774	89.2006	1.77795	77.279
1.47589	94.702	1.53153	89.302	1.54806	89.3025	1.77847	77.3813
1.47617	94.8039	1.53148	89.4547	1.54804	89.454	1.77899	77.4838
1.47609	94.9567	1.53178	89.557	1.54836	89.5563	1.77951	77.585
1.47601	95.1095	1.53138	89.7602	1.548	89.7607	1.77955	77.7896
1.47629	95.2114	1.53168	89.8623	1.54832	89.8625	1.77983	77.9411
1.47585	95.4152	1.53198	89.9644	1.54864	89.9647	1.78011	78.0944
1.47613	95.5171	1.53193	90.1178	1.54862	90.1179	1.78063	78.1967
1.47641	95.6189	1.53223	90.2198	1.54894	90.2195	1.78115	78.2981
1.47633	95.7718	1.53183	90.4223	1.54858	90.4224	1.78167	78.4003
1.47661	95.8737	1.53213	90.5245	1.5489	90.5247	1.78219	78.5029
1.47653	96.0265	1.53243	90.6265	1.54922	90.6263	1.78199	78.7575
1.47645	96.1793	1.53238	90.7793	1.5492	90.7795	1.78227	78.9091
1.47673	96.2812	1.53233	90.932	1.54918	90.932	1.78279	79.011
1.47665	96.434	1.53228	91.0854	1.54916	91.0858	1.78331	79.1131
1.47693	96.5359	1.53258	91.1866	1.54948	91.1866	1.78383	79.2153
1.47685	96.6887	1.53288	91.2888	1.5498	91.2883	1.78411	79.3682
1.47677	96.8416	1.53248	91.4928	1.54944	91.4926	1.78439	79.5216
1.47705	96.9434	1.53313	91.5434	1.5501	91.543	1.78491	79.6235
1.47697	97.0963	1.53273	91.7472	1.54974	91.7477	1.78519	79.775
1.47689	97.2491	1.53268	91.9009	1.54972	91.9008	1.78547	79.9284
1.47717	97.351	1.53298	92.0023	1.55004	92.0026	1.78599	80.0307
1.47709	97.5038	1.53293	92.1549	1.55002	92.1549	1.78627	80.1833
1.47737	97.6057	1.53323	92.2561	1.55034	92.2568	1.78679	80.2857
1.47729	97.7585	1.53353	92.3582	1.55066	92.3587	1.78707	80.4383
1.47685	97.9623	1.53348	92.5116	1.55064	92.5114	1.78759	80.5398
1.47749	98.0132	1.53273	92.7664	1.54994	92.7664	1.78787	80.6929
1.47777	98.1151	1.53303	92.8685	1.55026	92.8685	1.78815	80.8459
1.47733	98.3189	1.53333	92.9693	1.55058	92.9694	1.78867	80.9477
1.47761	98.4208	1.53328	93.1226	1.55056	93.1229	1.78871	81.1511
1.47717	98.6245	1.53393	93.1734	1.55122	93.1737	1.78923	81.254
1.47745	98.7264	1.53388	93.3268	1.5512	93.326	1.78975	81.355
1.47737	98.8793	1.53348	93.53	1.55084	93.5301	1.78979	81.5587
1.47729	99.0321	1.53378	93.6327	1.55116	93.6328	1.79031	81.6606
1.47757	99.134	1.53373	93.7856	1.55114	93.7859	1.79059	81.8138
1.47749	99.2868	1.53368	93.9373	1.55112	93.938	1.79111	81.9151
1.47741	99.4396	1.53398	94.0394	1.55144	94.0393	1.79139	82.0688
1.47733	99.5925	1.53463	94.0907	1.5521	94.09	1.79215	82.1194
1.47761	99.6944	1.53423	94.2946	1.55174	94.2949	1.79219	82.3228
1.47789	99.7962	1.53453	94.3963	1.55206	94.3969	1.79271	82.4247
1.47781	99.9491	1.53413	94.6002	1.5517	94.6005	1.79299	82.5774
1.47773	100.102	1.53443	94.7013	1.55202	94.7018	1.79327	82.7303
1.47765	100.255	1.53473	94.8032	1.55234	94.8034	1.79379	82.8326
1.47721	100.458	1.53468	94.9568	1.55232	94.9563	1.79407	82.9851
1.47749	100.56	1.53463	95.1097	1.5523	95.1096	1.79435	83.1389
1.47777	100.662	1.53493	95.2114	1.55262	95.212	1.79463	83.2907
1.47805	100.764	1.53453	95.4159	1.55226	95.4158	1.79515	83.3921
1.47761	100.968	1.53483	95.5175	1.55258	95.5173	1.79567	83.4941
1.47789	101.07	1.53513	95.618	1.5529	95.6182	1.79571	83.6987
1.47781	101.223	1.53508	95.7714	1.55288	95.7715	1.79599	83.8519
1.47809	101.325	1.53538	95.8736	1.5532	95.8734	1.79651	83.9536
1.47801	101.477	1.53533	96.0266	1.55318	96.0263	1.79703	84.0555
1.47793	101.63	1.53528	96.1799	1.55316	96.1793	1.79731	84.2077
1.47857	101.681	1.53558	96.2812	1.55348	96.2815	1.79759	84.3607
1.47885	101.783	1.53553	96.435	1.55346	96.4343	1.79787	84.5133
1.47841	101.987	1.53583	96.5354	1.55378	96.536	1.79839	84.6154
1.47869	102.089	1.53578	96.6885	1.55376	96.6882	1.79891	84.7177
1.47861	102.241	1.53573	96.8418	1.55374	96.842	1.79919	84.8708
1.47889	102.343	1.53603	96.9439	1.55406	96.9434	1.79947	85.0222
1.47917	102.445	1.53598	97.0961	1.55404	97.0963	1.80023	85.0733
1.47909	102.598	1.53593	97.2493	1.55402	97.2491	1.80027	85.2776
1.47829	102.853	1.53623	97.3501	1.55434	97.3509	1.80079	85.3797
1.47857	102.955	1.53618	97.5034	1.55432	97.5031	1.80107	85.5329
1.47885	103.057	1.53648	97.6058	1.55464	97.6055	1.80135	85.6853
1.47877	103.209	1.53643	97.7582	1.55462	97.7583	1.80187	85.7875
1.47869	103.362	1.53603	97.9621	1.55426	97.9622	1.80215	85.9395
1.47897	103.464	1.53668	98.0136	1.55492	98.0132	1.80267	86.0416
1.47889	103.617	1.53698	98.1153	1.55524	98.1155	1.80295	86.1944
1.47917	103.719	1.53658	98.3182	1.55488	98.3181	1.80323	86.3472
1.47945	103.821	1.53688	98.4207	1.5552	98.4209	1.80375	86.4492
1.47937	103.974	1.53648	98.6246	1.55484	98.6247	1.80379	86.6538
1.47893	104.177	1.53678	98.7261	1.55516	98.7262	1.80455	86.7045
1.47921	104.279	1.53673	98.8798	1.55514	98.8799	1.80459	86.9072
1.47949	104.381	1.53668	99.0323	1.55512	99.033	1.80487	87.0605
1.47941	104.534	1.53698	99.1334	1.55544	99.1335	1.80539	87.1624
1.47933	104.687	1.53693	99.2862	1.55542	99.2862	1.80591	87.2649
1.47925	104.84	1.53688	99.4399	1.5554	99.439	1.80619	87.4177
1.47953	104.941	1.53683	99.5923	1.55538	99.5926	1.80647	87.5703
1.47981	105.043	1.53713	99.6941	1.5557	99.6947	1.80675	87.7221
1.47968	105.174	1.53743	99.7961	1.55602	99.7968	1.80703	87.8753
1.47974	105.211	1.53738	99.9499	1.556	99.9496	1.80755	87.9771
1.47979	105.497	1.53733	100.105	1.55598	100.102	1.80783	88.1306
1.47985	105.671	1.53728	100.258	1.55596	100.259	1.80835	88.2326
1.47991	105.804	1.53688	100.454	1.5556	100.454	1.80839	88.4364
1.47997	105.997	1.53718	100.565	1.55592	100.563	1.80891	88.5371
1.48002	106.104	1.53748	100.661	1.55624	100.663	1.80919	88.6902
		1.53778	100.764	1.55656	100.767	1.80995	88.741
		1.53738	100.962	1.5562	100.961	1.81023	88.8942
		1.53768	101.066	1.55652	101.067	1.81027	89.098
		1.53763	101.224	1.5565	101.221	1.81079	89.2002
		1.53793	101.328	1.55682	101.324	1.81131	89.3023
		1.53788	101.474	1.5568	101.475	1.81159	89.4545
		1.53783	101.638	1.55678	101.637	1.81211	89.5564
		1.53848	101.68	1.55744	101.681	1.81215	89.7608
		1.53878	101.782	1.55776	101.786	1.81267	89.8629
		1.53838	101.981	1.5574	101.981	1.81319	89.9646
		1.53868	102.083	1.55772	102.086	1.81347	90.1176
		1.53863	102.245	1.5577	102.24	1.81399	90.2193
		1.53893	102.345	1.55802	102.344	1.81403	90.422
		1.53923	102.446	1.55834	102.448	1.81455	90.5241
		1.53918	102.597	1.55832	102.592	1.81507	90.6269
		1.53843	102.855	1.55762	102.851	1.81535	90.7794
		1.53873	102.953	1.55794	102.956	1.81563	90.9323
		1.53903	103.056	1.55826	103.057	1.81591	91.0854
		1.53898	103.202	1.55824	103.203	1.81643	91.1861
		1.53893	103.365	1.55822	103.361	1.81695	91.2883
		1.53923	103.465	1.55854	103.46	1.81699	91.4928
		1.53918	103.613	1.55852	103.619	1.81775	91.5431
		1.53948	103.716	1.55884	103.712	1.81779	91.7471
		1.53978	103.823	1.55916	103.822	1.81807	91.9
		1.53973	103.975	1.55914	103.977	1.81859	92.002
		1.53933	104.175	1.55878	104.173	1.81887	92.154
		1.53963	104.278	1.5591	104.273	1.81939	92.2562
		1.53993	104.388	1.55942	104.386	1.81991	92.3588
		1.53988	104.532	1.5594	104.539	1.82019	92.5112
		1.53983	104.68	1.55938	104.686	1.81999	92.7665
		1.53978	104.837	1.55936	104.836	1.82051	92.8688
		1.54008	104.943	1.55968	104.943	1.82103	92.9692
		1.54038	105.048	1.56	105.046	1.82131	93.123
						1.82207	93.1731
						1.82235	93.3265
						1.82239	93.5301
						1.82291	93.6328
						1.82319	93.7856
						1.82347	93.9379
						1.82399	94.0391
						1.82475	94.0906
						1.82479	94.2944
						1.82531	94.3967
						1.82535	94.6007
						1.82587	94.7018
						1.82639	94.8039
						1.82667	94.9565
						1.82695	95.1098
						1.82747	95.2117
						1.82751	95.4154
						1.82803	95.5176
						1.82855	95.6186
						1.82883	95.7713
						1.82935	95.874
						1.82963	96.0262
						1.82991	96.1792
						1.83043	96.2818
						1.83071	96.4348
						1.83123	96.5352
						1.83151	96.6883
						1.83179	96.8417
						1.83231	96.9436
						1.83259	97.0963
						1.83287	97.2494
						1.83339	97.3505
						1.83367	97.5034
						1.83419	97.6052
						1.83447	97.7588
						1.83451	97.9624
						1.83527	98.0139
						1.83579	98.1153
						1.83583	98.3183
						1.83635	98.4201
						1.83639	98.6241
						1.83691	98.7266
						1.83719	98.8792
						1.83747	99.0327
						1.83799	99.1338
						1.83827	99.2862
						1.83855	99.4392
						1.83883	99.5923
						1.83935	99.6942
						1.83987	99.7964
						1.84015	99.9496
						1.84043	100.103
						1.84071	100.255
						1.84075	100.451
						1.84127	100.566
						1.84179	100.669
						1.84231	100.76
						1.84235	100.967
						1.84287	101.065
						1.84315	101.226
						1.84367	101.323
						1.84395	101.477
						1.84423	101.63
						1.84499	101.69
						1.84551	101.788
						1.84555	101.982
						1.84607	102.089
						1.84635	102.24
						1.84687	102.345
						1.84739	102.449
						1.84767	102.595
						1.84747	102.855
						1.84799	102.956
						1.84851	103.06
						1.84879	103.201
						1.84907	103.364
						1.84959	103.468
						1.84987	103.619
						1.85039	103.714
--
--
--
--
--
--
--
--
--
--
--
--
--
--
--
--
--
--
--
--
--
--
--
--
--
--
--
--
--
--
--
--
--
--
--
--
--
--
--
--
--
--
--
--
--
--
--
--
--
--
--
--
--
--
--
--
--
--
--
--
--
--
--
--
--
--
--
--
--
--
--
--
--
--
--
--
--
--
--
--
--
--
--
--
--
--
--
--
--
--
--
--
--
--
--
--
--
--
--
--
--
--
--
--
--
--
--
--
--
--
--
--
--
--
--
--
--
--
--
--
--
--
--
--
--
--
--
--
--
--
--
--
--
--
--
--
--
--
--
--
--
--
--
--
--
--
--
--
--
--
--
--
--
--
--
--
--
--
--
--
--
--
--
--
--
--
--
--
--
--
--
--
--
--
--
--
--
--
--
--
--
--
--
--
--
--
--
--
--
--
--
--
--
--
--
--
--
--
--
--
--
--
--
--
--
--
--
--
--
--
--
--
--
--
--
--
--
--
--
--
--
--
--
--
--
--
--
--
--
--
--
--
--
--
--
--
--
--
--
--
--
--
--
--
--
--
--
--
--
--
--
--
--
--
--
--
--
--
--
--
--
--
--
--
--
--
--
--
--
--
--
--
--
--
--
--
--
--
--
--
--
--
--
--
--
--
--
--
--
--
--
--
--
--
--
--
--
--
--
--
--
--
--
--
--
--
--
--
--
--
--
--
--
--
--
--
--
--
--
--
--
--
--
--
--
--
--
--
--
--
--
--
--
--
--
--
--
--
--
--
--
--
--
--
--
--
--
--
--
--
--
--
--
--
--
--
--
--
--
--
--
--
--
--
--
--
--
--
--
--
--
--
--
--
--
--
--
--
--
--
--
--
--
--
--
--
--
--
--
--
--
--
--
--
--
--
--
--
--
--
--
--
--
--
--
--
--
--
--
--
--
--
--
--
--
--
--
--
--
--
--
--
--
--
--
--
--
--
--
--
--
--
--
--
--
--
--
--
--
--
--
--
--
--
--
--
--
--
--
--
--
--
--
--
--
--
--
--
--
--
--
--
--
--
--
--
--
--
--
--
--
--
--
--
--
--
--
--
--
--
--
--
--
--
--
--
--
--
--
--
--
--
--
--
--
--
--
--
--
--
--
--
--
--
--
--
--
--
--
--
--
--
--
--
--
--
--
--
--
--
--
--
--
--
--
--
--
--
--
--
--
--
--
--
--
--
--
--
--
--
--
--
--
--
--
--
--
--
--
--
--
--
--
--
--
--
--
--
--
--
--
--
--
--
--
--
--
--
--
--
--
--
--
--
--
--
--
--
--
--
--
--
--
--
--
--
--
--
--
--
--
--
--
--
--
--
--
--
--
--
--
--
--
--
--
--
--
--
--
--
--
--
--
--
--
--
--
--
--
--
--
--
--
--
--
--
--
--
--
--
--
--
--
--
--
--
--
--
--
--
--
--
--
--
--
--
--
--
--
--
--
--
--
--
--
--
--
--
--
--
--
--
--
--
--
--
--
--
--
--
--
--
--
--
--
--
--
--
--
--
--
--
--
--
--
--
--
--
--
--
--
--
--
--
--
--
--
--
--
--
--
--
--
--
--
--
--
--
--
--
--
--
--
--
--
--
--
--
--
--
--
--
--
--
--
--
--
--
--
--
--
--
--
--
--
--
--
--
--
--
--
--
--
--
--
--
--
--
--
--
--
--
--
--
--
--
--
--
--
--
--
--
--
--
--
--
--
--
--
--
--
--
--
--
--
--
--
--
--
--
--
--
--
--
--
--
--
--
--
--
--
--
--
--
--
--
--
--
--
--
--
--
--
--
--
--
--
--
--
--
--
--
--
--
--
--
--
--
--
--
--
--
--
--
--
--
--
--
--
--
--
--
--
--
--
--
--
--
--
--
--
--
--
--
--
--
--
--
--
--
--
--
--
--
--
--
--
--
--
--
--
--
[truncated: 274 more rows]

## Sheet: Fig. 4f
Time (s)	Potential (V vs. RHE)
0	1.35645
2700	1.36859
5400	1.37543
8100	1.37994
10800	1.38305
13500	1.38709
16200	1.3902
18900	1.39285
21600	1.39487
24300	1.3958
27000	1.39705
29700	1.39829
32400	1.39953
35100	1.40031
37800	1.40047
40500	1.40109
43200	1.4
45900	1.3986
48600	1.3986
51300	1.3986
54000	1.39953
56700	1.40031
59400	1.40156
62100	1.40125
64800	1.40125
67500	1.40171
70200	1.40249
72900	1.40373
75600	1.40558
78300	1.40558
81000	1.40638
83700	1.40684
86400	1.40762
89100	1.40809
91800	1.40887
94500	1.40964
97200	1.41011
99900	1.41058
102600	1.4098
105300	1.41027
108000	1.41104
110700	1.41073
113400	1.41089
116100	1.41135
118800	1.41182
121500	1.41182
124200	1.41282
126900	1.41282
129600	1.41382
132300	1.41382
135000	1.41382
137700	1.41382
140400	1.41382
143100	1.41382
145800	1.41382
148500	1.41382
151200	1.41382
153900	1.41382
156600	1.41382
159300	1.41382
162000	1.41382
164700	1.41382
167400	1.41382
170100	1.41382
172800	1.41382
175500	1.41382
178200	1.41306
180900	1.41322
183600	1.41306
186300	1.41306
189000	1.41291
191700	1.41198
194400	1.41198
197100	1.41198
199800	1.41198
202500	1.41198
205200	1.41198
207900	1.41198
210600	1.41213
213300	1.41213
216000	1.41213
218700	1.41213
221400	1.41229
224100	1.41229
226800	1.41244
229500	1.41244
232200	1.41244
234900	1.41244
237600	1.41229
240300	1.41244
243000	1.41213
245700	1.4126
248400	1.41338
251100	1.41369
253800	1.414
256500	1.41384
259200	1.41431
261900	1.41431
264600	1.41451
267300	1.41451
270000	1.41493
272700	1.41493
275400	1.41478
278100	1.41478
280800	1.41462
283500	1.41462
286200	1.41478
288900	1.41462
291600	1.41462
294300	1.41478
297000	1.41462
299700	1.41462
302400	1.41446
305100	1.41431
307800	1.41415
310500	1.41431
313200	1.41446
315900	1.41446
318600	1.41446
321300	1.41478
324000	1.41446
326700	1.41353
329400	1.4126
332100	1.41291
334800	1.41213
337500	1.41167
340200	1.4112
342900	1.41104
345600	1.41198
348300	1.41229
351000	1.41089
353700	1.40995
356400	1.40995
359100	1.4098
361800	1.4098
364500	1.4098
367200	1.40964
369900	1.40964
372600	1.40964
375300	1.40964
378000	1.40964
380700	1.40964
383400	1.40949
386100	1.40949
388800	1.40933
391500	1.40933
394200	1.40933
396900	1.40933
399600	1.40933
402300	1.40933
405000	1.40933
407700	1.40933
410400	1.40918
413100	1.40918
415800	1.40918
418500	1.40918
421200	1.40918
423900	1.40918
426600	1.40918
429300	1.40918
432000	1.40918
434700	1.40902
437400	1.40902
440100	1.40902
442800	1.40887
445500	1.40902
448200	1.40902
450900	1.40902
453600	1.40887
456300	1.40902
459000	1.40902
461700	1.40887
464400	1.40887
467100	1.40887
469800	1.40902
472500	1.40887
475200	1.40887
477900	1.40871
480600	1.40871
483300	1.40871
486000	1.40871
488700	1.40871
491400	1.40871
494100	1.40871
496800	1.40871
499500	1.40871
502200	1.40871
504900	1.40871
507600	1.40871
510300	1.40871
513000	1.40871
515700	1.40871
518400	1.40871
521100	1.40871
523800	1.40871
526500	1.40871
529200	1.40871
531900	1.40871
534600	1.40871
537300	1.40871
540000	1.40871
542700	1.40871
545400	1.40871
548100	1.40871
550800	1.40871
553500	1.40871
556200	1.40871
558900	1.40871
561600	1.40871
564300	1.40871
567000	1.40871
569700	1.40871
572400	1.40871
575100	1.40871
577800	1.40871
580500	1.40871
583200	1.40871
585900	1.40871
588600	1.40871
591300	1.40887
594000	1.40918
596700	1.40933
599400	1.40949
602100	1.40949
604800	1.4098
607500	1.40995
610200	1.40995
612900	1.41011
615600	1.41011
618300	1.41042
621000	1.41058
623700	1.41058
626400	1.41073
629100	1.41089
631800	1.41089
634500	1.41089
637200	1.41104
639900	1.41104
642600	1.4112
645300	1.41135
648000	1.41135
650700	1.41135
653400	1.41151
656100	1.41151
658800	1.41151
661500	1.41167
664200	1.41151
666900	1.41167
669600	1.41353
672300	1.41322
675000	1.41322
677700	1.41306
680400	1.41275
683100	1.41198
685800	1.41198
688500	1.41198
691200	1.41182
693900	1.41182
696600	1.41167
699300	1.41151
702000	1.41151
704700	1.41151
707400	1.41135
710100	1.41135
712800	1.41135
715500	1.41135
718200	1.4112
720900	1.41104
723600	1.41104
726300	1.41089
729000	1.41104
731700	1.41089
734400	1.41089
737100	1.41089
739800	1.41073
742500	1.41058
745200	1.41058
747900	1.41042
750600	1.41042
753300	1.41042
756000	1.41027
758700	1.41027
761400	1.41027
764100	1.41011
766800	1.41011
769500	1.41011
772200	1.40995
774900	1.40995
777600	1.40995
780300	1.4098
783000	1.4098
785700	1.4098
788400	1.4098
791100	1.4098
793800	1.4098
796500	1.4098
799200	1.40964
801900	1.40964
804600	1.40964
807300	1.40964
810000	1.40964
812700	1.40949
815400	1.40933
818100	1.40933
820800	1.40933
823500	1.40933
826200	1.40933
828900	1.40918
831600	1.40918
834300	1.40918
837000	1.40918
839700	1.40918
842400	1.40918
845100	1.40918
847800	1.40918
850500	1.40918
853200	1.40918
855900	1.40933
858600	1.40933
861300	1.40933
864000	1.40918
866700	1.40918
869400	1.40918
872100	1.40933
874800	1.40933
877500	1.40933
880200	1.40949
882900	1.40949
885600	1.40949
888300	1.40949
891000	1.40964
893700	1.40964
896400	1.40949
899100	1.40964
901800	1.40964
904500	1.40964
907200	1.40964
909900	1.40964
912600	1.4098
915300	1.4098
918000	1.40995
920700	1.4098
923400	1.40995
926100	1.41011
928800	1.41011
931500	1.41011
934200	1.41027
936900	1.41011
939600	1.41027
942300	1.41027
945000	1.41027
947700	1.41027
950400	1.41027
953100	1.41042
955800	1.41042
958500	1.41042
961200	1.41042
963900	1.41042
966600	1.41058
969300	1.41058
972000	1.41058
974700	1.41058
977400	1.41058
980100	1.41073
982800	1.41073
985500	1.41073
988200	1.41073
990900	1.41073
993600	1.41073
996300	1.41073
999000	1.41073
1001700	1.41073
1004400	1.41073
1007100	1.41073
1009800	1.41089
1012500	1.41073
1015200	1.41089
1017900	1.41073
1020600	1.41089
1023300	1.41089
1026000	1.41073
1028700	1.41073
1031400	1.41089
1034100	1.41089
1036800	1.41089
1039500	1.41104
1042200	1.41089
1044900	1.41089
1047600	1.41089
1050300	1.41089
1053000	1.41089
1055700	1.41089
1058400	1.41089
1061100	1.41104
1063800	1.41104
1066500	1.41104
1069200	1.4112
1071900	1.4112
1074600	1.41104
1077300	1.41104
1080000	1.4112
1082700	1.4112
1085400	1.4112
1088100	1.4112
1090800	1.4112
1093500	1.4112
1096200	1.41135
1098900	1.41135
1101600	1.41151
1104300	1.41151
1107000	1.41151
1109700	1.41151
1112400	1.41151
1115100	1.41151
1117800	1.41151
1120500	1.41151
1123200	1.41151
1125900	1.41167
1128600	1.41167
1131300	1.41167
1134000	1.41167
1136700	1.41182
1139400	1.41182
1142100	1.41182
1144800	1.41182
1147500	1.41167
1150200	1.41182
1152900	1.41182
1155600	1.41182
1158300	1.41182
1161000	1.41198
1163700	1.41198
1166400	1.41198
1169100	1.41198
1171800	1.41198
1174500	1.41198
1177200	1.41198
1179900	1.41213
1182600	1.41198
1185300	1.41198
1188000	1.41213
1190700	1.41213
1193400	1.41213
1196100	1.41213
1198800	1.41213
1201500	1.41213
1204200	1.41213
1206900	1.41213
1209600	1.41213
1212300	1.41213
1215000	1.41213
1217700	1.41213
1220400	1.41213
1223100	1.41213
1225800	1.41213
1228500	1.41213
1231200	1.41213
1233900	1.41213
1236600	1.41198
1239300	1.41213
1242000	1.41213
1244700	1.41198
1247400	1.41213
1250100	1.41213
1252800	1.41213
1255500	1.41198
1258200	1.41198
1260900	1.41198
1263600	1.41198
1266300	1.41198
1269000	1.41198
1271700	1.41198
1274400	1.41182
1277100	1.41182
1279800	1.41182
1282500	1.41182
1285200	1.41167
1287900	1.41182
1290600	1.41167
1293300	1.41167
1296000	1.41167
1298700	1.41167
1301400	1.41151
1304100	1.41151

## Sheet: Fig. 4g
	Overpotential (V vs. RHE)	Time (h)
This work	174	360
[43]	281	120
[25]	195	20
[22]	178	10
[26]	230	20
[27]	275	10
[28]	280	10
[29]	190	200
[30]	200	100
[31]	214	200
[32]	184	30
[33]	187	50
[15]	215	40
[14]	212	100
[34]	228	100
[35]	156	70
[36]	220	60
[37]	190	24
[38]	178	300
[39]	282	24
[40]	235	25
[41]	200	10
[42]	198	180
[44]	161	200

## Sheet: Fig. 5b (RuIr)O2
mode	ox/red	error	control changes	time/s	control/V	Ewe/V	<I>/mA	(Q-Qo)/C	I Range	P/W
2	1	0	1	80.1564	1.19994	1.43704	190.517	0.00404089	26	0.273781
2	0	0	1	80.2016	1.20051	1.20691	-788.637	-0.0274123	26	-0.95181
2	0	0	1	80.3016	1.20151	1.20185	-24.692	-0.0593263	26	-0.029676
2	0	0	1	80.4016	1.20251	1.20283	-1.42371	-0.0604432	26	-0.00171249
2	1	0	1	80.5016	1.20351	1.20379	3.29592	-0.0602675	26	0.0039676
2	1	0	1	80.6016	1.20451	1.20486	4.96535	-0.0597708	26	0.00598253
2	1	0	1	80.7016	1.20551	1.20576	5.13029	-0.0592009	26	0.00618589
2	1	0	1	80.8016	1.20651	1.20683	5.32704	-0.058625	26	0.00642883
2	1	0	1	80.9016	1.20751	1.20784	4.69791	-0.0580627	26	0.00567432
2	1	0	1	81.0016	1.20851	1.20879	4.82161	-0.0575139	26	0.00582831
2	1	0	1	81.1016	1.20951	1.20983	4.85814	-0.0569606	26	0.00587753
2	1	0	1	81.2016	1.21051	1.21082	5.53675	-0.0563936	26	0.00670399
2	1	0	1	81.3016	1.21151	1.21181	5.53439	-0.0557939	26	0.0067066
2	1	0	1	81.4017	1.21251	1.21281	5.43614	-0.0551723	26	0.006593
2	1	0	1	81.5018	1.21352	1.21378	5.67031	-0.0545609	26	0.0068825
2	1	0	0	81.6018	1.21452	1.21482	6.20829	-0.0539067	26	0.00754194
2	1	0	0	81.7018	1.21552	1.2158	6.02803	-0.0532256	26	0.00732889
2	1	0	0	81.8018	1.21652	1.21682	6.33553	-0.0525201	26	0.00770922
2	1	0	0	81.9018	1.21752	1.21779	6.93402	-0.0517671	26	0.00844418
2	1	0	0	82.0018	1.21852	1.21879	6.92224	-0.0510013	26	0.00843679
2	1	0	0	82.1018	1.21952	1.21978	7.36286	-0.0502124	26	0.00898109
2	1	0	0	82.2018	1.22052	1.22083	7.62441	-0.0493956	26	0.00930812
2	1	0	0	82.3018	1.22152	1.2218	8.04265	-0.0485608	26	0.00982654
2	1	0	0	82.4018	1.22252	1.22283	7.68096	-0.0476992	26	0.00939254
2	1	0	0	82.5018	1.22352	1.22377	7.70924	-0.0468512	26	0.00943433
2	1	0	0	82.6018	1.22452	1.2248	8.39374	-0.0459841	26	0.0102807
2	1	0	0	82.7018	1.22552	1.22581	8.52922	-0.0450839	26	0.0104552
2	1	0	0	82.8018	1.22652	1.2268	8.54572	-0.0441639	26	0.0104839
2	1	0	0	82.9018	1.22752	1.22777	8.48681	-0.0432405	26	0.0104199
2	1	0	0	83.0018	1.22852	1.22879	9.12301	-0.0422998	26	0.0112102
2	1	0	0	83.1018	1.22952	1.22981	8.74247	-0.0413517	26	0.0107516
2	1	0	0	83.2018	1.23052	1.23079	9.14893	-0.0403896	26	0.0112604
2	1	0	0	83.3018	1.23152	1.23174	9.06646	-0.0394174	26	0.0111676
2	1	0	0	83.4018	1.23252	1.23278	9.4682	-0.0384296	26	0.0116722
2	1	0	0	83.5018	1.23352	1.23382	8.94746	-0.0374468	26	0.0110396
2	1	0	0	83.6018	1.23452	1.23484	9.14068	-0.0364599	26	0.0112873
2	1	0	0	83.7018	1.23552	1.23579	9.38573	-0.0354522	26	0.0115988
2	1	0	0	83.8018	1.23652	1.23683	9.65081	-0.0344164	26	0.0119364
2	1	0	0	83.9018	1.23752	1.23782	9.46938	-0.0333909	26	0.0117214
2	1	0	0	84.0018	1.23852	1.23882	9.78041	-0.032354	26	0.0121161
2	1	0	0	84.1018	1.23952	1.23981	10.1515	-0.0312976	26	0.012586
2	1	0	0	84.2018	1.24052	1.2408	9.84639	-0.030233	26	0.0122174
2	1	0	0	84.3018	1.24152	1.24182	9.93357	-0.0291673	26	0.0123357
2	1	0	0	84.4018	1.24252	1.24279	10.2741	-0.0280953	26	0.0127685
2	1	0	0	84.5018	1.24352	1.24382	10.0855	-0.0270352	26	0.0125446
2	1	0	0	84.6018	1.24452	1.24479	9.84285	-0.0259788	26	0.0122522
2	1	0	0	84.7018	1.24552	1.24585	10.0137	-0.0249052	26	0.0124755
2	1	0	0	84.8018	1.24652	1.24683	10.1833	-0.0238212	26	0.0126969
2	1	0	0	84.9018	1.24752	1.24781	10.4979	-0.0227224	26	0.0130993
2	1	0	0	85.0018	1.24852	1.24881	10.4814	-0.0216146	26	0.0130893
2	1	0	0	85.1018	1.24952	1.24981	10.4861	-0.0204976	26	0.0131056
2	1	0	0	85.2018	1.25052	1.25083	10.7594	-0.0193665	26	0.0134582
2	1	0	0	85.3018	1.25152	1.25184	10.6617	-0.0182339	26	0.0133467
2	1	0	0	85.4018	1.25252	1.2528	10.6393	-0.0171067	26	0.0133288
2	1	0	0	85.5018	1.25352	1.25384	10.8808	-0.0159661	26	0.0136427
2	1	0	0	85.6018	1.25452	1.25485	10.8254	-0.0148082	26	0.0135842
2	1	0	0	85.7018	1.25552	1.25582	10.5639	-0.013668	26	0.0132663
2	1	0	1	85.8018	1.25652	1.25686	10.561	-0.0125362	26	0.0132737
2	1	0	1	85.9019	1.25752	1.25781	11.3583	-0.0113808	26	0.0142865
2	1	0	1	86.002	1.25852	1.25881	11.0363	-0.0102082	26	0.0138926
2	1	0	1	86.102	1.25952	1.25983	10.7571	-0.00905022	26	0.0135521
2	1	0	1	86.202	1.26052	1.26083	10.9303	-0.00789493	26	0.0137812
2	1	0	1	86.302	1.26152	1.26185	11.0469	-0.0067317	26	0.0139395
2	1	0	1	86.402	1.26252	1.26284	11.1376	-0.0055474	26	0.0140651
2	1	0	1	86.502	1.26352	1.26381	11.1423	-0.00437247	26	0.0140819
2	1	0	1	86.602	1.26452	1.26484	11.193	-0.00319036	26	0.0141574
2	1	0	1	86.702	1.26553	1.2658	11.6383	-0.00199105	26	0.0147319
2	1	0	1	86.802	1.26653	1.26686	10.9609	-0.000785779	26	0.0138859
2	1	0	1	86.902	1.26753	1.26779	11.6902	0.000407325	26	0.0148206
2	1	0	1	87.002	1.26853	1.26882	11.5276	0.00162308	26	0.0146264
2	1	0	1	87.102	1.26953	1.26984	11.193	0.0028312	26	0.0142133
2	1	0	1	87.202	1.27053	1.27085	11.2413	0.00402231	26	0.014286
2	1	0	1	87.302	1.27153	1.27186	11.7656	0.00523506	26	0.0149642
2	1	0	1	87.402	1.27253	1.27282	11.4098	0.00645596	26	0.0145226
2	1	0	1	87.502	1.27353	1.27382	11.6584	0.00767766	26	0.0148507
2	1	0	1	87.602	1.27453	1.27483	11.5677	0.00889235	26	0.0147468
2	1	0	1	87.702	1.27553	1.27582	11.5488	0.0101113	26	0.0147342
2	1	0	1	87.802	1.27653	1.27681	11.9894	0.0113694	26	0.0153082
2	1	0	1	87.902	1.27753	1.27783	11.4381	0.0126242	26	0.0146159
2	1	0	1	88.002	1.27853	1.27879	11.8045	0.0138737	26	0.0150955
2	1	0	1	88.102	1.27953	1.27981	11.7373	0.0151241	26	0.0150215
2	1	0	1	88.202	1.28053	1.28084	11.7927	0.0163665	26	0.0151045
2	1	0	1	88.302	1.28153	1.28181	11.5818	0.0176216	26	0.0148457
2	1	0	1	88.402	1.28253	1.28282	12.0849	0.0188881	26	0.0155027
2	1	0	1	88.502	1.28353	1.28385	12.0165	0.0201696	26	0.0154274
2	1	0	1	88.602	1.28453	1.28482	11.8009	0.0214319	26	0.0151621
2	1	0	1	88.702	1.28553	1.28583	12.0542	0.0227094	26	0.0154997
2	1	0	1	88.802	1.28653	1.28682	12.3806	0.0239993	26	0.0159316
2	1	0	1	88.902	1.28753	1.28782	11.8292	0.0252661	26	0.0152339
2	1	0	1	89.002	1.28853	1.28881	12.3488	0.0265381	26	0.0159152
2	1	0	1	89.102	1.28953	1.28983	12.2969	0.0278357	26	0.0158609
2	1	0	1	89.202	1.29053	1.29082	12.8554	0.029153	26	0.0165939
2	1	0	1	89.302	1.29153	1.29179	12.5867	0.0304842	26	0.0162595
2	1	0	1	89.402	1.29253	1.2928	12.2415	0.0318141	26	0.0158259
2	1	0	1	89.502	1.29353	1.2938	12.8094	0.0331415	26	0.0165728
2	1	0	1	89.602	1.29453	1.29483	12.8777	0.0344783	26	0.0166745
2	1	0	1	89.702	1.29553	1.29581	12.4242	0.0358131	26	0.0160993
2	1	0	1	89.802	1.29653	1.29683	12.5337	0.0371392	26	0.0162541
2	1	0	1	89.902	1.29753	1.29783	12.754	0.0384694	26	0.0165526
2	1	0	1	90.002	1.29853	1.29881	12.8907	0.0398083	26	0.0167425
2	1	0	1	90.102	1.29953	1.29981	12.8813	0.0411597	26	0.0167433
2	1	0	1	90.2021	1.30053	1.30081	13.1459	0.0425287	26	0.0171004
2	1	0	1	90.3022	1.30153	1.30184	13.1154	0.0439167	26	0.0170741
2	1	0	1	90.4022	1.30253	1.30283	12.6982	0.0452917	26	0.0165436
2	1	0	0	90.5022	1.30353	1.3038	13.2406	0.0466832	26	0.0172631
2	1	0	0	90.6022	1.30453	1.30477	13.4444	0.0480904	26	0.0175419
2	1	0	0	90.7022	1.30553	1.30584	13.0391	0.0494911	26	0.0170271
2	1	0	0	90.8022	1.30653	1.30685	13.7213	0.0509058	26	0.0179316
2	1	0	0	90.9022	1.30753	1.30776	13.7908	0.0523422	26	0.0180351
2	1	0	0	91.0022	1.30853	1.30881	13.944	0.0537931	26	0.01825
2	1	0	0	91.1022	1.30953	1.30979	13.3808	0.0552598	26	0.0175261
2	1	0	0	91.2022	1.31053	1.3108	14.0524	0.0567161	26	0.0184198
2	1	0	0	91.3022	1.31153	1.31182	14.2161	0.0581853	26	0.018649
2	1	0	0	91.4022	1.31253	1.31282	14.3304	0.0596822	26	0.0188133
2	1	0	0	91.5022	1.31353	1.31381	14.2892	0.0611859	26	0.0187733
2	1	0	0	91.6022	1.31453	1.31484	14.3811	0.0626943	26	0.0189088
2	1	0	0	91.7022	1.31553	1.31583	14.5342	0.0642037	26	0.0191245
2	1	0	0	91.8022	1.31654	1.31677	14.4812	0.0657244	26	0.0190685
2	1	0	0	91.9022	1.31753	1.31784	15.1115	0.06728	26	0.0199145
2	1	0	0	92.0022	1.31854	1.31883	15.1351	0.0688517	26	0.0199606
2	1	0	0	92.1022	1.31954	1.31983	15.4473	0.0704243	26	0.0203877
2	1	0	0	92.2022	1.32054	1.32078	15.6711	0.0720331	26	0.0206982
2	1	0	0	92.3022	1.32154	1.32185	16.0729	0.0736789	26	0.0212459
2	1	0	0	92.4022	1.32254	1.32283	16.1565	0.0753482	26	0.0213724
2	1	0	0	92.5022	1.32354	1.32383	16.3002	0.0770387	26	0.0215787
2	1	0	0	92.6022	1.32454	1.3248	16.3356	0.0787432	26	0.0216414
2	1	0	0	92.7022	1.32554	1.32579	16.9317	0.080469	26	0.0224479
2	1	0	0	92.8022	1.32654	1.32683	17.0012	0.0822163	26	0.0225578
2	1	0	0	92.9022	1.32754	1.32782	17.4254	0.0840044	26	0.0231378
2	1	0	0	93.0022	1.32854	1.32877	17.7482	0.0858368	26	0.0235832
2	1	0	0	93.1022	1.32954	1.32977	17.8483	0.0876893	26	0.0237342
2	1	0	0	93.2022	1.33054	1.33082	18.1405	0.0895724	26	0.0241418
2	1	0	0	93.3022	1.33154	1.33182	18.8215	0.0914995	26	0.0250668
2	1	0	0	93.4022	1.33254	1.33281	18.8403	0.0934443	26	0.0251105
2	1	0	0	93.5022	1.33354	1.33379	19.5955	0.095428	26	0.0261363
2	1	0	0	93.6022	1.33454	1.33483	19.9489	0.097483	26	0.0266284
2	1	0	0	93.7022	1.33554	1.33584	20.7713	0.0995901	26	0.0277471
2	1	0	0	93.8022	1.33654	1.33679	21.1742	0.101746	26	0.0283056
2	1	0	0	93.9022	1.33754	1.33784	21.6702	0.103951	26	0.0289912
2	1	0	0	94.0022	1.33854	1.33879	22.0048	0.106215	26	0.0294597
2	1	0	0	94.1022	1.33954	1.33987	22.6198	0.108527	26	0.0303076
2	1	0	0	94.2022	1.34054	1.34082	23.8639	0.110906	26	0.0319972
2	1	0	0	94.3022	1.34154	1.34183	24.1184	0.113367	26	0.0323627
2	1	0	0	94.4022	1.34254	1.34284	25.1457	0.115885	26	0.0337667
2	1	0	0	94.5022	1.34354	1.34379	25.7195	0.11847	26	0.0345615
2	1	0	1	94.6022	1.34454	1.34482	26.485	0.121132	26	0.0356174
2	1	0	1	94.7022	1.34554	1.34579	27.2177	0.123882	26	0.0366294
2	1	0	1	94.8024	1.34654	1.34683	28.617	0.126733	26	0.0385421
2	1	0	1	94.9024	1.34754	1.34783	29.1396	0.129691	26	0.0392753
2	1	0	1	95.0024	1.34854	1.34887	30.2907	0.132744	26	0.0408581
2	1	0	1	95.1024	1.34954	1.3498	31.3475	0.135892	26	0.0423128
2	1	0	1	95.2024	1.35054	1.35078	32.5939	0.139159	26	0.0440273
2	1	0	1	95.3024	1.35154	1.35177	33.7462	0.14254	26	0.045617
2	1	0	1	95.4024	1.35254	1.35283	34.7228	0.146033	26	0.0469742
2	1	0	1	95.5024	1.35354	1.35386	36.4229	0.14967	26	0.0493116
2	1	0	1	95.6024	1.35454	1.35482	37.6081	0.153434	26	0.0509521
2	1	0	1	95.7024	1.35554	1.35581	39.466	0.157367	26	0.0535085
2	1	0	1	95.8024	1.35654	1.3568	40.6512	0.16146	26	0.0551558
2	1	0	1	95.9024	1.35754	1.35785	43.262	0.16573	26	0.0587435
2	1	0	1	96.0024	1.35854	1.35886	44.5827	0.170189	26	0.0605814
2	1	0	1	96.1024	1.35954	1.35985	45.8987	0.174809	26	0.0624152
2	1	0	1	96.2024	1.36054	1.36079	48.3822	0.17963	26	0.0658383
2	1	0	1	96.3024	1.36154	1.36187	50.5842	0.184645	26	0.0688889
2	1	0	1	96.4024	1.36254	1.36284	52.7237	0.189865	26	0.0718539
2	1	0	1	96.5024	1.36354	1.36383	54.5486	0.195301	26	0.0743949
2	1	0	1	96.6024	1.36454	1.36479	57.1334	0.200966	26	0.0779752
2	1	0	1	96.7024	1.36554	1.36585	59.1846	0.206873	26	0.0808371
2	1	0	1	96.8024	1.36654	1.36681	62.1735	0.213034	26	0.0849793
2	1	0	1	96.9024	1.36754	1.36781	64.6358	0.219453	26	0.0884096
2	1	0	1	97.0024	1.36854	1.36879	67.097	0.226133	26	0.091842
2	1	0	1	97.1024	1.36955	1.36981	69.6771	0.233065	26	0.0954441
2	1	0	1	97.2024	1.37055	1.37081	73.0454	0.240285	26	0.100132
2	1	0	1	97.3024	1.37155	1.37184	76.1463	0.247815	26	0.104461
2	1	0	1	97.4024	1.37255	1.37282	78.5662	0.255614	26	0.107857
2	1	0	1	97.5024	1.37355	1.37382	81.6718	0.26371	26	0.112202
2	1	0	1	97.6024	1.37455	1.37484	85.1909	0.27214	26	0.117124
2	1	0	1	97.7024	1.37555	1.37582	88.5274	0.280905	26	0.121798
2	1	0	1	97.8024	1.37655	1.37684	92.1596	0.290016	26	0.126889
2	1	0	1	97.9024	1.37755	1.37783	95.6363	0.299485	26	0.131771
2	1	0	1	98.0024	1.37855	1.37879	98.6405	0.309277	26	0.136004
2	1	0	1	98.1024	1.37955	1.37983	102.704	0.319423	26	0.141713
2	1	0	1	98.2024	1.38055	1.38086	106.128	0.329954	26	0.146547
2	1	0	1	98.3024	1.38155	1.38185	110.331	0.340865	26	0.152461
2	1	0	1	98.4024	1.38255	1.38286	114.329	0.352163	26	0.158101
2	1	0	1	98.5024	1.38355	1.38384	118.187	0.363869	26	0.163552
2	1	0	1	98.6024	1.38455	1.38478	122.043	0.375967	26	0.169003
2	1	0	1	98.7024	1.38555	1.3858	126.615	0.38848	26	0.175463
2	1	0	1	98.8024	1.38655	1.38683	130.913	0.40143	26	0.181554
2	1	0	1	98.9024	1.38755	1.38779	135.106	0.414834	26	0.1875
2	1	0	1	99.0025	1.38855	1.38879	139.855	0.428709	26	0.194229
2	1	0	1	99.1026	1.38955	1.38981	144.781	0.443046	26	0.201219
2	1	0	1	99.2026	1.39055	1.3908	150.143	0.457881	26	0.208818
2	1	0	0	99.3026	1.39155	1.39179	155.211	0.47324	26	0.216021
2	1	0	0	99.4026	1.39255	1.39279	160.496	0.48911	26	0.223537
2	1	0	0	99.5026	1.39355	1.39379	165.672	0.505498	26	0.230912
2	1	0	0	99.6026	1.39455	1.39478	170.706	0.522414	26	0.238098
2	1	0	0	99.7026	1.39555	1.39579	176.424	0.539858	26	0.246251
2	1	0	0	99.8026	1.39655	1.39678	182.171	0.557874	26	0.254453
2	1	0	0	99.9026	1.39755	1.39781	187.293	0.576428	26	0.2618
2	1	0	0	100.003	1.39855	1.39879	192.729	0.595524	26	0.269588
2	1	0	0	100.103	1.39955	1.39979	198.398	0.615154	26	0.277717
2	1	0	0	100.203	1.40055	1.4008	204.213	0.635338	26	0.286061
2	1	0	0	100.303	1.40155	1.40179	209.27	0.656074	26	0.293352
2	1	0	0	100.403	1.40255	1.40278	214.967	0.677367	26	0.301552
2	1	0	0	100.503	1.40355	1.40384	221.056	0.699245	26	0.310328
2	1	0	0	100.603	1.40455	1.40481	226.656	0.721713	26	0.318409
2	1	0	0	100.703	1.40555	1.40583	232.877	0.74478	26	0.327386
2	1	0	0	100.803	1.40655	1.40681	239.392	0.768474	26	0.336779
2	1	0	0	100.903	1.40755	1.40781	245.9	0.792808	26	0.346179
2	1	0	0	101.003	1.40855	1.40879	252.509	0.817786	26	0.355732
2	1	0	0	101.103	1.40955	1.40981	258.759	0.843429	26	0.364801
2	1	0	0	101.203	1.41055	1.41082	265.26	0.869719	26	0.374234
2	1	0	0	101.303	1.41155	1.41182	272.149	0.896662	26	0.384224
2	1	0	0	101.403	1.41255	1.41281	278.233	0.924257	26	0.393091
2	1	0	0	101.503	1.41355	1.4138	285.409	0.952516	26	0.403512
2	1	0	0	101.603	1.41455	1.41484	291.693	0.981446	26	0.412698
2	1	0	0	101.703	1.41555	1.41579	297.858	1.011	26	0.421706
2	1	0	0	101.803	1.41655	1.41681	304.82	1.04122	26	0.431872
2	1	0	0	101.903	1.41755	1.4178	311.057	1.0721	26	0.441016
2	1	0	0	102.003	1.41855	1.4188	317.774	1.10363	26	0.450856
2	1	0	0	102.103	1.41955	1.41976	324.522	1.13583	26	0.460744
2	1	0	0	102.203	1.42055	1.42078	331.191	1.1687	26	0.47055
2	1	0	0	102.303	1.42155	1.42178	338.299	1.20225	26	0.480987
2	1	0	0	102.403	1.42256	1.42279	345.593	1.23655	26	0.491705
2	1	0	0	102.503	1.42356	1.42372	352.442	1.27153	26	0.501777
2	1	0	0	102.603	1.42456	1.42475	359.759	1.30723	26	0.512567
2	1	0	0	102.703	1.42556	1.42579	367.192	1.34367	26	0.523539
2	1	0	0	102.803	1.42656	1.42677	374.545	1.38086	26	0.53439
2	1	0	0	102.903	1.42756	1.42775	381.993	1.41878	26	0.545392
2	1	0	0	103.003	1.42856	1.42877	389.124	1.45742	26	0.55597
2	1	0	0	103.103	1.42956	1.42973	396.385	1.49677	26	0.566725
2	1	0	0	103.203	1.43056	1.43079	403.878	1.53686	26	0.577863
2	1	0	0	103.303	1.43156	1.43171	411.418	1.57771	26	0.589033
2	1	0	0	103.403	1.43256	1.43279	418.24	1.61928	26	0.599251
2	1	0	1	103.503	1.43356	1.43379	425.619	1.66157	26	0.610249
2	1	0	1	103.603	1.43456	1.4348	434.08	1.70473	26	0.622818
2	1	0	1	103.703	1.43556	1.43578	441.83	1.74863	26	0.634372
2	1	0	1	103.803	1.43656	1.43678	449.972	1.79333	26	0.64651
2	1	0	1	103.903	1.43756	1.43778	458.185	1.83884	26	0.658768
2	1	0	1	104.003	1.43856	1.43878	465.911	1.88516	26	0.670344
2	1	0	1	104.103	1.43956	1.43975	474.473	1.93227	26	0.683125
2	1	0	1	104.203	1.44056	1.44079	482.781	1.98021	26	0.695588
2	1	0	1	104.303	1.44156	1.44183	490.553	2.02896	26	0.707295
2	1	0	1	104.403	1.44256	1.44279	498.801	2.07853	26	0.719663
2	1	0	1	104.503	1.44356	1.4438	506.941	2.1289	26	0.73192
2	1	0	1	104.603	1.44456	1.4448	515.402	2.18009	26	0.744652
2	1	0	1	104.703	1.44556	1.44578	523.468	2.23213	26	0.756822
2	1	0	1	104.803	1.44656	1.44677	532.453	2.28503	26	0.770338
2	1	0	1	104.903	1.44756	1.44786	542.22	2.33883	26	0.785059
2	1	0	1	105.003	1.44856	1.4488	550.25	2.39353	26	0.797201
2	1	0	1	105.103	1.44956	1.44976	559.729	2.44914	26	0.811472
2	1	0	1	105.203	1.45056	1.45079	569.439	2.50567	26	0.826134
2	1	0	1	105.303	1.45156	1.45182	577.613	2.56309	26	0.838588
2	1	0	1	105.403	1.45256	1.45275	586.256	2.62137	26	0.851684
2	1	0	1	105.503	1.45356	1.45382	595.026	2.68052	26	0.865059
2	1	0	1	105.603	1.45456	1.45473	604.136	2.74057	26	0.878857
2	1	0	1	105.703	1.45556	1.4558	613.244	2.80152	26	0.892758
2	1	0	1	105.803	1.45656	1.45675	622.178	2.86339	26	0.906361
2	1	0	1	105.903	1.45756	1.45777	632.032	2.92621	26	0.921355
2	1	0	1	106.003	1.45856	1.45877	641.34	2.98996	26	0.93557
2	1	0	1	106.103	1.45956	1.45976	651.056	3.05468	26	0.950384
2	1	0	1	106.203	1.46056	1.46075	661.158	3.12038	26	0.96579
2	1	0	1	106.303	1.46156	1.46176	670.947	3.18708	26	0.980763
2	1	0	1	106.403	1.46256	1.46278	680.329	3.25474	26	0.995171
2	1	0	1	106.503	1.46356	1.46378	690.249	3.32336	26	1.01037
2	1	0	1	106.603	1.46456	1.46477	699.901	3.39295	26	1.02519
2	1	0	1	106.703	1.46556	1.46574	709.058	3.46349	26	1.0393
2	1	0	1	106.803	1.46656	1.46679	718.802	3.53497	26	1.05433
2	1	0	1	106.903	1.46756	1.46777	728.976	3.60742	26	1.06997
2	1	0	1	107.003	1.46856	1.46878	739.152	3.68092	26	1.08565
2	1	0	1	107.103	1.46956	1.46978	749.535	3.75544	26	1.10165
2	1	0	1	107.203	1.47056	1.47075	759.769	3.83101	26	1.11743
2	1	0	1	107.303	1.47156	1.4718	770.673	3.90762	26	1.13428
2	1	0	1	107.403	1.47257	1.47279	780.81	3.98527	26	1.14997
2	1	0	1	107.503	1.47357	1.47378	790.786	4.06394	26	1.16544
2	1	0	1	107.603	1.47457	1.47477	801.603	4.14364	26	1.18218
2	1	0	1	107.703	1.47557	1.47579	811.947	4.22437	26	1.19826
2	1	0	1	107.803	1.47657	1.47674	822.434	4.30626	26	1.21452
2	1	0	1	107.903	1.47757	1.47778	833.579	4.38914	26	1.23185
2	1	0	1	108.003	1.47857	1.47878	844.955	4.47314	26	1.2495
2	1	0	1	108.103	1.47957	1.47979	856.049	4.55828	26	1.26677
2	1	0	0	108.203	1.48057	1.4808	867.367	4.64464	26	1.2844
2	1	0	0	108.303	1.48157	1.48177	878.608	4.73203	26	1.30189
2	1	0	0	108.403	1.48257	1.48277	889.551	4.82053	26	1.319
2	1	0	0	108.503	1.48357	1.48381	900.723	4.91015	26	1.3365
2	1	0	0	108.603	1.48457	1.48485	911.559	5.00087	26	1.35353
2	1	0	0	108.703	1.48557	1.48581	923.786	5.09272	26	1.37257
2	1	0	0	108.803	1.48657	1.4868	935.532	5.18579	26	1.39095
2	1	0	0	108.903	1.48757	1.48779	947.333	5.28003	26	1.40944
2	1	0	0	109.003	1.48857	1.48877	959.642	5.37549	26	1.42869
2	1	0	0	109.103	1.48957	1.48978	971.554	5.47214	26	1.4474
2	1	0	0	109.203	1.49057	1.49078	982.74	5.56995	26	1.46505
2	1	0	0	109.303	1.49157	1.49176	993.863	5.66888	26	1.4826
2	1	0	0	109.403	1.49257	1.49273	1005.91	5.76896	26	1.50156
2	1	0	0	109.503	1.49357	1.49375	1018.33	5.87029	26	1.52113
2	1	0	0	109.603	1.49457	1.49482	1030.34	5.97282	26	1.54017
2	1	0	0	109.703	1.49557	1.49576	1043.45	6.07661	26	1.56075
2	1	0	0	109.803	1.49657	1.49684	1056.66	6.18172	26	1.58165
2	1	0	0	109.903	1.49757	1.49774	1068.87	6.28811	26	1.60089
2	1	0	0	110.003	1.49857	1.49877	1080.92	6.3957	26	1.62004
2	1	0	0	110.103	1.49957	1.49978	1092.97	6.50449	26	1.63921
2	1	0	0	110.203	1.50057	1.50074	1105.28	6.6145	26	1.65875
2	1	0	0	110.303	1.50157	1.50178	1118.44	6.72579	26	1.67964
2	1	0	0	110.403	1.50257	1.50275	1131.5	6.83837	26	1.70036
2	1	0	0	110.503	1.50357	1.50373	1144.2	6.95225	26	1.72057
2	1	0	0	110.603	1.50457	1.50481	1157.06	7.06744	26	1.74116
2	1	0	0	110.703	1.50557	1.50576	1170.62	7.18394	26	1.76267
2	1	0	0	110.803	1.50657	1.50678	1183.39	7.30175	26	1.78311
2	1	0	0	110.903	1.50757	1.50779	1195.92	7.42082	26	1.80319
2	1	0	0	111.003	1.50857	1.50877	1209.7	7.54122	26	1.82517
2	1	0	0	111.103	1.50957	1.50979	1223.61	7.66298	26	1.84739
2	1	0	0	111.203	1.51057	1.51076	1237.24	7.78615	26	1.86917
2	1	0	0	111.303	1.51157	1.51175	1251.39	7.9107	26	1.89179
2	1	0	0	111.403	1.51257	1.51274	1265.18	8.03665	26	1.9139
2	1	0	0	111.503	1.51357	1.51375	1278.45	8.16395	26	1.93526
2	1	0	0	111.603	1.51457	1.51479	1292.18	8.29259	26	1.95739
2	1	0	0	111.703	1.51557	1.51574	1305.81	8.42258	26	1.97927
2	1	0	0	111.803	1.51657	1.51676	1320.45	8.554	26	2.00281
2	1	0	0	111.903	1.51757	1.51776	1334.74	8.68688	26	2.02582
2	1	0	0	112.003	1.51857	1.51873	1349.68	8.82122	26	2.0498
2	1	0	0	112.103	1.51957	1.51978	1363.93	8.95703	26	2.07287
2	1	0	0	112.203	1.52057	1.52078	1377.74	9.09423	26	2.09523
2	1	0	1	112.303	1.52157	1.5218	1392.29	9.23284	26	2.11878
2	1	0	1	112.403	1.52258	1.52279	1407.01	9.37319	26	2.14258
2	1	0	1	112.503	1.52358	1.5238	1422.24	9.51475	26	2.16721
2	1	0	1	112.603	1.52457	1.52481	1437.24	9.65783	26	2.19152
2	1	0	1	112.703	1.52557	1.52576	1452.55	9.80243	26	2.21624
2	1	0	1	112.803	1.52658	1.52679	1467.02	9.94854	26	2.23984
2	1	0	1	112.903	1.52758	1.52778	1482	10.0961	26	2.26418
2	1	0	1	113.003	1.52858	1.5288	1496.08	10.2451	26	2.28721
2	1	0	1	113.103	1.52958	1.5298	1511.02	10.3956	26	2.31156
2	1	0	1	113.203	1.53058	1.53077	1526.78	10.5476	26	2.33716
2	1	0	1	113.303	1.53158	1.53179	1542.81	10.7012	26	2.36325
2	1	0	1	113.403	1.53258	1.53274	1558.48	10.8564	26	2.38875
2	1	0	1	113.503	1.53358	1.53378	1574.4	11.0132	26	2.41479
2	1	0	1	113.603	1.53458	1.53478	1589.63	11.1715	26	2.43974
2	1	0	1	113.703	1.53558	1.53577	1605.51	11.3313	26	2.46569
2	1	0	1	113.803	1.53658	1.53678	1622.14	11.4928	26	2.49288
2	1	0	1	113.903	1.53758	1.53775	1639.3	11.656	26	2.52083
2	1	0	1	114.003	1.53858	1.53881	1654.77	11.8208	26	2.54637
2	1	0	1	114.103	1.53958	1.53981	1671.16	11.9872	26	2.57326
2	1	0	1	114.203	1.54058	1.54075	1687.3	12.1552	26	2.5997
2	1	0	1	114.303	1.54158	1.54179	1703.74	12.3249	26	2.62682
2	1	0	1	114.403	1.54258	1.54277	1720.92	12.4962	26	2.65498
2	1	0	1	114.503	1.54358	1.54372	1738.5	12.6693	26	2.68376
2	1	0	1	114.603	1.54458	1.54476	1755.35	12.8441	26	2.71159
2	1	0	1	114.703	1.54558	1.54571	1771.33	13.0205	26	2.73796
2	1	0	1	114.803	1.54658	1.54672	1787.98	13.1986	26	2.76552
2	1	0	1	114.903	1.54758	1.54777	1805.64	13.3784	26	2.79471
2	1	0	1	115.003	1.54858	1.54879	1823.75	13.56	26	2.82461
2	1	0	1	115.103	1.54958	1.54975	1841.69	13.7434	26	2.85416
2	1	0	1	115.203	1.55058	1.55075	1859.02	13.9286	26	2.88287
2	1	0	1	115.303	1.55158	1.55176	1876.17	14.1154	26	2.91137
2	1	0	1	115.403	1.55258	1.55282	1893.48	14.304	26	2.94024
2	1	0	1	115.503	1.55358	1.55376	1911.13	14.4944	26	2.96944
2	1	0	1	115.603	1.55458	1.55478	1929.43	14.6865	26	2.99984
2	1	0	1	115.703	1.55558	1.55573	1948	14.8805	26	3.03055
2	1	0	1	115.803	1.55658	1.55677	1965.71	15.0763	26	3.06015
2	1	0	1	115.903	1.55758	1.5578	1983.72	15.2739	26	3.09024
2	1	0	1	116.003	1.55858	1.55876	2001.95	15.4733	26	3.12057
2	1	0	1	116.103	1.55958	1.55978	2021.5	15.6746	26	3.15309
2	1	0	1	116.203	1.56058	1.56075	2040.81	15.8778	26	3.1852
2	1	0	1	116.303	1.56158	1.5618	2059.3	16.083	26	3.21621
2	1	0	1	116.403	1.56258	1.5628	2078.11	16.2899	26	3.24767
2	1	0	1	116.503	1.56358	1.56378	2096.53	16.4988	26	3.27852
2	1	0	1	116.603	1.56458	1.56479	2116.52	16.7096	26	3.31191
2	1	0	1	116.703	1.56558	1.56583	2136.57	16.9224	26	3.3455
2	1	0	1	116.803	1.56658	1.56679	2154.95	17.1371	26	3.37636
2	1	0	1	116.903	1.56758	1.56778	2174.39	17.3539	26	3.40895
2	1	0	0	117.003	1.56858	1.56871	2194.66	17.5727	26	3.44278
2	1	0	0	117.103	1.56958	1.56976	2214.86	17.7933	26	3.4768
2	1	0	0	117.203	1.57058	1.57075	2235.2	18.0159	26	3.51094
2	1	0	0	117.303	1.57158	1.57176	2254.61	18.2405	26	3.5437
2	1	0	0	117.403	1.57258	1.57276	2274.68	18.4671	26	3.57753
2	1	0	0	117.503	1.57358	1.57376	2294.94	18.6957	26	3.61168
2	1	0	0	117.603	1.57458	1.57477	2315.84	18.9264	26	3.64692
2	1	0	0	117.703	1.57558	1.57575	2336.92	19.1592	26	3.68239
2	1	0	0	117.803	1.57658	1.57677	2357.33	19.394	26	3.71697
2	1	0	0	117.903	1.57759	1.57773	2377.7	19.6309	26	3.75136
2	1	0	0	118.003	1.57859	1.57873	2399.43	19.8699	26	3.78806
2	1	0	0	118.103	1.57959	1.57977	2421.15	20.1111	26	3.82487
2	1	0	0	118.203	1.58059	1.58072	2442.16	20.3544	26	3.86036
2	1	0	0	118.303	1.58159	1.58175	2462.96	20.5997	26	3.8958
2	1	0	0	118.403	1.58259	1.5827	2484.76	20.8472	26	3.93264
2	1	0	0	118.503	1.58359	1.58373	2506.76	21.0969	26	3.97004
2	1	0	0	118.603	1.58459	1.58473	2529.43	21.3489	26	4.00846
2	1	0	0	118.703	1.58559	1.58574	2550.32	21.603	26	4.04416
2	1	0	0	118.803	1.58659	1.58678	2571.99	21.8593	26	4.08119
2	1	0	0	118.903	1.58759	1.58775	2594.73	22.1177	26	4.1198
2	1	0	0	119.003	1.58859	1.58879	2618.54	22.3785	26	4.16031
2	1	0	0	119.103	1.58959	1.58974	2640.28	22.6416	26	4.19737
2	1	0	0	119.203	1.59059	1.59074	2662.37	22.9069	26	4.23514
2	1	0	0	119.303	1.59159	1.59171	2685	23.1744	26	4.27375
2	1	0	0	119.403	1.59259	1.59276	2707.87	23.4442	26	4.313
2	1	0	0	119.503	1.59359	1.59376	2731.77	23.7163	26	4.35378
2	1	0	0	119.603	1.59459	1.5948	2754.47	23.9907	26	4.39282
2	1	0	0	119.703	1.59559	1.5958	2777.48	24.2675	26	4.43231
2	1	0	0	119.803	1.59659	1.59673	2801.68	24.5466	26	4.47353
2	1	0	0	119.903	1.59759	1.59774	2825.14	24.8281	26	4.51384
2	1	0	0	120.003	1.59859	1.59873	2848.86	25.1119	26	4.55455
2	1	0	0	120.103	1.59959	1.59975	2872.41	25.3981	26	4.59514
2	1	0	0	120.203	1.60059	1.60071	2898.09	25.6868	26	4.63901
2	1	0	0	120.303	1.60159	1.60176	2923.07	25.978	26	4.68205
2	1	0	0	120.403	1.60259	1.60275	2946.38	26.2716	26	4.72232
2	1	0	0	120.503	1.60359	1.60375	2970.87	26.5676	26	4.76453
2	1	0	0	120.603	1.60459	1.60481	2996.19	26.8661	26	4.80833
2	1	0	0	120.703	1.60559	1.60578	3021.3	27.1672	26	4.85153
2	1	0	0	120.803	1.60659	1.60678	3045.66	27.4707	26	4.8937
2	1	0	0	120.903	1.60759	1.60775	3069.72	27.7766	26	4.93534
2	1	0	0	121.003	1.60859	1.60874	3095.38	28.085	26	4.97966
2	1	0	0	121.103	1.60959	1.60976	3120.72	28.396	26	5.02361
2	1	0	1	121.203	1.61059	1.61075	3146.06	28.7098	26	5.06751
2	1	0	1	121.304	1.61159	1.61179	3172.5	29.0262	26	5.11342
2	1	0	1	121.404	1.61259	1.61279	3198.7	29.3449	26	5.15883
2	1	0	1	121.504	1.61359	1.61373	3224.77	29.6662	26	5.20391
2	1	0	1	121.604	1.61459	1.61479	3250.68	29.9901	26	5.24916
2	1	0	1	121.704	1.61559	1.61577	3276.75	30.3166	26	5.29448
2	1	0	1	121.804	1.61659	1.61677	3304.08	30.6458	26	5.34196
2	1	0	1	121.904	1.61759	1.6177	3330.23	30.9777	26	5.38732
2	1	0	1	122.004	1.61859	1.61871	3355.99	31.3122	26	5.43238
2	1	0	1	122.104	1.61959	1.61973	3383.48	31.6493	26	5.48031
2	1	0	1	122.204	1.62059	1.62075	3411.17	31.9892	26	5.52867
2	1	0	1	122.304	1.62159	1.62179	3437.9	32.3318	26	5.57554
2	1	0	1	122.404	1.62259	1.62269	3463.86	32.677	26	5.62077
2	1	0	1	122.504	1.62359	1.62371	3492.46	33.025	26	5.67075
2	1	0	1	122.604	1.62459	1.62472	3519.96	33.3758	26	5.71893
2	1	0	1	122.704	1.62559	1.62579	3547.3	33.7293	26	5.76715
2	1	0	1	122.804	1.62659	1.62676	3576.08	34.0857	26	5.81744
2	1	0	1	122.904	1.62759	1.62781	3603.81	34.4448	26	5.86633
2	1	0	1	123.004	1.62859	1.62876	3631.9	34.8068	26	5.91549
2	1	0	1	123.104	1.62959	1.62978	3660.22	35.1716	26	5.96533
2	1	0	1	123.204	1.6306	1.63079	3690.05	35.5392	26	6.01769
2	1	0	1	123.304	1.6316	1.63173	3717.49	35.9098	26	6.06595
2	1	0	1	123.404	1.6326	1.63277	3746.14	36.2831	26	6.11658
2	1	0	1	123.504	1.6336	1.63376	3775.87	36.6594	26	6.16885
2	1	0	1	123.604	1.6346	1.63474	3805.24	37.0386	26	6.22059
2	1	0	1	123.704	1.6356	1.63572	3833.26	37.4207	26	6.27015
2	1	0	1	123.804	1.6366	1.63674	3862.37	37.8057	26	6.32168
2	1	0	1	123.904	1.6376	1.6378	3892.79	38.1936	26	6.37561
2	1	0	1	124.004	1.6386	1.63871	3921.71	38.5845	26	6.42654
2	1	0	1	124.104	1.6396	1.63978	3951.57	38.9783	26	6.47972
2	1	0	1	124.204	1.6406	1.64075	3982.13	39.3751	26	6.53369
2	1	0	1	124.304	1.6416	1.64176	4012.06	39.775	26	6.58685
2	1	0	1	124.404	1.6426	1.64276	4041.74	40.1779	26	6.6396
2	1	0	1	124.504	1.6436	1.64377	4073.28	40.5838	26	6.69555
2	1	0	1	124.604	1.6446	1.64486	4105.75	40.9929	26	6.75337
2	1	0	1	124.704	1.6456	1.64584	4135.33	41.4052	26	6.8061
2	1	0	1	124.804	1.6466	1.64681	4166.89	41.8204	26	6.86206
2	1	0	1	124.904	1.6476	1.64784	4197.99	42.2389	26	6.9176
2	1	0	1	125.004	1.6486	1.64882	4227.93	42.6603	26	6.9711
2	1	0	1	125.104	1.6496	1.64983	4259.41	43.0849	26	7.02729
2	1	0	1	125.204	1.6506	1.65082	4291.69	43.5126	26	7.08481
2	1	0	1	125.304	1.6516	1.65189	4321.78	43.9434	26	7.13913
2	1	0	1	125.404	1.6526	1.65288	4353.87	44.3774	26	7.19642
2	1	0	1	125.504	1.6536	1.6538	4385.8	44.8146	26	7.25323
2	1	0	1	125.604	1.6546	1.65487	4417.92	45.2549	26	7.31109
2	1	0	1	125.704	1.6556	1.65582	4449.72	45.6989	26	7.36794
2	1	0	0	125.804	1.6566	1.65683	4482.99	46.1462	26	7.42756
2	1	0	0	125.904	1.6576	1.65785	4514.25	46.5962	26	7.48395
2	1	0	0	126.004	1.6586	1.65885	4546.64	47.0494	26	7.54221
2	1	0	0	126.104	1.6596	1.65984	4579.84	47.5059	26	7.60182
2	1	0	0	126.204	1.6606	1.6608	4611.49	47.9657	26	7.65875
2	1	0	0	126.304	1.6616	1.66186	4643.83	48.4286	26	7.71741
2	1	0	0	126.404	1.6626	1.66287	4677.37	48.8948	26	7.77785
2	1	0	0	126.504	1.6636	1.66382	4710.18	49.3644	26	7.8369
2	1	0	0	126.604	1.6646	1.66487	4744.14	49.8373	26	7.89835
2	1	0	0	126.704	1.6656	1.66586	4778.15	50.3135	26	7.95971
2	1	0	0	126.804	1.6666	1.66686	4810.26	50.7931	26	8.01804
2	1	0	0	126.904	1.6676	1.66784	4844.99	51.2761	26	8.08069
2	1	0	0	127.004	1.6686	1.6688	4878.57	51.7624	26	8.14137
2	1	0	0	127.104	1.6696	1.66984	4911.61	52.2521	26	8.20162
2	1	0	0	127.204	1.6706	1.67081	4946.41	52.7451	26	8.26452
2	1	0	0	127.304	1.6716	1.67182	4981.38	53.2417	26	8.32799
2	1	0	0	127.404	1.6726	1.67286	5013.64	53.7416	26	8.38711
2	1	0	0	127.504	1.6736	1.67382	5048.57	54.2449	26	8.45042
2	1	0	0	127.604	1.6746	1.67481	5083.04	54.7517	26	8.5131
2	1	0	0	127.704	1.6756	1.67583	5117.25	55.2619	26	8.57563
2	1	0	0	127.804	1.6766	1.67677	5152.62	55.7755	26	8.63978
2	1	0	0	127.904	1.6776	1.67783	5187.55	56.2927	26	8.70384
2	1	0	0	128.004	1.6786	1.67888	5222.18	56.8134	26	8.76742
2	1	0	0	128.104	1.6796	1.6798	5258.45	57.3376	26	8.83317
2	1	0	0	128.204	1.6806	1.68081	5293.27	57.8654	26	8.89701
2	1	0	0	128.304	1.68161	1.68185	5329.15	58.3967	26	8.96282
2	1	0	0	128.404	1.6826	1.68283	5364.87	58.9316	26	9.02818
2	1	0	0	128.504	1.68361	1.68384	5399.34	59.47	26	9.0916
2	1	0	0	128.604	1.68461	1.68485	5435.07	60.0118	26	9.15727
2	1	0	0	128.704	1.68561	1.68586	5471.24	60.5573	26	9.22372
2	1	0	0	128.804	1.68661	1.68684	5506.36	61.1064	26	9.28833
2	1	0	0	128.904	1.68761	1.68781	5543.55	61.6591	26	9.35646
2	1	0	0	129.004	1.68861	1.68883	5579.79	62.2154	26	9.42333
2	1	0	0	129.104	1.68961	1.68983	5615.77	62.7754	26	9.48971
2	1	0	0	129.204	1.69061	1.69086	5653.76	63.339	26	9.55971
2	1	0	0	129.304	1.69161	1.69185	5689.38	63.9064	26	9.62559
2	1	0	0	129.404	1.69261	1.69285	5726.45	64.4773	26	9.69401
2	1	0	0	129.504	1.69361	1.69382	5763.92	65.052	26	9.76305
2	1	0	0	129.604	1.69461	1.6948	5799.52	65.6304	26	9.82903
2	1	0	0	129.704	1.69561	1.69582	5837.23	66.2124	26	9.89888
2	1	0	0	129.804	1.69661	1.69679	5873.89	66.7982	26	9.96675
2	1	0	0	129.904	1.69761	1.69782	5910.93	67.3876	26	10.0357
2	1	0	1	130.004	1.69861	1.69885	5949.05	67.9814	26	10.1065
2	1	0	1	130.104	1.69961	1.69984	5986	68.579	26	10.1753
2	1	0	1	130.204	1.70061	1.70081	6024.64	69.1797	26	10.2468
2	1	0	1	130.304	1.70161	1.70178	6062.72	69.7843	26	10.3174
2	1	0	1	130.404	1.70261	1.70281	6099.98	70.3926	26	10.3871
2	1	0	1	130.504	1.70361	1.70384	6138.99	71.0048	26	10.4598
2	1	0	1	130.604	1.70461	1.70481	6176.28	71.6208	26	10.5294
2	1	0	1	130.704	1.70561	1.70581	6214.11	72.2404	26	10.6001
2	1	0	1	130.804	1.70661	1.70681	6252.78	72.864	26	10.6723
2	1	0	1	130.904	1.70761	1.70782	6289.61	73.4913	26	10.7415
2	1	0	1	131.004	1.70861	1.7088	6328.8	74.1224	26	10.8147
2	1	0	1	131.104	1.70961	1.70985	6367.53	74.7574	26	10.8875
2	1	0	1	131.204	1.71061	1.71084	6406.11	75.3963	26	10.9598
2	1	0	1	131.304	1.71161	1.71185	6445.41	76.0391	26	11.0336
2	1	0	1	131.404	1.71261	1.71289	6483.47	76.6857	26	11.1055
2	1	0	1	131.504	1.71361	1.7138	6523.06	77.3362	26	11.1792
2	1	0	1	131.604	1.71461	1.7148	6561.96	77.9907	26	11.2525
2	1	0	1	131.704	1.71561	1.71581	6601.18	78.649	26	11.3264
2	1	0	1	131.804	1.71661	1.71681	6640.46	79.3113	26	11.4004
2	1	0	1	131.904	1.71761	1.71783	6679.16	79.9774	26	11.4736
2	1	0	1	132.004	1.71861	1.71881	6718.81	80.6475	26	11.5484
2	1	0	1	132.104	1.71961	1.71983	6758.36	81.3216	26	11.6232
2	1	0	1	132.204	1.72061	1.72083	6797.47	81.9996	26	11.6973
2	1	0	1	132.304	1.72161	1.72185	6837.65	82.6816	26	11.7734
2	1	0	1	132.404	1.72261	1.72284	6877.68	83.3676	26	11.8491
2	1	0	1	132.504	1.72361	1.72384	6918.02	84.0576	26	11.9255
2	1	0	1	132.604	1.72461	1.72482	6957.06	84.7515	26	11.9997
2	1	0	1	132.704	1.72561	1.72584	6997.05	85.4494	26	12.0758
2	1	0	1	132.804	1.72661	1.72683	7037.62	86.1514	26	12.1527
2	1	0	1	132.904	1.72761	1.7279	7077.51	86.8573	26	12.2292
2	1	0	1	133.004	1.72861	1.72884	7119.4	87.5674	26	12.3083
2	1	0	1	133.104	1.72961	1.72978	7159.31	88.2815	26	12.384
2	1	0	1	133.204	1.73061	1.73084	7200.37	88.9997	26	12.4627
2	1	0	1	133.304	1.73161	1.73182	7240.83	89.7219	26	12.5398
2	1	0	1	133.404	1.73261	1.73282	7281.83	90.4483	26	12.6181
2	1	0	1	133.504	1.73362	1.73376	7322.93	91.1787	26	12.6962
2	1	0	1	133.604	1.73462	1.73482	7362.35	91.9132	26	12.7724
2	1	0	1	133.704	1.73562	1.73578	7403.67	92.6517	26	12.8511
2	1	0	1	133.804	1.73662	1.73678	7444.2	93.3943	26	12.9289
2	1	0	1	133.904	1.73762	1.7378	7485.66	94.1409	26	13.0086
2	1	0	1	134.004	1.73862	1.73879	7527.32	94.8918	26	13.0884
2	1	0	1	134.104	1.73962	1.73978	7568.2	95.6468	26	13.167
2	1	0	1	134.204	1.74062	1.74082	7610.39	96.4059	26	13.2483
2	1	0	1	134.304	1.74162	1.7418	7651.8	97.1692	26	13.3279
2	1	0	1	134.404	1.74262	1.74279	7694.52	97.9368	26	13.4099
2	1	0	1	134.504	1.74362	1.74378	7735.37	98.7092	26	13.4888
2	1	0	1	134.604	1.74462	1.74479	7776.64	99.4858	26	13.5686
2	1	0	0	134.704	1.74562	1.7458	7819.03	100.266	26	13.6505
2	1	0	0	134.804	1.74662	1.74678	7860.21	101.05	26	13.7301
2	1	0	0	134.904	1.74762	1.74776	7902.72	101.838	26	13.8121
2	1	0	0	135.004	1.74862	1.74878	7944.31	102.631	26	13.8929
2	1	0	0	135.104	1.74962	1.74978	7988.1	103.428	26	13.9774
2	1	0	0	135.204	1.75062	1.75084	8029.15	104.229	26	14.0577
2	1	0	0	135.304	1.75162	1.7518	8071.99	105.034	26	14.1405
2	1	0	0	135.404	1.75262	1.75278	8114.6	105.844	26	14.2231
2	1	0	0	135.504	1.75362	1.75381	8156	106.657	26	14.3041
2	1	0	0	135.604	1.75462	1.75483	8199.68	107.475	26	14.3891
2	1	0	0	135.704	1.75562	1.75576	8240.81	108.298	26	14.4689
2	1	0	0	135.804	1.75662	1.75678	8284.02	109.124	26	14.5532
2	1	0	0	135.904	1.75762	1.75779	8326.57	109.955	26	14.6364
2	1	0	0	136.004	1.75862	1.7588	8369.67	110.79	26	14.7206
2	1	0	0	136.104	1.75962	1.75977	8411.36	111.629	26	14.802
2	1	0	0	136.204	1.76062	1.76079	8454.98	112.473	26	14.8874
2	1	0	0	136.304	1.76162	1.76181	8498.85	113.32	26	14.9734
2	1	0	0	136.404	1.76262	1.76279	8540.42	114.173	26	15.055
2	1	0	0	136.504	1.76362	1.76373	8584.64	115.029	26	15.141
2	1	0	0	136.604	1.76462	1.76481	8627.07	115.89	26	15.2251
2	1	0	0	136.704	1.76562	1.76578	8671.26	116.755	26	15.3115
2	1	0	0	136.804	1.76662	1.76677	8714.58	117.624	26	15.3967
2	1	0	0	136.904	1.76762	1.76783	8758.71	118.498	26	15.4839
2	1	0	0	137.004	1.76862	1.76879	8801.25	119.377	26	15.5676
2	1	0	0	137.104	1.76962	1.76974	8843.8	120.259	26	15.6512
2	1	0	0	137.204	1.77062	1.77078	8888.52	121.146	26	15.7396
2	1	0	0	137.304	1.77162	1.77181	8930.79	122.037	26	15.8236
2	1	0	0	137.404	1.77262	1.77278	8975.05	122.933	26	15.9108
2	1	0	0	137.504	1.77362	1.77382	9017.65	123.832	26	15.9957
2	1	0	0	137.604	1.77462	1.77479	9062.29	124.737	26	16.0836
2	1	0	0	137.704	1.77562	1.77575	9105.33	125.645	26	16.1688
2	1	0	0	137.804	1.77662	1.77677	9150.43	126.558	26	16.2582
2	1	0	0	137.904	1.77762	1.77775	9194.53	127.476	26	16.3456
2	1	0	0	138.004	1.77862	1.77875	9238.76	128.398	26	16.4335
2	1	0	0	138.104	1.77962	1.77976	9283.19	129.324	26	16.5219
2	1	0	0	138.204	1.78062	1.78079	9326.14	130.255	26	16.6079
2	1	0	0	138.304	1.78162	1.78175	9370.17	131.19	26	16.6953
2	1	0	0	138.404	1.78262	1.78277	9413.57	132.129	26	16.7822
2	1	0	0	138.504	1.78362	1.78377	9459.25	133.073	26	16.8731
2	1	0	0	138.604	1.78462	1.78475	9502.98	134.021	26	16.9604
2	1	0	0	138.704	1.78563	1.78576	9547.89	134.974	26	17.0503
2	1	0	1	138.804	1.78663	1.78674	9592.26	135.932	26	17.1389
2	1	0	1	138.904	1.78763	1.78777	9637.53	136.895	26	17.2297
2	1	0	1	139.004	1.78863	1.78875	9681.51	137.861	26	17.3178
2	1	0	1	139.104	1.78963	1.78974	9724.85	138.831	26	17.405
2	1	0	1	139.204	1.79063	1.7908	9770.34	139.806	26	17.4967
2	1	0	1	139.304	1.79163	1.79176	9814.51	140.786	26	17.5853
2	1	0	1	139.404	1.79263	1.79277	9859.53	141.77	26	17.6759
2	1	0	1	139.504	1.79363	1.79378	9903.82	142.758	26	17.7653
2	1	0	1	139.604	1.79463	1.79476	9949.72	143.751	26	17.8573
2	1	0	1	139.704	1.79563	1.79578	9993.91	144.748	26	17.9469
2	1	0	1	139.804	1.79663	1.79679	10039.9	145.75	26	18.0395
2	1	0	1	139.904	1.79763	1.79781	10084.7	146.757	26	18.1303
2	1	0	1	140.004	1.79863	1.7988	10128.7	147.768	26	18.2195
2	1	0	1	140.104	1.79963	1.79981	10173.9	148.783	26	18.3111
2	1	0	1	140.204	1.80063	1.80078	10219	149.803	26	18.4021
2	1	0	1	140.304	1.80163	1.80175	10264.1	150.827	26	18.4934
2	1	0	1	140.404	1.80263	1.80282	10309.6	151.856	26	18.5864
2	1	0	1	140.504	1.80363	1.80376	10355.2	152.89	26	18.6783
2	1	0	1	140.604	1.80463	1.8048	10400.4	153.928	26	18.7706
2	1	0	1	140.704	1.80563	1.80578	10447.1	154.97	26	18.8651
2	1	0	1	140.804	1.80663	1.80679	10491.2	156.017	26	18.9554
2	1	0	1	140.904	1.80763	1.80782	10536.9	157.069	26	19.0488
2	1	0	1	141.004	1.80863	1.80882	10582	158.125	26	19.1409
2	1	0	1	141.104	1.80963	1.80974	10627.4	159.186	26	19.2329
2	1	0	1	141.204	1.81063	1.81074	10673.2	160.251	26	19.3264
2	1	0	1	141.304	1.81163	1.8118	10719.4	161.321	26	19.4214
2	1	0	1	141.404	1.81263	1.81278	10764.7	162.395	26	19.5141
2	1	0	1	141.504	1.81363	1.81377	10810.3	163.474	26	19.6074
2	1	0	1	141.604	1.81463	1.81476	10856.6	164.558	26	19.7021
2	1	0	1	141.704	1.81563	1.81578	10901	165.646	26	19.7939
2	1	0	1	141.804	1.81663	1.81675	10947.4	166.739	26	19.8887
2	1	0	1	141.904	1.81763	1.81777	10992.3	167.836	26	19.9814
2	1	0	1	142.004	1.81863	1.81881	11039.8	168.938	26	20.0793
2	1	0	1	142.104	1.81963	1.81978	11084.6	170.044	26	20.1716
2	1	0	1	142.204	1.82063	1.82077	11131.7	171.155	26	20.2683
2	1	0	1	142.304	1.82163	1.82175	11176.8	172.271	26	20.3614
2	1	0	1	142.404	1.82263	1.82278	11224.3	173.391	26	20.4595
2	1	0	1	142.504	1.82363	1.82375	11268.9	174.516	26	20.5516
2	1	0	1	142.604	1.82463	1.82475	11315.4	175.645	26	20.6478
2	1	0	1	142.704	1.82563	1.82574	11360.9	176.779	26	20.742
2	1	0	1	142.804	1.82663	1.82675	11407.8	177.918	26	20.8393
2	1	0	1	142.904	1.82763	1.82777	11454.2	179.061	26	20.9357
2	1	0	1	143.004	1.82863	1.82878	11501.7	180.209	26	21.0341
2	1	0	1	143.104	1.82963	1.82977	11547.9	181.362	26	21.13
2	1	0	1	143.204	1.83063	1.83078	11594.1	182.519	26	21.2262
2	1	0	1	143.304	1.83163	1.83184	11640.7	183.681	26	21.324
2	1	0	1	143.405	1.83263	1.83276	11685.9	184.85	26	21.4174
2	1	0	0	143.505	1.83363	1.83374	11732.6	186.022	26	21.5144
2	1	0	0	143.605	1.83463	1.83482	11779.6	187.197	26	21.6135
2	1	0	0	143.705	1.83563	1.83575	11826.6	188.378	26	21.7106
2	1	0	0	143.805	1.83663	1.83674	11872.3	189.563	26	21.8063
2	1	0	0	143.905	1.83763	1.83774	11920	190.753	26	21.9059
2	1	0	0	144.005	1.83864	1.8388	11966.4	191.947	26	22.0039
2	1	0	0	144.105	1.83964	1.83978	12014.4	193.147	26	22.1038
2	1	0	0	144.205	1.84064	1.84077	12060	194.351	26	22.1997
2	1	0	0	144.305	1.84164	1.84176	12107.7	195.559	26	22.2995
2	1	0	0	144.405	1.84264	1.8428	12155	196.773	26	22.3993
2	1	0	0	144.505	1.84364	1.84376	12202.3	197.991	26	22.498
2	1	0	0	144.605	1.84464	1.8448	12249.2	199.213	26	22.5972
2	1	0	0	144.705	1.84564	1.84578	12297.3	200.441	26	22.6981
2	1	0	0	144.805	1.84664	1.84676	12343.9	201.673	26	22.7962
2	1	0	0	144.905	1.84764	1.84779	12392	202.91	26	22.8978
2	1	0	0	145.005	1.84864	1.84877	12437.8	204.152	26	22.9946
2	1	0	0	145.105	1.84964	1.84973	12484.8	205.398	26	23.0934
2	1	0	0	145.205	1.85064	1.8508	12532.4	206.649	26	23.195
2	1	0	0	145.305	1.85164	1.85175	12580.1	207.905	26	23.2952
2	1	0	0	145.405	1.85264	1.85275	12626.7	209.166	26	23.3941
2	1	0	0	145.505	1.85364	1.85372	12674.3	210.431	26	23.4947
2	1	0	0	145.605	1.85464	1.85479	12721.8	211.701	26	23.5962
2	1	0	0	145.705	1.85564	1.85577	12770.4	212.976	26	23.699
2	1	0	0	145.805	1.85664	1.85677	12817.2	214.256	26	23.7986
2	1	0	0	145.905	1.85764	1.85779	12864.1	215.54	26	23.8988
2	1	0	0	146.005	1.85864	1.85875	12910.6	216.829	26	23.9976
2	1	0	0	146.105	1.85964	1.85978	12958.5	218.122	26	24.0999
2	1	0	0	146.205	1.86064	1.86077	13006.3	219.421	26	24.2017
2	1	0	0	146.305	1.86164	1.86179	13053.7	220.724	26	24.3033
2	1	0	0	146.405	1.86264	1.86277	13101.2	222.032	26	24.4046
2	1	0	0	146.505	1.86364	1.86377	13149.1	223.345	26	24.507
2	1	0	0	146.605	1.86464	1.86476	13197.8	224.662	26	24.6107
2	1	0	0	146.705	1.86564	1.86574	13244.9	225.985	26	24.7115
2	1	0	0	146.805	1.86664	1.86673	13292.2	227.312	26	24.813
2	1	0	0	146.905	1.86764	1.86777	13340.8	228.644	26	24.9176
2	1	0	0	147.005	1.86864	1.86877	13389	229.98	26	25.021
2	1	0	0	147.105	1.86964	1.86976	13437.8	231.322	26	25.1255
2	1	0	0	147.205	1.87064	1.87076	13486	232.668	26	25.2291
2	1	0	0	147.305	1.87164	1.87177	13534.1	234.02	26	25.3327
2	1	0	0	147.405	1.87264	1.87271	13582	235.376	26	25.4351
2	1	0	0	147.505	1.87364	1.87377	13629.6	236.737	26	25.5388
2	1	0	1	147.605	1.87464	1.8748	13677.7	238.104	26	25.643
2	1	0	1	147.705	1.87564	1.87573	13725.7	239.474	26	25.7456
2	1	0	1	147.805	1.87664	1.87675	13774.3	240.848	26	25.851
2	1	0	1	147.905	1.87764	1.87773	13823	242.229	26	25.9557
2	1	0	1	148.005	1.87864	1.87871	13871.6	243.616	26	26.0607
2	1	0	1	148.105	1.87964	1.87976	13919.4	245.005	26	26.165
2	1	0	1	148.205	1.88064	1.88079	13968.3	246.4	26	26.2714
2	1	0	1	148.305	1.88164	1.88179	14015.1	247.799	26	26.3735
2	1	0	1	148.405	1.88264	1.88273	14064.7	249.204	26	26.4799
2	1	0	1	148.505	1.88364	1.88376	14112.4	250.613	26	26.5843
2	1	0	1	148.605	1.88464	1.88474	14160.9	252.027	26	26.6896
2	1	0	1	148.705	1.88564	1.88576	14210.3	253.445	26	26.7973
2	1	0	1	148.805	1.88664	1.88675	14259.8	254.869	26	26.9046
2	1	0	1	148.905	1.88764	1.88776	14307.5	256.298	26	27.0092
2	1	0	1	149.005	1.88864	1.88874	14356.7	257.731	26	27.1159
2	1	0	1	149.105	1.88965	1.88977	14404.5	259.17	26	27.2213
[truncated: 112 more rows]

[truncated: 62 more sheets: Fig. 5b Com. IrO2, Fig. 5c, Fig. 5d (1), Fig. 5d (2), Fig.5d (3), Fig. 6a, Fig. 6b, Fig. 6c, Fig. 6d, Fig. 6e, Fig. 7a, Fig. 7b, Fig. 7c, Fig. 7d, Fig. 7e, Fig. 8f, SI Fig. 2e, SI Fig. 2f, SI Fig. 2g, SI Fig. 3a …]
